# Supplementary material for: Perturbation and restoration of the fathead minnow gut microbiome after low-level triclosan exposure
Source: Microbiome. 2015 Mar 3;3:6. doi: 10.1186/s40168-015-0069-6 (PMC4374533; doi:10.1186/s40168-015-0069-6)
Supplement: Additional file 1: Table S1. — Sample identification codes, BioSample accession numbers, experiment information, barcoding indices, and number of reads for each of the 108 characterized microbiomes. [file 40168_2015_69_MOESM1_ESM.xlsx]

## Sheet: TableS1.txt
Sample ID	NCBI BioSample	Collection Day	Exposure Group	Jar	Animal	Index 1 ID (i7)	Index 1 5'-3'	Index 2 ID (i5)	Index 2 5'-3'	Number of Reads	body_mass(g)	body_length(mm)
D0C1	SAMN02954482	0	Baseline	Arrival	1	SB701	AAGTCGAG	SA501	ATCGTACG	94094	0.095	23
D0C2	SAMN02979135	0	Baseline	Arrival	2	SB701	AAGTCGAG	SA502	ACTATCTG	123598	0.19	27
D0C3	SAMN02979136	0	Baseline	Arrival	3	SB701	AAGTCGAG	SA503	TAGCGAGT	136960	0.1	21
D0C4	SAMN02979137	0	Baseline	Arrival	4	SB701	AAGTCGAG	SA504	CTGCGTGT	233508	0.07	21
D0C6	SAMN02979138	0	Baseline	Arrival	6	SB701	AAGTCGAG	SA505	TCATCGAG	569952	0.13	25
D0C7	SAMN02979139	0	Baseline	Arrival	7	SB701	AAGTCGAG	SA506	CGTGAGTG	216026	0.15	26
D0C8	SAMN02979140	0	Baseline	Arrival	8	SB701	AAGTCGAG	SA507	GGATATCT	6008	0.06	21
D0C9	SAMN02979141	0	Baseline	Arrival	9	SB701	AAGTCGAG	SA508	GACACCGT	148242	0.126	23
D7C11	SAMN02979142	7	Control	C1	1	SA701	AACTCTCG	SA501	ATCGTACG	626114	0.088	24
D7C12	SAMN02979143	7	Control	C1	2	SA701	AACTCTCG	SA502	ACTATCTG	251920	0.13	26
D7C21	SAMN02979144	7	Control	C2	1	SA701	AACTCTCG	SA503	TAGCGAGT	226446	0.05	20
D7C22	SAMN02979145	7	Control	C2	2	SA701	AACTCTCG	SA504	CTGCGTGT	32486	0.08	21
D7C31	SAMN02979146	7	Control	C3	1	SA701	AACTCTCG	SA505	TCATCGAG	1348524	0.09	22
D7C32	SAMN02979147	7	Control	C3	2	SA701	AACTCTCG	SA506	CGTGAGTG	3912390	0.14	28
D7C41	SAMN02979148	7	Control	C4	1	SA701	AACTCTCG	SA507	GGATATCT	22040	0.108	24
D7C42	SAMN02979149	7	Control	C4	2	SA701	AACTCTCG	SA508	GACACCGT	1304514	0.09	26
D7S11	SAMN02979150	7	Solvent	S1	1	SA702	ACTATGTC	SA501	ATCGTACG	232754	0.1	25
D7S12	SAMN02979151	7	Solvent	S1	2	SA702	ACTATGTC	SA502	ACTATCTG	137342	0.07	24
D7S21	SAMN02979152	7	Solvent	S2	1	SA702	ACTATGTC	SA503	TAGCGAGT	250986	0.064	22
D7S22	SAMN02979153	7	Solvent	S2	2	SA702	ACTATGTC	SA504	CTGCGTGT	165414	0.04	21
D7S31	SAMN02979154	7	Solvent	S3	1	SA702	ACTATGTC	SA505	TCATCGAG	14958	0.036	21
D7S32	SAMN02979155	7	Solvent	S3	2	SA702	ACTATGTC	SA506	CGTGAGTG	294662	0.07	21
D7S41	SAMN02979156	7	Solvent	S4	1	SA702	ACTATGTC	SA507	GGATATCT	138204	0.1	24
D7S42	SAMN02979157	7	Solvent	S4	2	SA702	ACTATGTC	SA508	GACACCGT	9816	0.13	26
D7L11	SAMN02979158	7	Low	L1	1	SA703	AGTAGCGT	SA501	ATCGTACG	193176	0.1	23
D7L12	SAMN02979159	7	Low	L1	2	SA703	AGTAGCGT	SA502	ACTATCTG	517358	0.08	24
D7L21	SAMN02979160	7	Low	L2	1	SA703	AGTAGCGT	SA503	TAGCGAGT	478032	0.06	21
D7L22	SAMN02979161	7	Low	L2	2	SA703	AGTAGCGT	SA504	CTGCGTGT	261476	0.1	24
D7L31	SAMN02979162	7	Low	L3	1	SA703	AGTAGCGT	SA505	TCATCGAG	396886	0.11	25
D7L32	SAMN02979163	7	Low	L3	2	SA703	AGTAGCGT	SA506	CGTGAGTG	281700	0.088	25
D7L41	SAMN02979164	7	Low	L4	1	SA703	AGTAGCGT	SA507	GGATATCT	173556	0.1	24
D7L42	SAMN02979165	7	Low	L4	2	SA703	AGTAGCGT	SA508	GACACCGT	154478	0.05	21
D7H11	SAMN02979166	7	High	H1	1	SA704	CAGTGAGT	SA501	ATCGTACG	189486	0.11	22
D7H12	SAMN02979167	7	High	H1	2	SA704	CAGTGAGT	SA502	ACTATCTG	240476	0.07	23
D7H21	SAMN02979168	7	High	H2	1	SA704	CAGTGAGT	SA503	TAGCGAGT	294126	0.09	24
D7H22	SAMN02979169	7	High	H2	2	SA704	CAGTGAGT	SA504	CTGCGTGT	403526	0.09	22
D7H31	SAMN02979170	7	High	H3	1	SA704	CAGTGAGT	SA505	TCATCGAG	130730	0.09	25
D7H32	SAMN02979171	7	High	H3	2	SA704	CAGTGAGT	SA506	CGTGAGTG	140916	0.1	23
D7H41	SAMN02979172	7	High	H4	1	SA704	CAGTGAGT	SA507	GGATATCT	285262	0.06	21
D7H42	SAMN02979173	7	High	H4	2	SA704	CAGTGAGT	SA508	GACACCGT	186812	0.09	27
D14C11	SAMN02979174	14	Control	C1	1	SA705	CGTACTCA	SA501	ATCGTACG	545420	0.072	23
D14C12	SAMN02979175	14	Control	C1	2	SA705	CGTACTCA	SA502	ACTATCTG	30352	0.127	26
D14C21	SAMN02979176	14	Control	C2	1	SA705	CGTACTCA	SA503	TAGCGAGT	232586	0.078	24
D14C22	SAMN02979177	14	Control	C2	2	SA705	CGTACTCA	SA504	CTGCGTGT	137798	0.207	30
D14C31	SAMN02979178	14	Control	C3	1	SA705	CGTACTCA	SA505	TCATCGAG	2067730	0.089	26
D14C32	SAMN02979179	14	Control	C3	2	SA705	CGTACTCA	SA506	CGTGAGTG	480874	0.152	22
D14C41	SAMN02979180	14	Control	C4	1	SA705	CGTACTCA	SA507	GGATATCT	241324	0.13	25
D14C42	SAMN02979181	14	Control	C4	2	SA705	CGTACTCA	SA508	GACACCGT	137490	0.362	25
D14S11	SAMN02979182	14	Solvent	S1	1	SA706	CTACGCAG	SA501	ATCGTACG	200938	0.096	24
D14S12	SAMN02979183	14	Solvent	S1	2	SA706	CTACGCAG	SA502	ACTATCTG	1498	0.082	23
D14S21	SAMN02979184	14	Solvent	S2	1	SA706	CTACGCAG	SA503	TAGCGAGT	609674	0.134	25
D14S22	SAMN02979185	14	Solvent	S2	2	SA706	CTACGCAG	SA504	CTGCGTGT	232712	0.098	21
D14S31	SAMN02979186	14	Solvent	S3	1	SA706	CTACGCAG	SA505	TCATCGAG	228732	0.166	21
D14S32	SAMN02979187	14	Solvent	S3	2	SA706	CTACGCAG	SA506	CGTGAGTG	378982	0.101	22
D14S41	SAMN02979188	14	Solvent	S4	1	SA706	CTACGCAG	SA507	GGATATCT	7752	0.093	25
D14S42	SAMN02979189	14	Solvent	S4	2	SA706	CTACGCAG	SA508	GACACCGT	113686	0.122	23
D14L11	SAMN02979190	14	Low	L1	1	SA707	GGAGACTA	SA501	ATCGTACG	269368	0.074	22
D14L12	SAMN02979191	14	Low	L1	2	SA707	GGAGACTA	SA502	ACTATCTG	237370	0.085	20
D14L21	SAMN02979192	14	Low	L2	1	SA707	GGAGACTA	SA503	TAGCGAGT	166172	0.058	21
D14L22	SAMN02979193	14	Low	L2	2	SA707	GGAGACTA	SA504	CTGCGTGT	293728	0.144	26
D14L31	SAMN02979194	14	Low	L3	1	SA707	GGAGACTA	SA505	TCATCGAG	227770	0.091	26
D14L32	SAMN02979195	14	Low	L3	2	SA707	GGAGACTA	SA506	CGTGAGTG	322394	0.117	25
D14L41	SAMN02979196	14	Low	L4	1	SA707	GGAGACTA	SA507	GGATATCT	35962	0.074	20
D14H11	SAMN02979197	14	High	H1	1	SA708	GTCGCTCG	SA501	ATCGTACG	224936	0.048	20
D14H12	SAMN02979198	14	High	H1	2	SA708	GTCGCTCG	SA502	ACTATCTG	291750	0.069	23
D14H21	SAMN02979199	14	High	H2	1	SA708	GTCGCTCG	SA503	TAGCGAGT	194248	0.072	22
D14H22	SAMN02979200	14	High	H2	2	SA708	GTCGCTCG	SA504	CTGCGTGT	171642	0.099	26
D14H31	SAMN02979201	14	High	H3	1	SA708	GTCGCTCG	SA505	TCATCGAG	222720	0.064	22
D14H32	SAMN02979202	14	High	H3	2	SA708	GTCGCTCG	SA506	CGTGAGTG	263338	0.071	20
D14H41	SAMN02979203	14	High	H4	1	SA708	GTCGCTCG	SA507	GGATATCT	1025820	0.06	22
D14H42	SAMN02979204	14	High	H4	2	SA708	GTCGCTCG	SA508	GACACCGT	284172	0.136	28
D21C11	SAMN02979205	21	Control	C1	1	SA709	GTCGTAGT	SA501	ATCGTACG	27700	0.103	23
D21C12	SAMN02979206	21	Control	C1	2	SA709	GTCGTAGT	SA502	ACTATCTG	177168	0.057	16
D21C21	SAMN02979207	21	Control	C2	1	SA709	GTCGTAGT	SA503	TAGCGAGT	158124	0.067	20
D21C22	SAMN02979208	21	Control	C2	2	SA709	GTCGTAGT	SA504	CTGCGTGT	66738	0.077	24
D21C31	SAMN02979209	21	Control	C3	1	SA709	GTCGTAGT	SA505	TCATCGAG	266612	0.085	25
D21C32	SAMN02979210	21	Control	C3	2	SA709	GTCGTAGT	SA506	CGTGAGTG	169840	0.115	26
D21C41	SAMN02979211	21	Control	C4	1	SA709	GTCGTAGT	SA507	GGATATCT	133382	0.079	22
D21C42	SAMN02979212	21	Control	C4	2	SA709	GTCGTAGT	SA508	GACACCGT	277394	0.117	26
D21S11	SAMN02979213	21	Solvent	S1	1	SA710	TAGCAGAC	SA501	ATCGTACG	327950	0.079	23
D21S12	SAMN02979214	21	Solvent	S1	2	SA710	TAGCAGAC	SA502	ACTATCTG	260348	0.099	25
D21S21	SAMN02979215	21	Solvent	S2	1	SA710	TAGCAGAC	SA503	TAGCGAGT	256670	0.053	20
D21S22	SAMN02979216	21	Solvent	S2	2	SA710	TAGCAGAC	SA504	CTGCGTGT	395696	0.064	21
D21S31	SAMN02979217	21	Solvent	S3	1	SA710	TAGCAGAC	SA505	TCATCGAG	521410	0.116	23
D21S32	SAMN02979218	21	Solvent	S3	2	SA710	TAGCAGAC	SA506	CGTGAGTG	273268	0.106	26
D21S41	SAMN02979219	21	Solvent	S4	1	SA710	TAGCAGAC	SA507	GGATATCT	399450	0.109	25
D21S42	SAMN02979220	21	Solvent	S4	2	SA710	TAGCAGAC	SA508	GACACCGT	366724	0.09	21
D21L11	SAMN02979221	21	Low	L1	1	SA711	TCATAGAC	SA501	ATCGTACG	368832	0.066	23
D21L12	SAMN02979222	21	Low	L1	2	SA711	TCATAGAC	SA502	ACTATCTG	249170	0.072	21
D21L21	SAMN02979223	21	Low	L2	1	SA711	TCATAGAC	SA503	TAGCGAGT	193228	0.06	20
D21L22	SAMN02979224	21	Low	L2	2	SA711	TCATAGAC	SA504	CTGCGTGT	98438	0.132	30
D21L31	SAMN02979225	21	Low	L3	1	SA711	TCATAGAC	SA505	TCATCGAG	122770	0.084	23
D21L32	SAMN02979226	21	Low	L3	2	SA711	TCATAGAC	SA506	CGTGAGTG	193226	0.083	21
D21L41	SAMN02979227	21	Low	L4	1	SA711	TCATAGAC	SA507	GGATATCT	324938	0.086	26
D21L42	SAMN02979228	21	Low	L4	2	SA711	TCATAGAC	SA508	GACACCGT	865162	0.095	23
D21H11	SAMN02979229	21	High	H1	1	SA712	TCGCTATA	SA501	ATCGTACG	38784	0.138	29
D21H12	SAMN02979230	21	High	H1	2	SA712	TCGCTATA	SA502	ACTATCTG	224260	0.043	21
D21H21	SAMN02979231	21	High	H2	1	SA712	TCGCTATA	SA503	TAGCGAGT	122828	0.062	21
D21H22	SAMN02979232	21	High	H2	2	SA712	TCGCTATA	SA504	CTGCGTGT	161220	0.125	30
D21H31	SAMN02979233	21	High	H3	1	SA712	TCGCTATA	SA505	TCATCGAG	104714	0.051	20
D21H32	SAMN02979234	21	High	H3	2	SA712	TCGCTATA	SA506	CGTGAGTG	167356	0.116	27
D21H41	SAMN02979235	21	High	H4	1	SA712	TCGCTATA	SA507	GGATATCT	223982	0.18	33
D21H42	SAMN02979236	21	High	H4	2	SA712	TCGCTATA	SA508	GACACCGT	155180	0.082	22
RepD0C9	SAMN02979237	0	Rep	NA	9	SA707	GGAGACTA	SA508	GACACCGT	321796	NA	NA
Mock	SAMN02979238	NA	Mock	NA	NA	SB709	GTATACGC	SA508	GACACCGT	394830	NA	NA
Spike1	SAMN02979239	NA	Mock	NA	NA	SB709	GTATACGC	SA505	TCATCGAG	355434	NA	NA
Spike2	SAMN02979240	NA	Mock	NA	NA	SB709	GTATACGC	SA506	CGTGAGTG	405484	NA	NA
Spike3	SAMN02979241	NA	Mock	NA	NA	SB709	GTATACGC	SA507	GGATATCT	263682	NA	NA
