# Supplementary material for: Perturbation and restoration of the fathead minnow gut microbiome after low-level triclosan exposure
Source: Microbiome. 2015 Mar 3;3:6. doi: 10.1186/s40168-015-0069-6 (PMC4374533; doi:10.1186/s40168-015-0069-6)
Supplement: Additional file 9: Table S2. — DESeq2 results identifying differentially abundant OTUs by triclosan exposure history (high/solvent vs. control/solvent). Twenty-eight OTUs are differentially abundant at day 7, 2 OTUs are differentially abundant at day 14, and no OTUs are differentially abundant at day 21. [file 40168_2015_69_MOESM9_ESM.xlsx]

## Sheet: Sheet1
Exposed relative to Unexposed
Day7
OTU_ID	baseMean	log2FoldChange	lfcSE	stat	pvalue	padj	Kingdom	Phylum	Class	Order	Family	Genus	Species
OTU56	4.34809	1.65736	0.481207	3.44418	0.000572786	0.00164365	Bacteria	Actinobacteria	Actinobacteria	Actinomycetales	<NA>	<NA>	<NA>
OTU6	92.384	1.2278	0.391523	3.13595	0.00171299	0.0041873	Bacteria	Proteobacteria	Alphaproteobacteria	Rhodobacterales	Rhodobacteraceae	Rhodobacter	<NA>
OTU58	12.5634	1.96098	0.420121	4.66766	3.0465e-06	1.54668e-05	Bacteria	Proteobacteria	Alphaproteobacteria	Rhizobiales	Rhizobiaceae	Agrobacterium	<NA>
OTU71	7.7476	1.59241	0.405187	3.93005	8.4927e-05	0.00029501	Bacteria	Proteobacteria	Alphaproteobacteria	Rhizobiales	Rhizobiaceae	Agrobacterium	<NA>
OTU28	22.5078	1.77857	0.423929	4.19544	2.72337e-05	0.000112339	Bacteria	Proteobacteria	Alphaproteobacteria	Rhizobiales	Methylobacteriaceae	Methylobacterium	<NA>
OTU35	96.0679	1.9283	0.481076	4.00831	6.1154e-05	0.000224231	Bacteria	Proteobacteria	Alphaproteobacteria	Rhizobiales	<NA>	<NA>	<NA>
OTU15	16.0433	1.85712	0.508281	3.65372	0.000258473	0.000812343	Bacteria	Proteobacteria	Gammaproteobacteria	Pseudomonadales	Pseudomonadaceae	Pseudomonas	<NA>
OTU40	93.1695	2.25371	0.383551	5.87591	4.20534e-09	9.25176e-08	Bacteria	Proteobacteria	Gammaproteobacteria	Pseudomonadales	Pseudomonadaceae	Pseudomonas	alcaligenes
OTU52	8.54696	-2.64675	0.449941	-5.88244	4.04267e-09	9.25176e-08	Bacteria	Proteobacteria	Gammaproteobacteria	Enterobacteriales	Enterobacteriaceae	Plesiomonas	shigelloides
OTU716	25.1278	1.26453	0.332913	3.79836	0.000145655	0.00048066	Bacteria	Proteobacteria	Gammaproteobacteria	Alteromonadales	Shewanellaceae	Shewanella	<NA>
OTU392	205.478	1.97085	0.438743	4.49204	7.05431e-06	3.1039e-05	Bacteria	Proteobacteria	Gammaproteobacteria	Pseudomonadales	Moraxellaceae	Acinetobacter	johnsonii
OTU46	973.778	2.19403	0.459611	4.77367	1.80896e-06	1.32657e-05	Bacteria	Proteobacteria	Gammaproteobacteria	Pseudomonadales	Moraxellaceae	Acinetobacter	<NA>
OTU50	46.6929	2.65853	0.445541	5.96698	2.41687e-09	9.25176e-08	Bacteria	Proteobacteria	Gammaproteobacteria	Pseudomonadales	Moraxellaceae	Acinetobacter	guillouiae
OTU2	7351.67	1.62549	0.390568	4.16186	3.15663e-05	0.000122551	Bacteria	Proteobacteria	Gammaproteobacteria	Pseudomonadales	Moraxellaceae	Acinetobacter	<NA>
OTU3	15.5219	1.61393	0.510309	3.16264	0.00156343	0.0039687	Bacteria	Proteobacteria	Betaproteobacteria	Burkholderiales	Comamonadaceae	<NA>	<NA>
OTU38	3.09899	1.55781	0.485401	3.20933	0.00133046	0.0035124	Bacteria	Proteobacteria	Betaproteobacteria	Burkholderiales	Comamonadaceae	Acidovorax	<NA>
OTU31	2.74885	1.77873	0.504776	3.5238	0.000425412	0.00127623	Bacteria	Proteobacteria	Betaproteobacteria	Burkholderiales	Comamonadaceae	Hydrogenophaga	<NA>
OTU8	4073.59	1.32586	0.393387	3.37038	0.000750655	0.0020643	Bacteria	Fusobacteria	Fusobacteriia	Fusobacteriales	Fusobacteriaceae	Cetobacterium	somerae
OTU14	1355.79	2.40348	0.531243	4.52425	6.0609e-06	2.85728e-05	Bacteria	Bacteroidetes	Bacteroidia	Bacteroidales	Bacteroidaceae	<NA>	<NA>
OTU74	100.198	2.24315	0.472979	4.74261	2.10983e-06	1.39248e-05	Bacteria	Bacteroidetes	Bacteroidia	Bacteroidales	Bacteroidaceae	Bacteroides	<NA>
OTU24	17.0986	2.32249	0.455445	5.09938	3.40774e-07	3.74851e-06	Bacteria	Bacteroidetes	Flavobacteriia	Flavobacteriales	[Weeksellaceae]	Chryseobacterium	<NA>
OTU22	9.44055	2.31909	0.477252	4.85925	1.17829e-06	9.72089e-06	Bacteria	Bacteroidetes	Flavobacteriia	Flavobacteriales	Flavobacteriaceae	Flavobacterium	<NA>
OTU12	497.817	2.10993	0.450517	4.68336	2.82215e-06	1.54668e-05	Bacteria	Bacteroidetes	Flavobacteriia	Flavobacteriales	Flavobacteriaceae	Flavobacterium	<NA>
OTU41	59.6233	2.45616	0.500072	4.91162	9.03263e-07	8.51648e-06	Bacteria	Bacteroidetes	Flavobacteriia	Flavobacteriales	Flavobacteriaceae	Flavobacterium	<NA>
OTU19	9.97896	2.25213	0.477129	4.72018	2.3564e-06	1.41384e-05	Bacteria	Bacteroidetes	Flavobacteriia	Flavobacteriales	Flavobacteriaceae	Flavobacterium	<NA>
OTU17	66.1503	2.51008	0.474722	5.28748	1.24015e-07	1.637e-06	Bacteria	Bacteroidetes	Flavobacteriia	Flavobacteriales	Flavobacteriaceae	Flavobacterium	<NA>
OTU4	7500.67	1.65998	0.534996	3.10279	0.00191707	0.00451881	Bacteria	Tenericutes	CK-1C4-19	<NA>	<NA>	<NA>	<NA>
OTU49	12.8488	-3.12148	0.548047	-5.69564	1.22907e-08	2.02796e-07	Bacteria	Firmicutes	Bacilli	Lactobacillales	Streptococcaceae	Streptococcus	<NA>	.	.
Day14
OTU_ID	baseMean	log2FoldChange	lfcSE	stat	pvalue	padj	Kingdom	Phylum	Class	Order	Family	Genus	Species
OTU54	6.71547	-2.69394	0.529148	-5.09108	3.56021e-07	1.33508e-05	Bacteria	Proteobacteria	Alphaproteobacteria	Sphingomonadales	Sphingomonadaceae	Novosphingobium	<NA>
OTU624	9.41631	2.59989	0.50035	5.19613	2.03476e-07	1.33508e-05	Bacteria	Proteobacteria	Betaproteobacteria	Burkholderiales	Comamonadaceae	Hydrogenophaga	<NA>
Day21
No significant differences for padj<=0.005
