# Supplementary material for: Perturbation and restoration of the fathead minnow gut microbiome after low-level triclosan exposure
Source: Microbiome. 2015 Mar 3;3:6. doi: 10.1186/s40168-015-0069-6 (PMC4374533; doi:10.1186/s40168-015-0069-6)
Supplement: Additional file 10: Table S3. — DESeq2 results identifying differentially abundant OTUs by high triclosan exposure history with respect to methanol solvent-exposed samples (high vs. solvent). Nine OTUs are differentially abundant at day 7, five OTUs are differentially abundant at day 14, and six OTUs are differentially abundant at day 21. [file 40168_2015_69_MOESM10_ESM.xlsx]

## Sheet: Sheet1
High relative to Solvent
Day7
OTU_ID	baseMean	log2FoldChange	lfcSE	stat	pvalue	padj	Kingdom	Phylum	Class	Order	Family	Genus	Species
OTU52	8.54696	-2.59436	0.620419	-4.18163	2.89431e-05	0.000255412	Bacteria	Proteobacteria	Gammaproteobacteria	Enterobacteriales	Enterobacteriaceae	Plesiomonas	shigelloides
OTU50	46.6929	2.11185	0.50689	4.16629	3.0959e-05	0.000255412	Bacteria	Proteobacteria	Gammaproteobacteria	Pseudomonadales	Moraxellaceae	Acinetobacter	guillouiae
OTU10	119.1	-3.1708	0.54221	-5.84792	4.97766e-09	3.28525e-07	Bacteria	Proteobacteria	Betaproteobacteria	Neisseriales	Neisseriaceae	Deefgea	<NA>
OTU31	2.74885	2.28519	0.512912	4.45532	8.37666e-06	0.000110572	Bacteria	Proteobacteria	Betaproteobacteria	Burkholderiales	Comamonadaceae	Hydrogenophaga	<NA>
OTU24	17.0986	2.09498	0.534929	3.91637	8.98922e-05	0.00065921	Bacteria	Bacteroidetes	Flavobacteriia	Flavobacteriales	[Weeksellaceae]	Chryseobacterium	<NA>
OTU22	9.44055	2.69562	0.502543	5.36396	8.14169e-08	1.79117e-06	Bacteria	Bacteroidetes	Flavobacteriia	Flavobacteriales	Flavobacteriaceae	Flavobacterium	<NA>
OTU19	8.57271	2.15957	0.50678	4.26134	2.03202e-05	0.000223522	Bacteria	Bacteroidetes	Flavobacteriia	Flavobacteriales	Flavobacteriaceae	Flavobacterium	<NA>
OTU5	1042.38	-4.0566	0.719677	-5.6367	1.73343e-08	5.72031e-07	Bacteria	Verrucomicrobia	Verrucomicrobiae	Verrucomicrobiales	Verrucomicrobiaceae	<NA>	<NA>
OTU49	12.8488	-3.09592	0.652458	-4.74501	2.08497e-06	3.4402e-05	Bacteria	Firmicutes	Bacilli	Lactobacillales	Streptococcaceae	Streptococcus	<NA>
Day14
OTU_ID	baseMean	log2FoldChange	lfcSE	stat	pvalue	padj	Kingdom	Phylum	Class	Order	Family	Genus	Species
OTU207	347.812	-2.21388	0.595475	-3.71784	0.000200935	0.0024514	Bacteria	Proteobacteria	Gammaproteobacteria	Pseudomonadales	Pseudomonadaceae	<NA>	<NA>
OTU34	86.0998	-2.49935	0.62538	-3.99652	6.428e-05	0.000980269	Bacteria	Proteobacteria	Gammaproteobacteria	Pseudomonadales	Moraxellaceae	Acinetobacter	<NA>
OTU10	625.898	-3.62186	0.506319	-7.15332	8.47062e-13	5.16708e-11	Bacteria	Proteobacteria	Betaproteobacteria	Neisseriales	Neisseriaceae	Deefgea	<NA>
OTU624	9.41631	2.62383	0.597881	4.38854	1.14115e-05	0.000232033	Bacteria	Proteobacteria	Betaproteobacteria	Burkholderiales	Comamonadaceae	Hydrogenophaga	<NA>
OTU18	800.518	-2.96953	0.634463	-4.68039	2.8633e-06	8.73307e-05	Bacteria	Fusobacteria	Fusobacteriia	Fusobacteriales	Fusobacteriaceae	<NA>	<NA>
Day21
OTU_ID	baseMean	log2FoldChange	lfcSE	stat	pvalue	padj	Kingdom	Phylum	Class	Order	Family	Genus	Species
OTU34	82.8788	-2.29015	0.559734	-4.0915	4.28598e-05	0.00182154	Bacteria	Proteobacteria	Gammaproteobacteria	Pseudomonadales	Moraxellaceae	Acinetobacter	<NA>
OTU37	171.248	2.40628	0.635307	3.78759	0.000152113	0.00367857	Bacteria	Proteobacteria	Betaproteobacteria	Rhodocyclales	Rhodocyclaceae	Thauera	<NA>
OTU43	74.8793	-2.68009	0.714227	-3.75243	0.000175127	0.00367857	Bacteria	Bacteroidetes	Sphingobacteriia	Sphingobacteriales	Sphingobacteriaceae	Pedobacter	<NA>
OTU48	71.9537	-2.65948	0.728118	-3.65253	0.000259664	0.00367857	Bacteria	Bacteroidetes	Sphingobacteriia	Sphingobacteriales	<NA>	<NA>	<NA>
OTU19	534.054	-2.59008	0.70192	-3.69	0.000224256	0.00367857	Bacteria	Bacteroidetes	Flavobacteriia	Flavobacteriales	Flavobacteriaceae	Flavobacterium	<NA>
OTU17	368.828	-3.01152	0.687055	-4.38322	1.16937e-05	0.000993962	Bacteria	Bacteroidetes	Flavobacteriia	Flavobacteriales	Flavobacteriaceae	Flavobacterium	<NA>.
