# Supplementary material for: Perturbation and restoration of the fathead minnow gut microbiome after low-level triclosan exposure
Source: Microbiome. 2015 Mar 3;3:6. doi: 10.1186/s40168-015-0069-6 (PMC4374533; doi:10.1186/s40168-015-0069-6)
Supplement: Additional file 11: Table S4. — Significant pairwise comparisons for OTUs shown in Figure 7. [file 40168_2015_69_MOESM11_ESM.xlsx]

## Sheet: Tukey_table_for_Fig8.txt
OTU	Comparison	Estimated Difference	95% CI- Upper	95% CI-Lower	adjusted p-value
Thauera_OTU37	Day-21,High-Day-7,Control	0.00590025	0.00258633	0.00921417	2.36e-06
Thauera_OTU37	Day-21,High-Day-7,Low	0.0058845	0.00257058	0.00919842	2.54e-06
Thauera_OTU37	Day-21,High-Day-7,Solvent	0.00588288	0.00256896	0.00919679	2.55e-06
Thauera_OTU37	Day-21,High-Day-7,High	0.00587075	0.00255683	0.00918467	2.7e-06
Thauera_OTU37	Day-21,High-Day-14,Control	0.00554563	0.00223171	0.00885954	1.14e-05
Thauera_OTU37	Day-21,High-Day-14,Solvent	0.00524687	0.00193296	0.00856079	4.14e-05
Thauera_OTU37	Day-21,High-Day-14,Low	0.00518854	0.00175831	0.00861876	0.000110941
Thauera_OTU37	Day-21,High-Day-21,Low	0.00481862	0.00150471	0.00813254	0.00024568
Thauera_OTU37	Day-21,High-Day-21,Control	0.00450962	0.00119571	0.00782354	0.000835599
Thauera_OTU37	Day-21,High-Day-0,Baseline	0.00432288	0.00100896	0.00763679	0.0017026
Thauera_OTU37	Day-21,High-Day-21,Solvent	0.00391188	0.000597959	0.00722579	0.00748465
Acidovorax_OTU38	Day-21,Low-Day-7,Control	0.00753788	0.000343166	0.0147326	0.0312987
Acidovorax_OTU38	Day-21,Low-Day-7,Solvent	0.00753263	0.000337916	0.0147273	0.03153
Acidovorax_OTU38	Day-21,Low-Day-7,High	0.00751062	0.000315916	0.0147053	0.0325157
Acidovorax_OTU38	Day-21,Low-Day-7,Low	0.00743137	0.000236666	0.0146261	0.0362974
Acidovorax_OTU38	Day-21,Low-Day-0,Baseline	0.00735125	0.000156541	0.014546	0.0405115
Methylotenera_OTU29	Day-21,Low-Day-7,Low	0.006522	0.000193151	0.0128508	0.0371622
Methylotenera_OTU29	Day-21,Low-Day-7,Control	0.006522	0.000193151	0.0128508	0.0371622
Methylotenera_OTU29	Day-21,Low-Day-7,Solvent	0.006522	0.000193151	0.0128508	0.0371622
Methylotenera_OTU29	Day-21,Low-Day-7,High	0.00649987	0.000171026	0.0128287	0.0384681
Methylotenera_OTU29	Day-21,Low-Day-0,Baseline	0.006429	0.000100151	0.0127578	0.0429279
Hydrogenophaga_OTU31	Day-14,High-Day-7,Control	0.02472	0.0146265	0.0348135	5e-10
Hydrogenophaga_OTU31	Day-14,High-Day-7,Solvent	0.02472	0.0146265	0.0348135	5e-10
Hydrogenophaga_OTU31	Day-14,High-Day-7,Low	0.0247141	0.0146206	0.0348076	5e-10
Hydrogenophaga_OTU31	Day-14,High-Day-7,High	0.0246566	0.0145631	0.0347501	5.07e-10
Hydrogenophaga_OTU31	Day-21,Control-Day-14,High	-0.0243723	-0.0344658	-0.0142787	5.48e-10
Hydrogenophaga_OTU31	Day-14,High-Day-0,Baseline	0.0243056	0.0142121	0.0343991	5.6e-10
Hydrogenophaga_OTU31	Day-21,Solvent-Day-14,High	-0.0234899	-0.0335834	-0.0133964	8.96e-10
Hydrogenophaga_OTU31	Day-21,Low-Day-14,High	-0.0234124	-0.0335059	-0.0133189	9.57e-10
Hydrogenophaga_OTU31	Day-14,High-Day-14,Control	0.023205	0.0131115	0.0332985	1.16e-09
Hydrogenophaga_OTU31	Day-21,High-Day-14,High	-0.0228045	-0.032898	-0.012711	1.81e-09
Hydrogenophaga_OTU31	Day-14,High-Day-14,Solvent	0.0200326	0.00993912	0.0301261	1.06e-07
Hydrogenophaga_OTU31	Day-14,High-Day-14,Low	0.0183796	0.0079318	0.0288273	3.24e-06
Methylophilaceae_OTU402	none significant
