# Supplementary material for: Perturbation and restoration of the fathead minnow gut microbiome after low-level triclosan exposure
Source: Microbiome. 2015 Mar 3;3:6. doi: 10.1186/s40168-015-0069-6 (PMC4374533; doi:10.1186/s40168-015-0069-6)
Supplement: Additional file 13: — Filtered OTU table. Read counts per sample for OTUs passing the filtering procedure, in tab-delimited text format. [file 40168_2015_69_MOESM13_ESM.txt]

# Constructed from biom file
#OTU ID	D0C1	D0C2	D0C3	D0C4	D0C6	D0C7	D0C8	D0C9	RepD0C9	D7C11	D7C12	D7C21	D7C22	D7C31	D7C32	D7C41	D7C42	D7S11	D7S12	D7S21	D7S22	D7S31	D7S32	D7S41	D7S42	D7L11	D7L12	D7L21	D7L22	D7L31	D7L32	D7L41	D7L42	D7H11	D7H12	D7H21	D7H22	D7H31	D7H32	D7H41	D7H42	D14C11	D14C12	D14C21	D14C22	D14C31	D14C32	D14C41	D14C42
OTU1	726.0	827.0	2676.0	4263.0	54169.0	3898.0	71.0	728.0	2565.0	4199.0	24039.0	25562.0	12837.0	28159.0	5368.0	3945.0	21136.0	5772.0	25991.0	19469.0	15775.0	13101.0	21742.0	23667.0	18881.0	40088.0	27641.0	18854.0	10071.0	11276.0	16068.0	23774.0	73618.0	33604.0	25533.0	17583.0	27486.0	32795.0	13688.0	35139.0	17807.0	82574.0	28518.0	27452.0	4451.0	176039.0	463430.0	2415.0	165986.0
OTU10	4497.0	5902.0	6446.0	13128.0	6112.0	13345.0	195.0	7540.0	18223.0	7.0	35.0	106.0	63.0	196.0	68.0	60.0	130.0	19.0	89.0	121.0	569.0	123.0	290.0	100.0	165.0	276.0	51.0	24.0	52.0	297.0	51.0	181.0	540.0	1.0	20.0	0.0	1.0	27.0	2.0	34.0	5.0	508.0	538.0	674.0	14.0	1374.0	402.0	47.0	3685.0
OTU47	670.0	495.0	444.0	507.0	724.0	556.0	22.0	995.0	2065.0	0.0	0.0	0.0	0.0	0.0	0.0	0.0	0.0	0.0	0.0	0.0	0.0	0.0	0.0	0.0	0.0	0.0	0.0	0.0	0.0	0.0	0.0	0.0	2.0	0.0	0.0	0.0	0.0	0.0	0.0	0.0	1.0	0.0	1.0	1.0	0.0	0.0	0.0	0.0	0.0
OTU22	2829.0	1477.0	4758.0	7090.0	2142.0	4128.0	221.0	2905.0	5422.0	0.0	0.0	0.0	0.0	0.0	1.0	0.0	0.0	0.0	11.0	0.0	12.0	0.0	0.0	0.0	2.0	8.0	1.0	1.0	3.0	4.0	1.0	7.0	15.0	9.0	11.0	20.0	48.0	77.0	19.0	18.0	20.0	29.0	138.0	114.0	2.0	67.0	10.0	0.0	76.0
OTU5	6563.0	3528.0	6592.0	7625.0	8023.0	7832.0	136.0	4252.0	8709.0	0.0	54.0	141.0	8.0	9.0	4731.0	4515.0	5203.0	9.0	1553.0	695.0	4244.0	983.0	280.0	320.0	387.0	3146.0	458.0	283.0	431.0	67.0	728.0	657.0	2857.0	0.0	36.0	104.0	124.0	11.0	7.0	41.0	7.0	2448.0	1531.0	1270.0	55.0	5667.0	71096.0	4.0	6684.0
OTU9	4236.0	6104.0	9799.0	13309.0	35035.0	13070.0	112.0	5471.0	9413.0	51.0	1904.0	6706.0	401.0	16240.0	2041.0	6477.0	6275.0	491.0	6913.0	187.0	45.0	96.0	785.0	2095.0	3805.0	173.0	280.0	677.0	420.0	2211.0	122.0	2627.0	21515.0	351.0	1168.0	3350.0	4145.0	6909.0	2979.0	2340.0	516.0	562.0	32.0	63.0	7.0	362.0	920.0	6.0	1818.0
OTU42	146.0	559.0	41.0	577.0	1201.0	71.0	3.0	1148.0	2867.0	0.0	0.0	0.0	0.0	0.0	0.0	0.0	1.0	0.0	0.0	0.0	1.0	0.0	0.0	0.0	0.0	0.0	0.0	0.0	0.0	0.0	0.0	0.0	3.0	0.0	0.0	1.0	1.0	0.0	1.0	0.0	3.0	0.0	0.0	0.0	0.0	2.0	0.0	0.0	1.0
OTU6	865.0	1312.0	660.0	1949.0	1272.0	1134.0	65.0	2448.0	3696.0	12.0	12.0	13.0	38.0	12.0	143.0	22.0	41.0	1.0	137.0	86.0	173.0	21.0	26.0	20.0	33.0	218.0	130.0	77.0	62.0	31.0	219.0	208.0	129.0	56.0	146.0	74.0	148.0	272.0	135.0	55.0	253.0	1796.0	1363.0	948.0	17.0	2526.0	12582.0	32.0	3512.0
OTU8	2197.0	3625.0	3820.0	6953.0	46023.0	5284.0	94.0	3649.0	8924.0	55.0	2184.0	1765.0	360.0	2108.0	4134.0	2232.0	5172.0	628.0	4441.0	1045.0	4432.0	1209.0	833.0	2245.0	627.0	9601.0	3063.0	6037.0	1477.0	1259.0	1631.0	4426.0	20655.0	5410.0	5617.0	4658.0	8352.0	11677.0	4823.0	4322.0	5238.0	7889.0	1438.0	2643.0	62.0	3077.0	39197.0	45.0	11181.0
OTU84	83.0	81.0	28.0	95.0	132.0	55.0	4.0	194.0	325.0	0.0	0.0	0.0	0.0	0.0	0.0	0.0	0.0	0.0	0.0	0.0	0.0	0.0	0.0	0.0	0.0	0.0	0.0	0.0	0.0	0.0	0.0	0.0	0.0	0.0	0.0	0.0	0.0	0.0	0.0	0.0	1.0	0.0	0.0	0.0	0.0	0.0	0.0	0.0	0.0
OTU127	26.0	14.0	21.0	10.0	20.0	25.0	0.0	18.0	45.0	0.0	0.0	0.0	0.0	0.0	0.0	0.0	0.0	0.0	0.0	0.0	0.0	0.0	0.0	0.0	0.0	0.0	0.0	0.0	0.0	0.0	0.0	0.0	0.0	0.0	0.0	0.0	0.0	0.0	0.0	0.0	0.0	0.0	0.0	0.0	0.0	0.0	0.0	0.0	0.0
OTU53	488.0	441.0	426.0	608.0	458.0	626.0	18.0	722.0	1769.0	5.0	0.0	0.0	0.0	0.0	0.0	0.0	0.0	0.0	0.0	3.0	0.0	0.0	0.0	0.0	0.0	0.0	0.0	1.0	0.0	0.0	0.0	0.0	0.0	0.0	0.0	0.0	0.0	0.0	0.0	0.0	0.0	0.0	0.0	0.0	0.0	0.0	0.0	0.0	0.0
OTU4	1080.0	6679.0	1068.0	3198.0	3348.0	3863.0	77.0	3327.0	8604.0	84.0	130.0	86.0	136.0	581.0	17425.0	7660.0	15427.0	176.0	1718.0	385.0	558.0	1642.0	916.0	1425.0	835.0	7988.0	5041.0	917.0	891.0	1438.0	5646.0	13181.0	29633.0	15033.0	11618.0	11593.0	13272.0	28769.0	12141.0	12090.0	29583.0	149.0	23.0	20.0	19.0	116.0	63.0	4.0	70.0
OTU12	277.0	260.0	635.0	1832.0	621.0	949.0	22.0	384.0	1006.0	28.0	157.0	107.0	54.0	44.0	61.0	51.0	87.0	23.0	190.0	261.0	858.0	153.0	158.0	181.0	159.0	1136.0	528.0	15.0	114.0	687.0	385.0	935.0	414.0	1792.0	1106.0	1997.0	2607.0	213.0	150.0	643.0	820.0	2045.0	1689.0	1159.0	6.0	4457.0	3673.0	22.0	7179.0
OTU79	120.0	137.0	48.0	136.0	130.0	95.0	5.0	252.0	863.0	0.0	0.0	0.0	0.0	0.0	0.0	0.0	0.0	0.0	0.0	0.0	0.0	0.0	0.0	0.0	0.0	0.0	0.0	0.0	0.0	0.0	0.0	0.0	0.0	0.0	0.0	0.0	0.0	0.0	0.0	0.0	0.0	0.0	0.0	0.0	0.0	0.0	0.0	0.0	1.0
OTU77	151.0	110.0	76.0	219.0	155.0	149.0	14.0	135.0	413.0	0.0	0.0	0.0	0.0	0.0	0.0	0.0	0.0	0.0	0.0	0.0	0.0	0.0	0.0	0.0	0.0	0.0	0.0	0.0	0.0	0.0	0.0	0.0	0.0	0.0	0.0	0.0	0.0	1.0	0.0	0.0	1.0	11.0	15.0	14.0	0.0	0.0	0.0	1.0	1.0
OTU44	163.0	499.0	84.0	563.0	1326.0	116.0	13.0	976.0	2074.0	0.0	0.0	0.0	0.0	0.0	2.0	0.0	1.0	0.0	0.0	0.0	1.0	0.0	0.0	0.0	2.0	1.0	0.0	0.0	0.0	0.0	0.0	0.0	0.0	0.0	0.0	0.0	1.0	3.0	0.0	0.0	10.0	0.0	0.0	0.0	0.0	0.0	0.0	0.0	0.0
OTU64	270.0	276.0	513.0	692.0	142.0	311.0	15.0	274.0	459.0	0.0	0.0	0.0	0.0	0.0	0.0	0.0	0.0	0.0	2.0	0.0	0.0	0.0	0.0	0.0	0.0	0.0	0.0	0.0	0.0	0.0	0.0	0.0	0.0	1.0	0.0	0.0	0.0	1.0	0.0	0.0	0.0	0.0	0.0	0.0	0.0	0.0	0.0	0.0	0.0
OTU7	281.0	631.0	1811.0	1760.0	2382.0	2214.0	14.0	909.0	2258.0	647.0	4945.0	4096.0	1782.0	8070.0	1337.0	2343.0	5079.0	883.0	5688.0	4836.0	4497.0	3500.0	7843.0	6479.0	6722.0	5531.0	6378.0	9965.0	3034.0	3931.0	3644.0	7434.0	24421.0	5157.0	5960.0	7002.0	14887.0	16038.0	8162.0	12711.0	4962.0	23327.0	5894.0	8072.0	485.0	49265.0	53134.0	286.0	44971.0
OTU67	298.0	190.0	311.0	299.0	319.0	470.0	15.0	209.0	565.0	0.0	0.0	0.0	0.0	0.0	0.0	0.0	0.0	0.0	0.0	0.0	0.0	0.0	0.0	0.0	0.0	0.0	0.0	0.0	0.0	0.0	0.0	0.0	0.0	0.0	0.0	0.0	0.0	0.0	0.0	0.0	0.0	0.0	0.0	0.0	0.0	0.0	0.0	0.0	0.0
OTU115	19.0	18.0	29.0	25.0	31.0	19.0	0.0	65.0	76.0	0.0	0.0	0.0	0.0	0.0	0.0	0.0	0.0	0.0	0.0	0.0	0.0	0.0	0.0	0.0	0.0	0.0	0.0	0.0	0.0	0.0	0.0	0.0	0.0	0.0	0.0	0.0	0.0	0.0	0.0	0.0	1.0	0.0	0.0	0.0	0.0	0.0	0.0	0.0	0.0
OTU76	90.0	83.0	73.0	134.0	179.0	99.0	3.0	286.0	649.0	0.0	0.0	0.0	0.0	0.0	0.0	0.0	0.0	0.0	0.0	0.0	0.0	0.0	0.0	0.0	0.0	0.0	0.0	0.0	0.0	0.0	0.0	0.0	0.0	0.0	0.0	0.0	3.0	0.0	0.0	0.0	0.0	0.0	0.0	0.0	0.0	0.0	0.0	0.0	0.0
OTU482	39.0	178.0	325.0	749.0	4440.0	394.0	5.0	175.0	368.0	3088.0	18043.0	12415.0	4832.0	20246.0	2530.0	107.0	599.0	3732.0	19513.0	9489.0	9391.0	7686.0	12674.0	19086.0	15262.0	38866.0	27628.0	16120.0	8838.0	7558.0	11203.0	17672.0	67464.0	26849.0	20992.0	15507.0	23195.0	33158.0	11974.0	28739.0	13097.0	802.0	569.0	386.0	56.0	2233.0	7687.0	80.0	5221.0
OTU711	318.0	1159.0	292.0	899.0	657.0	887.0	15.0	723.0	2113.0	7.0	4.0	12.0	12.0	39.0	1604.0	239.0	287.0	14.0	151.0	75.0	152.0	120.0	72.0	42.0	22.0	513.0	477.0	46.0	70.0	56.0	355.0	391.0	739.0	1408.0	906.0	120.0	120.0	272.0	163.0	345.0	1084.0	33.0	9.0	3.0	0.0	76.0	81.0	0.0	35.0
OTU97	42.0	48.0	46.0	39.0	55.0	63.0	1.0	91.0	156.0	0.0	0.0	0.0	0.0	0.0	0.0	0.0	0.0	0.0	0.0	0.0	0.0	0.0	0.0	0.0	0.0	0.0	0.0	0.0	0.0	0.0	0.0	0.0	0.0	0.0	0.0	0.0	0.0	0.0	0.0	0.0	0.0	0.0	0.0	0.0	0.0	0.0	0.0	0.0	0.0
OTU59	187.0	76.0	227.0	594.0	67.0	175.0	15.0	129.0	278.0	0.0	2.0	3.0	0.0	0.0	0.0	0.0	0.0	3.0	5.0	4.0	0.0	0.0	0.0	0.0	0.0	21.0	6.0	0.0	0.0	3.0	3.0	2.0	0.0	0.0	0.0	0.0	0.0	0.0	0.0	0.0	0.0	0.0	4.0	54.0	0.0	100.0	21.0	0.0	18.0
OTU70	327.0	72.0	201.0	219.0	309.0	207.0	8.0	249.0	618.0	0.0	0.0	0.0	0.0	0.0	0.0	0.0	0.0	0.0	0.0	0.0	0.0	0.0	0.0	0.0	0.0	0.0	0.0	0.0	0.0	0.0	0.0	0.0	0.0	0.0	0.0	0.0	0.0	0.0	1.0	0.0	0.0	0.0	0.0	0.0	0.0	0.0	0.0	0.0	0.0
OTU60	304.0	318.0	145.0	383.0	354.0	284.0	11.0	596.0	881.0	0.0	0.0	0.0	0.0	1.0	5.0	0.0	3.0	0.0	2.0	5.0	4.0	0.0	0.0	0.0	1.0	0.0	3.0	0.0	0.0	0.0	0.0	0.0	1.0	0.0	0.0	0.0	0.0	2.0	0.0	0.0	1.0	5.0	13.0	9.0	0.0	0.0	3.0	0.0	1.0
OTU105	37.0	9.0	57.0	61.0	25.0	45.0	4.0	40.0	112.0	0.0	0.0	0.0	0.0	0.0	0.0	0.0	0.0	0.0	0.0	0.0	0.0	0.0	0.0	0.0	0.0	0.0	0.0	0.0	0.0	0.0	0.0	0.0	0.0	0.0	0.0	0.0	0.0	0.0	0.0	0.0	0.0	0.0	0.0	0.0	0.0	0.0	0.0	0.0	1.0
OTU109	46.0	44.0	63.0	65.0	19.0	81.0	4.0	6.0	31.0	0.0	0.0	0.0	0.0	0.0	0.0	0.0	0.0	0.0	0.0	0.0	0.0	0.0	0.0	0.0	0.0	0.0	0.0	0.0	0.0	0.0	0.0	0.0	0.0	0.0	0.0	0.0	0.0	0.0	0.0	0.0	0.0	0.0	0.0	0.0	0.0	0.0	0.0	0.0	0.0
OTU101	9.0	42.0	17.0	50.0	56.0	10.0	0.0	108.0	176.0	0.0	0.0	0.0	0.0	0.0	0.0	0.0	0.0	0.0	0.0	0.0	1.0	0.0	0.0	0.0	0.0	0.0	0.0	0.0	0.0	0.0	0.0	0.0	1.0	0.0	0.0	0.0	0.0	0.0	0.0	0.0	2.0	0.0	0.0	0.0	0.0	0.0	0.0	0.0	0.0
OTU689	89.0	75.0	63.0	70.0	50.0	85.0	4.0	119.0	266.0	0.0	0.0	0.0	0.0	0.0	0.0	0.0	0.0	0.0	0.0	0.0	0.0	0.0	0.0	0.0	0.0	0.0	0.0	0.0	0.0	0.0	0.0	0.0	0.0	0.0	0.0	0.0	0.0	0.0	0.0	0.0	0.0	1.0	2.0	5.0	0.0	0.0	2.0	0.0	6.0
OTU82	44.0	71.0	72.0	80.0	77.0	90.0	3.0	193.0	417.0	0.0	0.0	0.0	0.0	0.0	0.0	0.0	0.0	0.0	0.0	0.0	0.0	0.0	0.0	0.0	0.0	0.0	0.0	0.0	0.0	0.0	0.0	0.0	0.0	0.0	0.0	0.0	0.0	0.0	0.0	0.0	0.0	0.0	0.0	0.0	0.0	0.0	0.0	0.0	1.0
OTU114	26.0	35.0	9.0	26.0	35.0	29.0	1.0	32.0	86.0	0.0	0.0	0.0	0.0	0.0	0.0	0.0	0.0	0.0	0.0	0.0	0.0	0.0	0.0	0.0	0.0	0.0	0.0	0.0	0.0	0.0	0.0	0.0	0.0	0.0	0.0	0.0	0.0	0.0	0.0	0.0	0.0	0.0	0.0	0.0	0.0	0.0	0.0	0.0	0.0
OTU92	34.0	85.0	15.0	55.0	128.0	20.0	1.0	101.0	191.0	0.0	0.0	0.0	0.0	0.0	0.0	0.0	0.0	0.0	0.0	1.0	0.0	0.0	0.0	0.0	0.0	0.0	0.0	0.0	0.0	0.0	0.0	0.0	0.0	0.0	0.0	0.0	0.0	3.0	0.0	0.0	0.0	0.0	0.0	0.0	0.0	0.0	0.0	0.0	0.0
OTU119	28.0	27.0	13.0	49.0	24.0	5.0	3.0	13.0	73.0	0.0	0.0	0.0	0.0	0.0	0.0	0.0	0.0	0.0	0.0	0.0	0.0	0.0	0.0	0.0	0.0	0.0	0.0	0.0	0.0	0.0	0.0	0.0	0.0	0.0	0.0	0.0	0.0	0.0	0.0	0.0	0.0	0.0	0.0	0.0	0.0	0.0	0.0	0.0	0.0
OTU19	158.0	25.0	256.0	235.0	54.0	334.0	14.0	117.0	239.0	11.0	0.0	0.0	0.0	0.0	0.0	0.0	0.0	0.0	7.0	2.0	4.0	0.0	1.0	0.0	2.0	2.0	1.0	2.0	10.0	49.0	1.0	24.0	2.0	1.0	23.0	25.0	36.0	26.0	12.0	46.0	8.0	270.0	1946.0	368.0	1.0	940.0	257.0	19.0	5212.0
OTU33	2.0	1.0	12.0	0.0	9.0	61.0	1.0	0.0	0.0	23.0	201.0	22.0	4.0	172.0	36.0	293.0	305.0	7.0	180.0	6.0	0.0	0.0	5.0	190.0	201.0	25.0	12.0	115.0	32.0	0.0	3.0	181.0	769.0	46.0	46.0	253.0	324.0	2552.0	1199.0	295.0	40.0	1620.0	139.0	10.0	2.0	99.0	697.0	14.0	833.0
OTU117	41.0	19.0	16.0	37.0	36.0	42.0	1.0	30.0	64.0	0.0	0.0	0.0	0.0	0.0	0.0	0.0	0.0	0.0	0.0	0.0	0.0	0.0	0.0	0.0	0.0	0.0	0.0	0.0	0.0	0.0	0.0	0.0	0.0	0.0	0.0	0.0	0.0	0.0	0.0	0.0	0.0	0.0	0.0	0.0	0.0	0.0	0.0	0.0	1.0
OTU37	85.0	29.0	194.0	64.0	17.0	160.0	0.0	40.0	96.0	0.0	0.0	0.0	0.0	0.0	0.0	0.0	0.0	0.0	1.0	0.0	3.0	0.0	0.0	4.0	0.0	1.0	0.0	0.0	0.0	0.0	0.0	11.0	0.0	0.0	12.0	0.0	1.0	3.0	4.0	2.0	0.0	8.0	10.0	126.0	1.0	13.0	0.0	0.0	50.0
OTU146	104.0	83.0	208.0	364.0	115.0	247.0	15.0	256.0	649.0	0.0	0.0	0.0	0.0	0.0	0.0	0.0	0.0	0.0	12.0	0.0	0.0	0.0	1.0	0.0	0.0	0.0	0.0	0.0	0.0	0.0	0.0	0.0	0.0	0.0	0.0	0.0	0.0	0.0	0.0	0.0	0.0	1.0	0.0	2.0	0.0	0.0	0.0	0.0	0.0
OTU600	36.0	60.0	376.0	9.0	41.0	20.0	4.0	10.0	24.0	3.0	13.0	10.0	12.0	17.0	4.0	6.0	24.0	3.0	3.0	1.0	1.0	1.0	25.0	33.0	14.0	10.0	11.0	6.0	1.0	14.0	3.0	24.0	25.0	19.0	13.0	4.0	8.0	22.0	3.0	15.0	19.0	43.0	11.0	11.0	1.0	707.0	764.0	530.0	291.0
OTU56	69.0	308.0	39.0	375.0	748.0	52.0	4.0	659.0	1654.0	0.0	0.0	0.0	0.0	2.0	2.0	0.0	5.0	0.0	0.0	1.0	1.0	1.0	0.0	0.0	0.0	2.0	0.0	0.0	0.0	0.0	4.0	0.0	13.0	5.0	9.0	0.0	6.0	11.0	3.0	3.0	39.0	0.0	0.0	0.0	0.0	0.0	0.0	0.0	0.0
OTU481	73.0	39.0	30.0	99.0	52.0	45.0	6.0	108.0	172.0	0.0	0.0	3.0	2.0	2.0	4.0	1.0	3.0	0.0	3.0	0.0	4.0	0.0	0.0	13.0	0.0	5.0	0.0	3.0	2.0	5.0	0.0	13.0	2.0	0.0	4.0	3.0	7.0	3.0	2.0	0.0	10.0	199.0	170.0	64.0	0.0	119.0	804.0	0.0	148.0
OTU90	65.0	61.0	38.0	38.0	143.0	48.0	3.0	113.0	179.0	0.0	0.0	0.0	0.0	0.0	0.0	0.0	0.0	0.0	0.0	0.0	0.0	0.0	0.0	0.0	0.0	0.0	0.0	0.0	0.0	0.0	0.0	0.0	0.0	0.0	0.0	0.0	0.0	0.0	0.0	0.0	0.0	0.0	0.0	0.0	0.0	0.0	0.0	0.0	0.0
OTU52	38.0	63.0	53.0	224.0	5436.0	96.0	1.0	67.0	147.0	1.0	51.0	2.0	3.0	10.0	6.0	9.0	47.0	1.0	27.0	6.0	5.0	7.0	4.0	14.0	10.0	4.0	0.0	0.0	0.0	2.0	0.0	4.0	7.0	0.0	0.0	0.0	0.0	1.0	0.0	2.0	0.0	8.0	3.0	0.0	0.0	15.0	59.0	0.0	6.0
OTU130	15.0	13.0	10.0	14.0	16.0	26.0	1.0	40.0	45.0	0.0	0.0	0.0	0.0	0.0	0.0	0.0	0.0	0.0	0.0	0.0	0.0	0.0	0.0	0.0	0.0	0.0	0.0	0.0	0.0	0.0	0.0	0.0	0.0	0.0	0.0	0.0	0.0	0.0	0.0	0.0	0.0	0.0	0.0	0.0	0.0	0.0	0.0	0.0	0.0
OTU14	38.0	78.0	97.0	643.0	4548.0	217.0	1.0	353.0	741.0	8.0	200.0	109.0	20.0	16.0	341.0	14.0	55.0	20.0	1106.0	203.0	2114.0	363.0	377.0	642.0	108.0	607.0	70.0	3891.0	743.0	218.0	775.0	1496.0	5344.0	1194.0	2427.0	2601.0	2214.0	10553.0	3405.0	2458.0	2089.0	223.0	172.0	82.0	11.0	786.0	9196.0	0.0	2341.0
OTU35	3.0	12.0	7.0	10.0	6.0	16.0	1.0	9.0	46.0	0.0	2.0	1.0	1.0	4.0	127.0	47.0	118.0	7.0	46.0	47.0	72.0	22.0	15.0	8.0	18.0	126.0	102.0	15.0	29.0	44.0	129.0	158.0	211.0	151.0	92.0	124.0	161.0	173.0	237.0	45.0	770.0	77.0	100.0	45.0	0.0	233.0	1516.0	1.0	182.0
OTU23	21.0	3.0	71.0	43.0	1.0	106.0	1.0	5.0	75.0	0.0	0.0	1.0	0.0	5.0	0.0	0.0	0.0	0.0	4.0	0.0	4.0	0.0	1.0	0.0	1.0	1.0	0.0	0.0	0.0	27.0	0.0	15.0	1.0	0.0	21.0	1.0	0.0	3.0	1.0	22.0	4.0	96.0	1283.0	955.0	2.0	1229.0	243.0	11.0	2094.0
OTU95	30.0	48.0	3.0	61.0	105.0	30.0	1.0	86.0	257.0	0.0	0.0	0.0	0.0	0.0	0.0	0.0	0.0	0.0	0.0	0.0	0.0	0.0	0.0	0.0	0.0	0.0	0.0	0.0	0.0	0.0	0.0	0.0	0.0	0.0	0.0	0.0	0.0	0.0	0.0	0.0	0.0	0.0	0.0	0.0	0.0	0.0	0.0	0.0	0.0
OTU16	7.0	3.0	51.0	27.0	194.0	168.0	0.0	2.0	85.0	1.0	87.0	48.0	45.0	111.0	41.0	19.0	55.0	3.0	113.0	217.0	303.0	24.0	90.0	61.0	35.0	153.0	112.0	172.0	46.0	87.0	46.0	80.0	90.0	59.0	63.0	30.0	22.0	59.0	22.0	148.0	46.0	1574.0	1155.0	1218.0	237.0	3828.0	5520.0	77.0	12950.0
OTU18	2.0	3.0	5.0	10.0	8.0	83.0	0.0	2.0	13.0	8.0	55.0	104.0	21.0	177.0	500.0	155.0	380.0	59.0	1062.0	73.0	1474.0	164.0	280.0	650.0	414.0	4378.0	817.0	406.0	350.0	135.0	216.0	461.0	1937.0	770.0	1406.0	563.0	1473.0	2375.0	1322.0	593.0	662.0	1799.0	666.0	1048.0	20.0	1623.0	10172.0	21.0	4610.0
OTU89	1.0	0.0	7.0	0.0	0.0	0.0	0.0	0.0	0.0	0.0	0.0	1.0	0.0	0.0	0.0	0.0	0.0	0.0	0.0	0.0	0.0	0.0	0.0	0.0	0.0	0.0	0.0	0.0	1.0	0.0	0.0	15.0	0.0	0.0	0.0	0.0	0.0	1.0	0.0	0.0	2.0	0.0	0.0	0.0	4.0	5.0	1.0	0.0	0.0
OTU40	4.0	3.0	32.0	20.0	5.0	42.0	1.0	1.0	9.0	7.0	20.0	8.0	10.0	48.0	7.0	9.0	9.0	6.0	22.0	27.0	109.0	35.0	50.0	33.0	32.0	67.0	16.0	216.0	83.0	52.0	43.0	117.0	250.0	80.0	122.0	103.0	265.0	450.0	240.0	228.0	278.0	288.0	195.0	144.0	21.0	142.0	740.0	2.0	600.0
OTU17	4.0	0.0	2.0	0.0	0.0	173.0	0.0	3.0	100.0	2.0	16.0	71.0	9.0	2.0	6.0	4.0	15.0	11.0	39.0	7.0	28.0	14.0	1.0	9.0	5.0	285.0	79.0	1.0	8.0	189.0	36.0	84.0	4.0	196.0	57.0	180.0	220.0	48.0	24.0	147.0	303.0	229.0	1036.0	592.0	3.0	2953.0	127.0	19.0	6151.0
OTU41	2.0	0.0	21.0	16.0	2.0	6.0	1.0	0.0	8.0	0.0	18.0	33.0	0.0	0.0	0.0	4.0	6.0	6.0	30.0	13.0	56.0	31.0	17.0	1.0	7.0	147.0	23.0	3.0	50.0	209.0	62.0	61.0	3.0	420.0	193.0	121.0	189.0	32.0	71.0	16.0	56.0	37.0	163.0	66.0	1.0	1476.0	688.0	0.0	466.0
OTU716	1.0	9.0	8.0	16.0	26.0	11.0	0.0	10.0	14.0	3.0	9.0	17.0	8.0	24.0	7.0	15.0	20.0	1.0	12.0	4.0	17.0	7.0	12.0	27.0	12.0	21.0	21.0	29.0	11.0	12.0	5.0	36.0	90.0	30.0	26.0	25.0	79.0	71.0	38.0	62.0	30.0	39.0	15.0	18.0	1.0	85.0	200.0	0.0	150.0
OTU2	2.0	7.0	225.0	2.0	30.0	385.0	1.0	1.0	167.0	174.0	635.0	768.0	706.0	1773.0	10860.0	7220.0	9656.0	359.0	2604.0	2249.0	3868.0	2540.0	3655.0	2543.0	1625.0	8366.0	10596.0	2462.0	2987.0	5500.0	17553.0	14917.0	11446.0	10979.0	5949.0	14783.0	21553.0	9756.0	14929.0	8945.0	26540.0	6454.0	1511.0	385.0	25.0	17499.0	25175.0	16.0	4652.0
OTU760	1.0	2.0	5.0	9.0	12.0	20.0	0.0	4.0	6.0	4.0	34.0	39.0	7.0	47.0	7.0	28.0	51.0	7.0	49.0	50.0	61.0	28.0	82.0	52.0	58.0	35.0	38.0	74.0	39.0	28.0	23.0	48.0	136.0	36.0	38.0	45.0	120.0	83.0	53.0	115.0	44.0	216.0	48.0	77.0	7.0	474.0	447.0	5.0	444.0
OTU207	1.0	0.0	18.0	0.0	0.0	66.0	1.0	0.0	24.0	0.0	0.0	0.0	0.0	8.0	0.0	1.0	0.0	0.0	0.0	4.0	0.0	1.0	0.0	0.0	1.0	0.0	1.0	0.0	0.0	9.0	1.0	9.0	0.0	0.0	10.0	0.0	0.0	1.0	3.0	19.0	0.0	723.0	558.0	363.0	3.0	3400.0	225.0	24.0	3249.0
OTU46	0.0	3.0	26.0	1.0	9.0	164.0	0.0	1.0	257.0	33.0	16.0	185.0	56.0	256.0	346.0	40.0	38.0	79.0	156.0	774.0	1464.0	335.0	427.0	161.0	416.0	1436.0	830.0	73.0	273.0	1234.0	1280.0	2489.0	2832.0	2342.0	1005.0	1119.0	827.0	916.0	2189.0	2966.0	5360.0	1847.0	373.0	229.0	10.0	5561.0	12627.0	8.0	1681.0
OTU392	0.0	7.0	9.0	0.0	3.0	25.0	0.0	0.0	32.0	4.0	4.0	19.0	12.0	51.0	100.0	49.0	40.0	15.0	50.0	150.0	365.0	84.0	98.0	40.0	74.0	295.0	166.0	10.0	48.0	165.0	227.0	561.0	363.0	542.0	287.0	296.0	358.0	181.0	440.0	616.0	1013.0	355.0	66.0	50.0	5.0	1000.0	2819.0	4.0	378.0
OTU15	0.0	1.0	138.0	2.0	1.0	304.0	4.0	0.0	141.0	13.0	1.0	15.0	3.0	11.0	1.0	0.0	0.0	0.0	1.0	1.0	6.0	0.0	1.0	16.0	4.0	1.0	1.0	6.0	7.0	80.0	0.0	127.0	3.0	3.0	65.0	15.0	34.0	12.0	8.0	78.0	10.0	2255.0	1668.0	2745.0	33.0	6961.0	554.0	56.0	10568.0
OTU68	0.0	4.0	5.0	5.0	113.0	20.0	0.0	3.0	3.0	0.0	18.0	9.0	5.0	16.0	85.0	12.0	163.0	2.0	21.0	18.0	24.0	22.0	9.0	28.0	6.0	23.0	10.0	96.0	35.0	71.0	41.0	25.0	88.0	41.0	16.0	59.0	153.0	41.0	21.0	18.0	78.0	171.0	47.0	20.0	6.0	193.0	2280.0	4.0	302.0
OTU25	0.0	1.0	0.0	1.0	0.0	183.0	0.0	1.0	123.0	0.0	0.0	5.0	0.0	6.0	0.0	0.0	0.0	0.0	0.0	1.0	0.0	0.0	0.0	0.0	11.0	0.0	0.0	0.0	4.0	19.0	0.0	11.0	0.0	1.0	40.0	0.0	2.0	12.0	6.0	67.0	1.0	0.0	273.0	748.0	0.0	1075.0	0.0	101.0	6868.0
OTU11	0.0	2.0	21.0	1.0	3.0	195.0	2.0	0.0	61.0	5.0	5.0	35.0	13.0	60.0	20.0	8.0	4.0	6.0	4.0	23.0	9.0	33.0	18.0	12.0	11.0	13.0	4.0	5.0	36.0	95.0	39.0	104.0	8.0	24.0	44.0	23.0	65.0	23.0	18.0	50.0	10.0	801.0	911.0	1807.0	21.0	8790.0	8372.0	139.0	17935.0
OTU61	0.0	1.0	10.0	0.0	0.0	4.0	0.0	0.0	4.0	0.0	0.0	0.0	0.0	0.0	1.0	0.0	0.0	0.0	0.0	14.0	8.0	0.0	0.0	0.0	0.0	0.0	0.0	0.0	0.0	0.0	0.0	4.0	0.0	0.0	0.0	0.0	0.0	3.0	1.0	0.0	0.0	15.0	24.0	1.0	0.0	4.0	18.0	0.0	0.0
OTU49	0.0	0.0	10.0	1.0	104.0	0.0	0.0	0.0	1.0	27.0	6.0	23.0	67.0	25.0	69.0	52.0	37.0	0.0	0.0	0.0	0.0	0.0	0.0	144.0	0.0	0.0	0.0	1.0	0.0	688.0	1.0	4.0	0.0	0.0	0.0	8.0	0.0	0.0	0.0	0.0	1.0	0.0	0.0	0.0	432.0	0.0	0.0	0.0	1.0
OTU624	0.0	0.0	3.0	0.0	0.0	0.0	0.0	0.0	2.0	0.0	0.0	0.0	0.0	0.0	0.0	0.0	0.0	0.0	0.0	0.0	0.0	0.0	0.0	0.0	0.0	0.0	0.0	0.0	0.0	0.0	0.0	0.0	0.0	0.0	0.0	0.0	0.0	0.0	0.0	4.0	0.0	0.0	0.0	0.0	0.0	3.0	0.0	0.0	0.0
OTU28	0.0	0.0	10.0	0.0	0.0	4.0	0.0	0.0	1.0	0.0	0.0	0.0	2.0	1.0	32.0	11.0	23.0	1.0	17.0	11.0	10.0	8.0	2.0	6.0	2.0	32.0	28.0	5.0	5.0	11.0	21.0	23.0	39.0	34.0	26.0	36.0	24.0	45.0	44.0	37.0	160.0	10.0	14.0	4.0	1.0	33.0	144.0	0.0	30.0
OTU3	0.0	0.0	54.0	1.0	2.0	405.0	4.0	0.0	234.0	19.0	4.0	2.0	0.0	6.0	2.0	2.0	2.0	1.0	3.0	7.0	2.0	2.0	0.0	27.0	3.0	0.0	4.0	6.0	3.0	68.0	3.0	99.0	0.0	2.0	102.0	10.0	2.0	34.0	8.0	59.0	15.0	19.0	1639.0	858.0	4.0	594.0	17.0	31.0	6978.0
OTU24	0.0	0.0	10.0	2.0	0.0	289.0	0.0	1.0	8.0	0.0	3.0	2.0	3.0	0.0	1.0	2.0	2.0	0.0	3.0	7.0	7.0	9.0	5.0	14.0	1.0	36.0	11.0	1.0	1.0	20.0	20.0	31.0	0.0	65.0	48.0	54.0	100.0	3.0	8.0	37.0	26.0	181.0	336.0	148.0	1.0	438.0	321.0	1.0	298.0
OTU38	0.0	0.0	12.0	0.0	0.0	30.0	1.0	0.0	27.0	0.0	0.0	1.0	0.0	1.0	0.0	0.0	0.0	0.0	0.0	3.0	0.0	0.0	0.0	0.0	0.0	0.0	0.0	1.0	0.0	29.0	0.0	10.0	0.0	0.0	9.0	3.0	0.0	4.0	1.0	4.0	4.0	39.0	206.0	367.0	2.0	666.0	27.0	1.0	651.0
OTU402	0.0	0.0	6.0	0.0	0.0	4.0	0.0	0.0	6.0	0.0	1.0	0.0	0.0	0.0	0.0	0.0	0.0	0.0	0.0	0.0	0.0	0.0	0.0	0.0	1.0	0.0	0.0	0.0	1.0	8.0	0.0	0.0	0.0	0.0	1.0	0.0	0.0	1.0	0.0	3.0	0.0	1.0	54.0	29.0	0.0	55.0	0.0	0.0	238.0
OTU31	0.0	0.0	12.0	0.0	0.0	198.0	0.0	0.0	29.0	0.0	0.0	0.0	0.0	0.0	0.0	0.0	0.0	0.0	0.0	0.0	0.0	0.0	0.0	0.0	0.0	0.0	0.0	0.0	0.0	0.0	0.0	4.0	1.0	0.0	17.0	2.0	3.0	1.0	2.0	22.0	4.0	34.0	440.0	105.0	0.0	526.0	5.0	0.0	239.0
OTU69	0.0	0.0	3.0	0.0	0.0	4.0	0.0	0.0	2.0	0.0	0.0	0.0	0.0	0.0	0.0	0.0	0.0	0.0	0.0	0.0	0.0	0.0	0.0	0.0	0.0	0.0	0.0	0.0	0.0	0.0	0.0	0.0	0.0	0.0	0.0	0.0	0.0	0.0	0.0	0.0	0.0	4.0	18.0	13.0	8.0	13.0	0.0	17.0	61.0
OTU74	0.0	0.0	1.0	0.0	1.0	12.0	0.0	0.0	0.0	1.0	12.0	1.0	0.0	12.0	129.0	12.0	36.0	1.0	48.0	5.0	52.0	49.0	64.0	31.0	3.0	446.0	80.0	131.0	32.0	33.0	84.0	90.0	331.0	56.0	72.0	185.0	335.0	607.0	202.0	81.0	82.0	103.0	37.0	17.0	4.0	75.0	1479.0	0.0	554.0
OTU51	0.0	0.0	1.0	0.0	0.0	6.0	0.0	0.0	1.0	0.0	0.0	0.0	0.0	0.0	0.0	0.0	0.0	0.0	0.0	0.0	0.0	0.0	0.0	0.0	0.0	0.0	0.0	0.0	0.0	0.0	0.0	7.0	0.0	0.0	0.0	0.0	0.0	0.0	0.0	0.0	0.0	3.0	11.0	12.0	1.0	0.0	0.0	2.0	22.0
OTU48	0.0	0.0	1.0	0.0	0.0	14.0	0.0	0.0	0.0	0.0	0.0	0.0	0.0	0.0	0.0	0.0	0.0	0.0	0.0	0.0	0.0	0.0	0.0	5.0	0.0	0.0	1.0	0.0	0.0	0.0	0.0	0.0	0.0	0.0	0.0	0.0	0.0	0.0	0.0	0.0	0.0	3.0	106.0	2.0	0.0	7.0	1.0	0.0	3.0
OTU29	0.0	0.0	3.0	0.0	0.0	44.0	0.0	0.0	15.0	0.0	0.0	0.0	0.0	0.0	0.0	0.0	0.0	0.0	0.0	0.0	0.0	0.0	0.0	0.0	0.0	0.0	0.0	0.0	0.0	0.0	0.0	0.0	0.0	0.0	8.0	0.0	0.0	0.0	1.0	8.0	0.0	5.0	155.0	34.0	0.0	99.0	0.0	1.0	281.0
OTU58	0.0	0.0	3.0	2.0	2.0	10.0	0.0	0.0	7.0	0.0	1.0	1.0	1.0	0.0	8.0	0.0	3.0	0.0	2.0	9.0	17.0	4.0	3.0	1.0	5.0	19.0	16.0	3.0	9.0	17.0	47.0	23.0	3.0	24.0	5.0	26.0	27.0	13.0	36.0	0.0	52.0	51.0	78.0	18.0	1.0	85.0	620.0	1.0	102.0
OTU55	0.0	0.0	0.0	1.0	0.0	4.0	0.0	0.0	0.0	0.0	0.0	0.0	0.0	0.0	0.0	0.0	0.0	0.0	0.0	0.0	0.0	0.0	0.0	0.0	0.0	0.0	0.0	0.0	0.0	0.0	0.0	0.0	0.0	0.0	0.0	0.0	0.0	0.0	0.0	0.0	0.0	0.0	1.0	2.0	1.0	0.0	0.0	0.0	1.0
OTU66	0.0	0.0	0.0	0.0	0.0	7.0	0.0	0.0	4.0	0.0	0.0	0.0	0.0	0.0	0.0	0.0	0.0	3.0	0.0	0.0	0.0	0.0	0.0	0.0	2.0	0.0	0.0	0.0	4.0	102.0	0.0	3.0	0.0	0.0	1.0	0.0	0.0	0.0	0.0	0.0	0.0	98.0	48.0	8.0	0.0	282.0	1.0	0.0	69.0
OTU36	0.0	0.0	0.0	0.0	0.0	3.0	0.0	0.0	0.0	0.0	0.0	0.0	0.0	0.0	0.0	0.0	0.0	1.0	0.0	2.0	0.0	0.0	0.0	3.0	0.0	0.0	0.0	0.0	0.0	32.0	0.0	5.0	0.0	0.0	0.0	2.0	0.0	2.0	2.0	1.0	1.0	0.0	14.0	6.0	0.0	2.0	0.0	1.0	24.0
OTU34	0.0	0.0	0.0	0.0	0.0	8.0	0.0	1.0	3.0	0.0	0.0	131.0	61.0	0.0	2.0	3.0	38.0	0.0	12.0	0.0	8.0	11.0	19.0	2.0	2.0	87.0	14.0	5.0	11.0	49.0	83.0	40.0	0.0	158.0	41.0	101.0	119.0	2.0	10.0	7.0	185.0	257.0	221.0	136.0	8.0	2630.0	2593.0	0.0	53.0
OTU43	0.0	0.0	0.0	0.0	0.0	3.0	0.0	0.0	2.0	0.0	0.0	0.0	0.0	0.0	0.0	0.0	0.0	0.0	0.0	0.0	0.0	0.0	0.0	0.0	0.0	0.0	0.0	0.0	0.0	0.0	0.0	5.0	0.0	0.0	0.0	0.0	0.0	0.0	1.0	8.0	1.0	2.0	91.0	1.0	2.0	12.0	0.0	0.0	73.0
OTU62	0.0	0.0	0.0	0.0	0.0	8.0	0.0	0.0	0.0	0.0	0.0	0.0	0.0	0.0	0.0	1.0	0.0	0.0	0.0	0.0	0.0	0.0	0.0	0.0	2.0	0.0	0.0	0.0	0.0	2.0	0.0	6.0	0.0	0.0	0.0	0.0	0.0	1.0	0.0	4.0	0.0	15.0	11.0	3.0	0.0	38.0	0.0	5.0	212.0
OTU71	0.0	0.0	0.0	0.0	0.0	2.0	1.0	0.0	0.0	0.0	0.0	0.0	1.0	0.0	3.0	2.0	3.0	0.0	1.0	10.0	3.0	12.0	1.0	0.0	1.0	11.0	8.0	0.0	3.0	20.0	27.0	19.0	5.0	16.0	4.0	4.0	10.0	8.0	13.0	6.0	28.0	24.0	17.0	17.0	0.0	84.0	370.0	0.0	55.0
OTU50	0.0	0.0	0.0	0.0	0.0	0.0	0.0	0.0	0.0	3.0	4.0	36.0	7.0	3.0	37.0	1.0	4.0	0.0	11.0	5.0	4.0	11.0	14.0	5.0	6.0	77.0	49.0	6.0	8.0	27.0	56.0	64.0	23.0	185.0	82.0	169.0	223.0	14.0	34.0	43.0	260.0	23.0	43.0	24.0	7.0	105.0	340.0	0.0	47.0
OTU154	0.0	0.0	0.0	0.0	0.0	0.0	0.0	0.0	3.0	0.0	0.0	0.0	0.0	0.0	0.0	0.0	0.0	0.0	0.0	0.0	8.0	0.0	0.0	0.0	5.0	0.0	0.0	0.0	0.0	1.0	0.0	0.0	0.0	0.0	0.0	0.0	0.0	0.0	0.0	0.0	0.0	2.0	3.0	2.0	0.0	2.0	0.0	0.0	9.0
OTU54	0.0	0.0	0.0	0.0	0.0	0.0	0.0	0.0	6.0	0.0	0.0	0.0	0.0	0.0	0.0	0.0	0.0	0.0	0.0	0.0	0.0	0.0	0.0	0.0	0.0	0.0	0.0	0.0	0.0	0.0	1.0	1.0	0.0	0.0	0.0	1.0	0.0	0.0	0.0	0.0	0.0	0.0	15.0	17.0	0.0	0.0	0.0	0.0	8.0
OTU78	0.0	0.0	0.0	0.0	0.0	0.0	0.0	0.0	0.0	0.0	0.0	0.0	0.0	0.0	0.0	0.0	0.0	0.0	0.0	0.0	0.0	0.0	0.0	0.0	0.0	0.0	0.0	0.0	0.0	0.0	0.0	0.0	0.0	0.0	0.0	0.0	0.0	0.0	1.0	0.0	0.0	0.0	0.0	2.0	0.0	0.0	0.0	0.0	1.0
OTU110	0.0	0.0	0.0	0.0	0.0	0.0	0.0	0.0	0.0	0.0	0.0	0.0	0.0	0.0	0.0	0.0	0.0	0.0	0.0	0.0	0.0	0.0	0.0	0.0	0.0	0.0	0.0	1.0	6.0	0.0	0.0	0.0	0.0	0.0	0.0	0.0	0.0	0.0	0.0	0.0	0.0	0.0	0.0	0.0	0.0	1.0	0.0	0.0	0.0
[truncated: 60 more columns]
