# Supplementary material for: Perturbation and restoration of the fathead minnow gut microbiome after low-level triclosan exposure
Source: Microbiome. 2015 Mar 3;3:6. doi: 10.1186/s40168-015-0069-6 (PMC4374533; doi:10.1186/s40168-015-0069-6)
Supplement: Additional file 15: — FASTA file of filtered OTU sequences. FASTA formatted text file of DNA sequences for all OTUs passing the filtering procedure. [file 40168_2015_69_MOESM15_ESM.zip]

Archive with 1 entries (1 files):
- 1057530936139153_add15.fasta
