# Supplementary material for: Perturbation and restoration of the fathead minnow gut microbiome after low-level triclosan exposure
Source: Microbiome. 2015 Mar 3;3:6. doi: 10.1186/s40168-015-0069-6 (PMC4374533; doi:10.1186/s40168-015-0069-6)
Supplement: Additional file 15: — FASTA file of filtered OTU sequences. FASTA formatted text file of DNA sequences for all OTUs passing the filtering procedure. [file 40168_2015_69_MOESM15_ESM.zip › 1057530936139153_add15.fasta]

>OTU1
TGGGGAATATTGCACAATGGgggAAACCCTGATGCAGCCATGCCGCGTgtgtgAAGAAGG
CCTTCGGGTTGTAAAGCACTTTCAGCGAGGAGGAAAGGTTGGTAGCTAATAACTGCCAGC
TGTGACGTTACTCGCAGAAGAAGCACCGGCTAACTCCGTGCCAGCAGCCGCGGTAATACG
GAGGGTGCAAGCGTTAATCGGAATTACTGGGCGTAAAGCGCACGCAGGCGGTTGGATAAG
TTAGATGTGAAAGCCCCGGGCTCAACCTGGGAATTGCATTTAAAACTGTCCAGCTAGAGT
CTTGTAGAGGggggTAGAATTCCAGGTGTAGCGGTGAAATGCGTAGAGATCTGGAGGAAT
ACCGGTGGCGAAGGCGGCCcccTGGACAAAGACTGACGCTCAGGTGCGAAAGCGTGGGGA
GCAAACAGG
>OTU2
TGGGGAATATTGGACAATGGggggAACCCTGATCCAGCCATGCCGCGTgtgtgAAGAAGG
CCTTTTGGTTGTAAAGCACTTTAAGCGAGGAGGAGGCTACCGAGATTAATACTCTTGGAT
AGTGGACGTTACTCGCAGAATAAGCACCGGCTAACTCTGTGCCAGCAGCCGCGGTAATAC
AGAGGGTGCGAGCGTTAATCGGATTTACTGGGCGTAAAGCGTGCGTAGGCGGCTTtttAA
GTCGGATGTGAAATCCCCGAGCTTAACTTGGGAATTGCATTCGATACTGGGAAGCTAGAG
TATGGGAGAGGATGGTAGAATTCCAGGTGTAGCGGTGAAATGCGTAGAGATCTGGAGGAA
TACCGATGGCGAAGGCAGCCATCTGGCCTAATACTGACGCTGAGGTACGAAAGCATGGGG
AGCAAACAGG
>OTU3
TGGGGAATTTTGGACAATGGGCGCAAGCCTGATCCAGCCATACCGCGTGCGGGAAGAAGG
CCTTCGGGTTGTAAACCGCTTTTGTCAGGGAAGAAATCTTCTGGGCTAATACCTCGGGAG
GATGACGGTACCTGAAGAATAAGCACCGGCTAACTACGTGCCAGCAGCCGCGGTAATACG
TAGGGTGCAAGCGTTAATCGGAATTACTGGGCGTAAAGCGTGCGCAGGCGGTTCCATAAG
ACAGATGTGAAATCCCCGGGCTCAACCTGGGAACTGCATTTGTGACTGTGGGGCTAGAGT
ACGGTAGAGGgggATGGAATTCCGCGTGTAGCAGTGAAATGCGTAGATATGCGGAGGAAC
ACCAATGGCGAAGGCAATCCCCTGGACCTGTACTGACGCTCATGCACGAAAGCGTGGGGA
GCAAACAGG
>OTU4
TAGGGAATTTTCCACAATGGACGAAAGTCTGATGGAGCAACGCCGCGTGTGCGAAGAAGG
CCTTCGGGTTGTAAAGCACTGTTGTAAGGGAAGAACAGATGTGAGAGGAAATGCTCATAT
TGTGACGGTACCTTACCAGAAAGCCACGGCTAACTACGTGCCAGCAGCCGCGGTAATACG
TAGGTGGCGAGCGTTATCCGGAATTATTGGGCGTAAAGGGCGTGTAGGCGGTGTTTTAAG
TCTGATGTGAAAGCCAACGGCTCAACCGTTGAAATGCATTGGAAACTGGAACACTTGAGT
GTCGGAGAGGAAAGCGGAATTCCTAGTGTAGCGGTGAAATGCGTAGATATTAGGAGGAAC
ACCAGTGGCGAAGGCGGCTTTCTGGACGACAACTGACGCTGAGGCGCGAAAGCGTGGGGA
GCAAACAGG
>OTU5
TCGAGAATCATTCACAATGGgggAAACCCTGATGGTGCGACGCCGCGTGGAGGAAGAAGG
CCTTCGGGTTGTAAACTCCTGTCATAAGGGAGCAAGTCTTGCTGGTTAAGAGCCTGCAAG
ATTGATAGTACCTTAAGAGGAAGAGACGGCTAACTCTGTGCCAGCAGCCGCGGTAATACA
GAGGTCTCAAGCGTTGTTCGGAATCACTGGGCGTAAAGGGTGCGTAGGCTGTTTTGTAAG
TTGGATGTGAAATGCCGGAGCTCAACTCCGGAACTGCATCTGAAACTGCAAGACTTGAAC
AATGGAGGGGAAACCGGAATTCTCGGTGTAGCAGTGAAATGCGTAGATATCGAGAAGAAG
ACTTGTGGCGAAGGCGGGTTTCTGGACATATGTTGACGCTGAGGCACGAAGGCCAGGGGA
GCGAAAGGG
>OTU6
TGGGGAATCTTAGACAATGGgggAAACCCTGATCTAGCCATGCCGCGTGATCGATGAAGG
CCTTAGGGTTGTAAAGATCTTTCAGTGGGGAAGATAATGACTGTACCCACAGAAGAAGCC
CCGGCTAACTCCGTGCCAGCAGCCGCGGTAATACGGAGGgggCTAGCGTTGTTCGGAATT
ACTGGGCGTAAAGCGCACGTAGGCGGAACAGAAAGTCAGAGGTGAAATCCCAGGGCTCAA
CCTTGGAACTGCCTTTGAAACTCCTGTTCTTGAGGTCGAgagagGTGAGTGGAATTCCGA
GTGTAGAGGTGAAATTCGTAGATATTCGGAGGAACACCAGTGGCGAAGGCGGCTCACTGG
CTCGATACTGACGCTGAGGTGCGAAAGCGTGGGGAGCAAACAGG
>OTU7
TGGGGAATATTGCACAATGGgggAAACCCTGATGCAGCCATGCCGCGTgtgtgAAGAAGG
CCTTCGGGTTGTAAAGCACTTTCAGTAGGGAGGAAAGGGTGAGTCTTAATACGGCTCATC
TGTGACGTTACCTACAGAAGAAGGACCGGCTAACTCCGTGCCAGCAGCCGCGGTAATACG
GAGGGTCCGAGCGTTAATCGGAATTACTGGGCGTAAAGCGTGCGCAGGCGGTTTGTTAAG
CGAGATGTGAAAGCCCTGGGCTCAACCTAGGAATAGCATTTCGAACTGGCGAACTAGAGT
CTTGTAGAGGggggTAGAATTCCAGGTGTAGCGGTGAAATGCGTAGAGATCTGGAGGAAT
ACCGGTGGCGAAGGCGGCCcccTGGACAAAGACTGACGCTCATGCACGAAAGCGTGGGGA
GCAAACAGG
>OTU8
TGGGGAATATTGGACAATGGGCCACAAGCCTGATCCAGCAATTCTGtgtgCACGATGAAG
GTCTTCGGATTGTAAAGTGCTTTCAGTTGGGAAGAAGAAAGTGACGGTACCAACAGAAGA
AGCGACGGCTAAATACGTGCCAGCAGCCGCGGTAATACGTATGTCGCAAGCGTTATCCGG
ATTTATTGGGCGTAAAGCGCGTCTAGGCGGAAaaaTAAGTCTGATGTTAAAATGCGGGGC
TCAACTCCGTATTGCGTTGGAAACTGTTtttCTAGAGTACTGGAGAGGTGGGCGGAACTA
CAAGTGTAGAGGTGAAATTCGTAGATATTTGTAGGAATGCCGATGGAGAAGTCAGCTCAC
TGGACAGATACTGACGCTAAAGCGCGAAAGCGTGGGGAGCAAACAGG
>OTU9
TGGGGAATATTGCACAATGGGCGCAAGCCTGATGCAGCCATGCCGCGTGTATGAAGAAGG
CCTTCGGGTTGTAAAGTACTTTCAGTAGGGAGGAAGGTGGTTAAGTTAATACCTTAATCA
TTTGACGTTACCTACAGAAGAAGCACCGGCTAACTCCGTGCCAGCAGCCGCGGTAATACG
GAGGGTGCAAGCGTTAATCGGAATTACTGGGCGTAAAGCGCATGCAGGTGGTTTGTTAAG
TCAGATGTGAAAGCCCTGGGCTCAACCTAGGAATCGCATTTGAAACTGACAAGCTAGAGT
ACTGTAGAGGggggTAGAATTTCAGGTGTAGCGGTGAAATGCGTAGAGATCTGAAGGAAT
ACCGGTGGCGAAGGCGGCCcccTGGACAGATACTGACACTCAGATGCGAAAGCGTGGGGA
GCAAACAGG
>OTU10
TGGGGAATCTTGGACAATGGGCGAAAGCCTGATCCAGCAATGCCGCGTGCGTGAAGAAGG
CCTTCGGGTTGTAAAGCGCTTTTGTCTGGGAGCAAATCCTGGCCTCTAATACAGGTCGGG
GATGAGAGTACCAGAAGAATAAGGACCGGCTAACTACGTGCCAGCAGCCGCGGTAATACG
TAGGGTCCAAGCGTTAATCGGAATTACTGGGCGTAAAGCGTCCGCAGGTGGCTTGATAAG
ATAGAGGTGAAATCCCTGGGCTCAACCTAGGAATTGCCTTTATGACTGTCTCGCTAGAGT
ATGGGAGAGGggggTGGAATTCCACGTGTAGCAGTGAAATGCGTAGAGATGTGGAGGAAC
ACCGATGGCGAAGGCAACCcccTGGCCTAATACTGACACTCATGGACGAAAGCGTGGGGA
GCAAACAGG
>OTU11
TGGGGAATATTGGACAATGGGCGAAAGCCTGATCCAGCCATGCCGCGTgtgtgAAGAAGG
TCTTCGGATTGTAAAGCACTTTAAGTTGGGAGGAAGGGCATTAACCTAATACGTTAGTGT
TTTGACGTTACCGACAGAATAAGCACCGGCTAACTCTGTGCCAGCAGCCGCGGTAATACA
GAGGGTGCAAGCGTTAATCGGAATTACTGGGCGTAAAGCgcgcgTAGGTGGTTTGTTAAG
TTGGATGTGAAAGCCCCGGGCTCAACCTGGGAACTGCATCCAAAACTGGCAAGCTAGAGT
ACGGTAGAGGGTGGTGGAATTTCCTGTGTAGCGGTGAAATGCGTAGATATAGGAAGGAAC
ACCAGTGGCGAAGGCGACCACCTGGACTGATACTGACACTGAGGTGCGAAAGCGTGGGGA
GCAAACAGG
>OTU12
TGAGGAATATTGGACAATGGGCGCAAGCCTGATCCAGCCATGCCGCGTGCAGGATGACGG
TCCTATGGATTGTAAACTGCTTTTGTACAGGAAGAAACACTCCCTCGTGAGGGAGCTTGA
CGGTACTGTAAGAATAAGGATCGGCTAACTCCGTGCCAGCAGCCGCGGTAATACGGAGGA
TCCAAGCGTTATCCGGAATCATTGGGTTTAAAGGGTCCGTAGGCGGTTTAGTAAGTCAGT
GGTGAAAGCCCATCGCTCAACGGTGGAACGGCCATTGATACTGCTAGACTTGAATTATTA
GGAAGTAACTAGAATATGTAGTGTAGCGGTGAAATGCTTAGAGATTACATGGAATACCAA
TTGCGAAGGCAGGTTACTACTAATGGATTGACGCTGATGGACGAAAGCGTGGGTAGCGAA
CAGG
>OTU14
TGAGGAATATTGGTCAATGGACGCAAGTCTGAACCAGCCAAGTCGCGTGAAGGATGAAGG
TATTATGTATTGTAAACTTCTTTTGTCGGGGAATAATGATCGCCACGTGTGGTGAgagag
aATGTATCCGACGAATAAGCATCGGCTAACTCCGTGCCAGCAGCCGCGGTAATACGGAGG
ATGCGAGCGTTATCCGGATTTATTGGGTTTAAAGGGTGCGTAGGCGGTTTGTTAAGTCAG
TGGTGAAAGTTTGCGGCTCAACCGTAAAATTGCCATTGAAACTGGTGAACTTGAGTACAG
TAGAGGTAGGCGGAATTCGTGGTGTAGCGGTGAAATGCTTAGATATCACGAAGAACTCCG
ATTGCGAAGGCAGCTTGCTGGACTGTAACTGACGCTGAGGCACGAAAGCGTGGGGATCAA
ACAGG
>OTU15
TGGGGAATATTGGACAATGGGCGAAAGCCTGATCCAGCCATGCCGCGTgtgtgAAGAAGG
TCTTCGGATTGTAAAGCACTTTAAGTTGGGAGGAAGGGTAGTAACCTAATACGTTGCTAC
TTTGACGTTACCGACAGAATAAGCACCGGCTAACTTCGTGCCAGCAGCCGCGGTAATACG
AAGGGTGCAAGCGTTAATCGGAATTACTGGGCGTAAAGCgcgcgTAGGTGGTTCAGTAAG
TTGGAAGTGAAATCCCCGGGCTCAACCTGGGAACTGCTTTCAAAACTGCTGAGCTAGAGT
ACGGTAGAGGGTGGTGGAATTTCCTGTGTAGCGGTGAAATGCGTAGATATAGGAAGGAAC
ACCAGTGGCGAAGGCGACCACCTGGACTGATACTGACACTGAGGTGCGAAAGCGTGGGGA
GCAAACAGG
>OTU16
TGGGGAATTTTGGACAATGGGCGAAAGCCTGATCCAGCCATGCCGCGTGAGTGAAGAAGG
CCTTCGGGTTGTAAAGCTCTTTTGTCCGGGAGGAAATCCCGTAACCCAATACGTTACGGG
GATGACAGTACTGGAAGAATAAGCACCGGCTAACTACGTGCCAGCAGCCGCGGTAATACG
TAGGGTGCAAGCGTTAATCGGAATTACTGGGCGTAAAGCGTGCGCAGGCGGTTTGATAAG
TCAGATGTGAAATCCCCGGGCTTAACCTGGGAACTGCGTTTGAAACTGTCAGGCTAGAGT
ACGTCAGAGGggggTGGAATTCCACGTGTAGCAGTGAAATGCGTAGAGATGTGGAGGAAC
ACCGATGGCGAAGGCAGCCcccTGGGATGATACTGACGCTCATGCACGAAAGCGTGGGGA
GCAAACAGG
>OTU17
TGAGGAATATTGGTCAATGGTCGCAAGACTGAACCAGCCATGCCGCGTGCAGGAAGACGG
TCCTATGGATTGTAAACTGCTTTTATACAGGAAGAAACCCTCCCACGTGTGGGAGCTTGA
CGGTACTGTAGGAATAAGGATCGGCTAACTCCGTGCCAGCAGCCGCGGTAATACGGAGGA
TCCAAGCGTTATCCGGAATCATTGGGTTTAAAGGGTCCGTAGGCGGTCTTATAAGTCAGT
GGTGAAAGCCCATCGCTCAACGATGGAACTGCCATTGATACTGTAAGACTTGAATGCTTA
GGAAGTAACTAGAATATGTAGTGTAGCGGTGAAATGCTTAGATATTACATGGAATACCAA
TTGCGAAGGCAGGTTACTACTAAGTGATTGACGCTGATGGACGAAAGCGTGGGGAGCGAA
CAGG
>OTU18
TGGGGAATATTGGACAATGGGCCACGAGCCTGATCCAGCAATTCTGtgtgCACGATGAAG
GTCTTCGGATTGTAAAGTGCTTTCAGTTGGGAAGAAGAAAGTGACGGTACCAACAGAAGA
AGCGACGGCTAAATATGTGCCAGCAGCCGCGGTAATACATATGTCGCAAGCGTTATCCGG
ATTTATTGGGCGTAAAGCGCGTCTAGGCGGTTTACTAAGTCTGATGTGAAAATGCGGGGC
TCAACTCCGTATTGCGTTGGAAACTGGTAGACTAGAGTACTGGAGAGGTGGGCGGAACTA
CAAGTGTAGAGGTGGAATTCGTAGATATTTGTAGGAATGCCGATGGAGAAGTCAGCTCAC
TGGACAGATACTGACGCTAAAGCGCGAAAGCGTGGGGAGCAAACAGG
>OTU19
TGAGGAATATTGGACAATGGGCGCAAGCCTGATCCAGCCATGCCGCGTGCAGGAAGACGC
ATCTATGGTgtgtAAACTGCTTTTGTACGGGAAGAAACACTctctcGTGAGGGAGCTTGA
CGGTACCGTAAGAATAAGGATCGGCTAACTCCGTGCCAGCAGCCGCGGTAATACGGAGGA
TCCAAGCGTTATCCGGAATCATTGGGTTTAAAGGGTCCGTAGGCGGTTTAATAAGTCAGT
GGTGAAAGCCCATCGCTCAACGATGGAACGGCCATTGATACTGTTAGACTTGAATTACAA
GGAAGTAACTAGAATATGTAGTGTAGCGGTGAAATGCTTAGATATTACATGGAATACCAA
TTGCGAAGGCAGGTTACTACTTGTGGATTGACGCTGATGGACGAAAGCGTGGGGAGCGAA
CAGG
>OTU22
TGAGGAATATTGGGCAATGGAGGCAACTCTGACCCAGCCATGCCGCGTGCAGGAAGACGG
TCCTATGGATTGTAAACTGCTTTTATACGGGAAGAAACACCACTACGTGTAGTGACTTGA
CGGTACCGTAAGAATAAGGATCGGCTAACTCCGTGCCAGCAGCCGCGGTAATACGGAGGA
TCCAAGCGTTATCCGGAATCATTGGGTTTAAAGGGTCCGTAGGCGGCCTTATAAGTCAGT
GGTGAAATCTCCTAGCTCAACTAGGAAACTGCCATTGATACTGTAGGGCTTGAATTATTA
GGAAGTAACTAGAATATGTAGTGTAGCGGTGAAATGCTTAGATATTACATGGAATACCAA
TTGCGAAGGCAGGTTACTACTAATGGATTGACGCTGATGGACGAAAGCGTGGGGAGCGAA
CAGG
>OTU23
TGGGGAATTTTGGACAATGGGCGCAAGCCTGATCCAGCCATGCCGCGTGCGGGAAGAAGG
CCTTCGGGTTGTAAACCGCTTTTGTCAGGGAAGAAACGCTCTGGGTTAATACCTCGGGGT
AATGACGGTACCTGAAGAATAAGCACCGGCTAACTACGTGCCAGCAGCCGCGGTAATACG
TAGGGTGCAAGCGTTAATCGGAATTACTGGGCGTAAAGCGTGCGCAGGCGGTTATGCAAG
ACAGAGGTGAAATCCCCGGGCTCAACCTGGGAACTGCCTTTGTGACTGCATAGCTAGAGT
ACGGTAGAGGgggATGGAATTCCGCGTGTAGCAGTGAAATGCGTAGATATGCGGAGGAAC
ACCGATGGCGAAGGCAATCCCCTGGACCTGTACTGACGCTCATGCACGAAAGCGTGGGGA
GCAAACAGG
>OTU24
TGAGGAATATTGGACAATGGGTGCAAGCCTGATCCAGCCATCCCGCGTGAAGGACGACGG
TTCTATGGATTGTAAACTTCTTTTAtataGGGATAAACCTACTCTCGTGAGGGTAGCTGA
AGGTACTATATGAATAAGCACCGGCTAACTCCGTGCCAGCAGCCGCGGTAATACGGAGGG
TGCAAGCGTTATCCGGATTTATTGGGTTTAAAGGGTCCGTAGGCGGGCTTGTAAGTCAGT
GGTGAAATCTCACAGCTTAACTGTGAAACTGCCATTGATACTGCAGGTCTTGAGTAAGGT
AGAAGTAGCTGGAATAAGTAGTGTAGCGGTGAAATGCATAGATATTACTTAGAACACCAA
TTGCGAAGGCAGGTTACTATGTCTTAACTGACGCTGATGGACGAAAGCGTGGGGAGCGAA
CAGG
>OTU25
TAGGGAATATTGGGCAATGGACGGAAGTCTGACCCAGCCATGCCGCGTGCAGGATGAAGG
CGTTATGCGTTGTAAACTGCTTttttATAGGAAGAAGAAGCCCTTGCGAGGGAAAGTGAC
GGTACTATAAGAATAAGCACCGGCTAACTCCGTGCCAGCAGCCGCGGTAATACGGAGGGT
GCGAGCGTTGTCCGGATTTATTGGGTTTAAAGGGTGCGTAGGCGGTTTATTAAGTCAGTG
GTGAAAGACGGTCGCTCAACGATTGCAGTGCCATTGATACTGGTAGACTTGAGTTCGTAT
GAGGTAGCTGGAATGGATAGTGTAGCGGTGAAATGCATAGATATTATCCAGAACTCCAAT
TGCGTAGGCAGGTTACTAATACGATACTGACGCTGATGCACGAAAGTGTGGGGATCAAAC
AGG
>OTU28
TGGGGAATATTGGACAATGGGCGCAAGCCTGATCCAGCCATGCCGCGTGAGTGATGAAGG
CCTTAGGGTTGTAAAGCTCTTTTATCCGGGACGATAATGACGGTACCGGAGGAATAAGCC
CCGGCTAACTTCGTGCCAGCAGCCGCGGTAATACGAAGGgggCTAGCGTTGCTCGGAATC
ACTGGGCGTAAAGGGCGCGTAGGCGGCGTTTTAAGTCGGgggTGAAAGCCTGTGGCTCAA
CCACAGAATGGCCTTCGATACTGGGACGCTTGAGTATGGTAGAGGTTGGTGGAACTGCGA
GTGTAGAGGTGAAATTCGTAGATATTCGCAAGAACACCGGTGGCGAAGGCGGCCAACTGG
ACCATTACTGACGCTGAGGCGCGAAAGCGTGGGGAGCAAACAGG
>OTU29
TGGGGAATTTTGGACAATGGGCGCAAGCCTGATCCAGCCATTCCGCGTGAGTGAAGAAGG
CCTTCGGGTTGTAAAGCTCTTTCGCAAGGGAAGAAAACTTACATTCTAATAAAGTGTGAG
GCTGACGGTACCTTGATAAGAAGCACCGGCTAACTACGTGCCAGCAGCCGCGGTAATACG
TAGGGTGCGAGCGTTAATCGGAATTACTGGGCGTAAAGCGTGCGCAGGCGGTTTTGTAAG
TCAGATGTGAAATCCCCGAGCTCAACTTGGGAACTGCGTTTGAAACTACAAGACTAGAAT
ATGTCAGAGGggggTAGAATTCCACGTGTAGCAGTGAAATGCGTAGAGATGTGGAGGAAT
ACCAATGGCGAAGGCAGCCcccTGGGATAATATTGACGCTCATGCACGAAAGCGTGGGGA
GCAAACAGG
>OTU31
TGGGGAATTTTGGACAATGGGCGCAAGCCTGATCCAGCAATGCCGCGTGCAGGAAGAAGG
CCTTCGGGTTGTAAACTGCTTTTGTACGGAGCGAAAAGGCTctctctAATACAGGgggCT
CATGACGGTACCGTAAGAATAAGCACCGGCTAACTACGTGCCAGCAGCCGCGGTAATACG
TAGGGTGCAAGCGTTAATCGGAATTACTGGGCGTAAAGCGTGCGCAGGCGGTTGTGTAAG
ACAGGCGTGAAATCCCCGGGCTCAACCTGGGAATGGCGCTTGTGACTGCACAGCTGGAGT
GCGGCAGAGGgggATGGAATTCCGCGTGTAGCAGTGAAATGCGTAGATATGCGGAGGAAC
ACCGATGGCGAAGGCAATCCCCTGGGCCTGCACTGACGCTCATGCACGAAAGCGTGGGGA
GCAAACAGG
>OTU33
TGGGGAATATTGCACAATGGGCGCAAGCCTGATGCAGCCATGCCGCGTGTATGAAGAAGG
CCTTCGGGTTGTAAAGTACTTTCAGTCGTGAGGAAGGTTGTAGTGTGAATAGCACTATGA
TTTGACGTTAGCGACAGAAGAAGCACCGGCTAACTCCGTGCCAGCAGCCGCGGTAATACG
GAGGGTGCGAGCGTTAATCGGAATTACTGGGCGTAAAGCGCATGCAGGTGGTTTGTTAAG
TCAGATGTGAAAGCCCTGGGCTCAACCTAGGAGTTGCATTTGAAACTGACAAGCTAGAGT
ACTGTAGAGGggggTAGAATTTCAGGTGTAGCGGTGAAATGCGTAGAGATCTGAAGGAAT
ACCGGTGGCGAAGGCGGCCcccTGGACAGATACTGACACTCAGATGCGAAAGCGTGGGGA
GCAAACAGG
>OTU34
TGGGGAATATTGGACAATGGggggAACCCTGATCCAGCCATGCCGCGTgtgtgAAGAAGG
CCTTATGGTTGTAAAGCACTTTAAGCGAGGAGGAGGCTCTTCTAGTTAATACCTAGGATG
AGTGGACGTTACTCGCAGAATAAGCACCGGCTAACTCTGTGCCAGCAGCCGCGGTAATAC
AGAGGGTGCGAGCGTTAATCGGATTTACTGGGCGTAAAGCGTACGTAGGCGGCTTtttAA
GTCGGATGTGAAATCCCTGAGCTTAACTTAGGAATTGCATTCGATACTGGGAAGCTAGAG
TATGGGAGAGGATGGTAGAATTCCAGGTGTAGCGGTGAAATGCGTAGAGATCTGGAGGAA
TACCGATGGCGAAGGCAGCCATCTGGCCTAATACTGACGCTGAGGTACGAAAGCATGGGG
AGCAAACAGG
>OTU35
TGGGGAATATTGGACAATGGGCGCAAGCCTGATCCAGCCATGCCGCGTGAGTGATGAAGG
CCTTAGGGTTGTAAAGCTCTTTTGTCCGGGAAGATAATGACTGTACCGGAAGAATAAGCC
CCGGCTAACTTCGTGCCAGCAGCCGCGGTAATACGAAGGgggCTAGCGTTGCTCGGAATC
ACTGGGCGTAAAGGGCGCGTAGGCGGACTCTTAAGTCGGgggTGAAAGCCCAGGGCTCAA
CCCTGGAATTGCCTTCGATACTGAGAGTCTTGAGTTCGGAAGAGGTTGGTGGAACTGCGA
GTGTAGAGGTGAAATTCGTAGATATTCGCAAGAACACCAGTGGCGAAGGCGGCCAACTGG
TCCGATACTGACGCTGAGGCGCGAAAGCGTGGGGAGCAAACAGG
>OTU36
TGGGGAATATTGGACAATGGGCGCAAGCCTGATCCAGCCATGCCGCGTgtgtgAAGAAGG
CCTTCGGGTTGTAAAGCACTTTCAGTAGGGAGGAAGCGTTGtgtgtTAATAGTACACAGC
GTTGACGTTACCTACAGAAGAAGCACCGGCTAACTCTGTGCCAGCAGCCGCGGTAATACA
GAGGGTGCAAGCGTTAATCGGAATTACTGGGCGTAAAGCGCACGTAGGCGGTTttttAAG
TCAGATGTGAAAGCCCCGGGCTCAACCTGGGAATTGCATTTGAAACTGGAAAACTAGAGT
gtgtgAGAGGggggTAGAATTCCAAGTGTAGCGGTGAAATGCGTAGAGATTTGGAGGAAT
ACCAGTGGCGAAGGCGGCCcccTGGCACAACACTGACGCTCAGGTGCGAAAGCGTGGGGA
GCAAACAGG
>OTU37
TGGGGAATTTTGGACAATGGGCGCAAGCCTGATCCAGCCATGCCGCGTGAGTGAAGAAGG
CCTTCGGGTTGTAAAGCTCTTTCGGCCGGGAAGAAATCGTGGTCTCTAACATAGGCCATG
GATGACGGTACCGGACTAAGAAGCACCGGCTAACTACGTGCCAGCAGCCGCGGTAATACG
TAGGGTGCGAGCGTTAATCGGAATTACTGGGCGTAAAGCGTGCGCAGGCGGTTTTGTAAG
ACAGATGTGAAATCCCCGGGCTTAACCTGGGAACTGCGTTTGTGACTGCAAGGCTAGAGT
ACGGCAGAGGggggTGGAATTCCTGGTGTAGCAGTGAAATGCGTAGAGATCAGGAGGAAC
ACCGATGGCGAAGGCAGCCcccTGGGCCTGTACTGACGCTCATGCACGAAAGCGTGGGGA
GCAAACAGG
>OTU38
TGGGGAATTTTGGACAATGGGCGCAAGCCTGATCCAGCCATGCCGCGTGCAGGATGAAGG
CCTTCGGGTTGTAAACTGCTTTTGTACGGAACGAAAAGACTCTGGTTAATACCTGGGGTC
CATGACGGTACCGTAAGAATAAGCACCGGCTAACTACGTGCCAGCAGCCGCGGTAATACG
TAGGGTGCGAGCGTTAATCGGAATTACTGGGCGTAAAGCGTGCGCAGGCGGTTATGTAAG
ACAGATGTGAAATCCCCGGGCTCAACCTGGGAACTGCATTTGTGACTGCATAGCTAGAGT
ACGGCAGAGGgggATGGAATTCCGCGTGTAGCAGTGAAATGCGTAGATATGCGGAGGAAC
ACCGATGGCGAAGGCAATCCCCTGGGCCTGTACTGACGCTCATGCACGAAAGCGTGGGGA
GCAAACAGG
>OTU40
TGGGGAATATTGGACAATGGGCGAAAGCCTGATCCAGCCATGCCGCGTgtgtgAAGAAGG
TCTTCGGATTGTAAAGCACTTTAAGTTGGGAGGAAGGGCAGTAAGTTAATACCTTGCTGT
TTTGACGTTACCAACAGAATAAGCACCGGCTAACTTCGTGCCAGCAGCCGCGGTAATACG
AAGGGTGCAAGCGTTAATCGGAATTACTGGGCGTAAAGCgcgcgTAGGTGGTTCAGCAAG
TTGGAGGTGAAATCCCCGGGCTCAACCTGGGAACTGCCTCCAAAACTACTGAGCTAGAGT
ACGGTAGAGGGTAGTGGAATTTCCTGTGTAGCGGTGAAATGCGTAGATATAGGAAGGAAC
ACCAGTGGCGAAGGCGACTACCTGGACTGATACTGACACTGAGGTGCGAAAGCGTGGGGA
GCAAACAGG
>OTU41
TGAGGAATATTGGTCAATGGACGCAAGTCTGAACCAGCCATGCCGCGTGCAGGATGAAGC
ATCTATGGTgtgtAAACTGCTTTTGTACGGGAAGAAACACTCCTACGTGTAGGAGCTTGA
CGGTACCGTAAGAATAAGGATCGGCTAACTCCGTGCCAGCAGCCGCGGTAATACGGAGGA
TCCAAGCGTTATCCGGAATCATTGGGTTTAAAGGGTCCGTAGGCGGCTTTATAAGTCAGT
GGTGAAAGCCCATCGCTTAACGATGGAACGGCCATTGATACTGTAGAGCTTGAATTACTT
GGAAGTAACTAGAATATGTAGTGTAGCGGTGAAATGCTTAGATATTACATGGAATACCAA
TTGCGAAGGCAGGTTACTACAAGTGGATTGACGCTGATGGACGAAAGCGTGGGGAGCGAA
CAGG
>OTU42
TGGGGAATATTGCGCAATGGGCGGAAGCCTGACGCAGCAACGCCGCGTGGgggATCGAAG
GCCTTAGGGTTGTAAACCTCTTTCAGCAGGGACGAAGCGCGAGTGACGGTACCTGCAGAA
GAAGCACCGGCTAACTACGTGCCAGCAGCCGCGGTAATACGTAGGGTGCAAGCGTTGTCC
GGATTTATTGGGCGTAAAGGGCTCGTAGGCGGTCCGTCACGTCGGAAGTGAAAACCCGGG
GCTCAACTCCGGGCCTGCTTTCGATACGGGCGGACTTGAGTTCGGTAGGGGAGACTGGAA
CTCCTGGTGTAGCGGTGGAATGCGCAGATATCAGGAAGAACACCAATGGCGAAGGCAGGT
CTCTGGGCCGATACTGACGCTGAGGAGCGAAAGCGTGGGGAGCGAACAGG
>OTU43
TAAGGAATATTGGTCAATGGAGGCAACTCTGAACCAGCCATGCCGCGTGCAGGAAGACAG
CCCTCTGGGTCGTAAACTGCTTTTATTCGGGAATAAACCTATCTACGTGTAGATAGCTGA
ATGTACCGAAGGAATAAGGATCGGCTAACTCCGTGCCAGCAGCCGCGGTAATACGGAGGA
TCCAAGCGTTATCCGGATTTATTGGGTTTAAAGGGTGCGTAGGCGGCCTATTAAGTCAGG
GGTGAAAGACGGTAGCTCAACTATCGCAGTGCCCTTGATACTGATGGGCTTGAATACACT
AGAGGTAGGCGGAATGTGACAAGTAGCGGTGAAATGCATAGATATGTCACAGAACACCGA
TTGCGAAGGCAGCTTACTATGGTGTTATTGACGCTGAGGCACGAAAGCGTGGGGATCAAA
CAGG
>OTU44
TGGGGAATATTGCGCAATGGGCGGAAGCCTGACGCAGCGACGCCGCGTGGgggAGGAAGG
CCTTCGGGTTGTAAACCCCTTTCAGCAGGGACGAAGCTTCGGTGACGGTACCTGCAGAAG
AAGCACCGGCTAACTACGTGCCAGCAGCCGCGGTAATACGTAGGGTGCGAGCGTTGTCCG
GATTTATTGGGCGTAAAGAGCTCGTAGGCGGTCCGTCACGTCGGGCGTGAAAGCCCGCAG
CTCAACTGCGGGTCTGCGTCCGATACGGGCGGACTTGAGGACGGTAGGGGAGACTGGAAC
TCCTGGTGTAGCGGTGGAATGCGCAGATATCAGGAAGAACACCGGTGGCGAAGGCGGGTC
TCTGGGCCGTTCCTGACGCTGAGGAGCGAAAGCGTGGGTAGCGAACAGG
>OTU46
TGGGGAATATTGGACAATGGGCGGAAGCCTGATCCAGCCATGCCGCGTgtgtgAAGAAGG
CCTTTTGGTTGTAAAGCACTTTAAGCGAGGAGGAGGCTACTAGTATTAATACTACTGGAT
AGTGGACGTTACTCGCAGAATAAGCACCGGCTAACTCTGTGCCAGCAGCCGCGGTAATAC
AGAGGGTGCGAGCGTTAATCGGATTTACTGGGCGTAAAGCGTGCGTAGGCGGCTGATTAA
GTCGGATGTGAAATCCCTGAGCTTAACTTAGGAATTGCATTCGATACTGGTCAGCTAGAG
TATGGGAGAGGATGGTAGAATTCCAGGTGTAGCGGTGAAATGCGTAGAGATCTGGAGGAA
TACCGATGGCGAAGGCAGCCATCTGGCCTAATACTGACGCTGAGGTACGAAAGCATGGGG
AGCAAACAGG
>OTU47
TGGGGAATCTTAGACAATGGGCGCAAGCCTGATCTAGCCATGCCGCGTGAGCGATGAAGG
CCTTAGGGTTGTAAAGCTCTTTCGTGGgggAAGATAATGACGGTACCCCAAGAAGAAGCC
CCGGCTAACTCCGTGCCAGCAGCCGCGGTAATACGGAGGgggCTAGCGTTGTTCGGAATT
ACTGGGCGTAAAGCGCACGTAGGCGGATCAGAAAGTCAGAGGTGAAATCCCAGGGCTCAA
CCTTGGAACTGCCTTTGAAACTCCTGGTCTTGAGGTCGAgagagGTGAGTGGAATTCCGA
GTGTAGAGGTGAAATTCGTAGATATTCGGAGGAACACCAGTGGCGAAGGCGGCTCACTGG
CTCGATACTGACGCTGAGGTGCGAAAGCGTGGGGAGCAAACAGG
>OTU48
TAGGGAATATTGGACAATGGgggCAACCCTGATCCAGCCATTCCGCGTGCAGGAATAAGG
CCCTATGGGTCGTAAACTGCTTTTGTATGGGAAaaaaTCATCTTACGTGTAGGATGTTGA
TGGTACCATGAGAATAAGGATCGGCTAACTTCGTGCCAGCAGCCGCGGTAATACGAAGGA
TCCAAGCGTTGTCCGGATTTACTGGGTTTAAAGGGTGCGTAGGCGGGGAATTAAGTCAGT
GGTGAAAGCTGGTAGCTCAACTATCAAATTGCCATTGAAACTGATTCtctcGAGTACGGT
TGAGGTAGCTGGAATGTAACATGTAGCGGTGAAATGCTTAGATATGTTACAGAACACCGA
TTGCGAAGGCAGGCTACTAAACCGTAACTGACGCTGAGGCACGAAAGCGTGGGGATCAAA
CAGG
>OTU49
TAGGGAATCTTCGGCAATGGACGGAAGTCTGACCGAGCAACGCCGCGTGAGTGAAGAAGG
TTTTCGGATCGTAAAGCTCTGTTGTAAGAGAAGAACGAGTGTGAGAGTGGAAAGTTCACA
CTGTGACGGTATCTTACCAGAAAGGGACGGCTAACTACGTGCCAGCAGCCGCGGTAATAC
GTAGGTCCCGAGCGTTGTCCGGATTTATTGGGCGTAAAGCGAGCGCAGGCGGTTAGATAA
GTCTGAAGTTAAAGGCTGTGGCTTAACCATAGTACGCTTTGGAAACTGTTTAACTTGAGT
GCAAGAGGGGAGAGTGGAATTCCATGTGTAGCGGTGAAATGCGTAGATatatGGAGGAAC
ACCGGTGGCGAAAGCGGCTctctGGCTTGTAACTGACGCTGAGGCTCGAAAGCGTGGGGA
GCAAACAGG
>OTU50
TGGGGAATATTGGACAATGGggggAACCCTGATCCAGCCATGCCGCGTgtgtgAAGAAGG
CCTTATGGTTGTAAAGCACTTTAAGCGAGGAGGAGGAGCTCTAGGCTAATATCCTAGATG
CTTGGACGTTACTCGCAGAATAAGCACCGGCTAACTCTGTGCCAGCAGCCGCGGTAATAC
AGAGGGTGCGAGCGTTAATCGGATTTACTGGGCGTAAAGCGTACGTAGGCGGCTTtttAA
GTCGGATGTGAAATCCCTGAGCTTAACTTAGGAATTGCATTCGATACTGGGAAGCTAGAG
TATGGGAGAGGATGGTAGAATTCCAGGTGTAGCGGTGAAATGCGTAGAGATCTGGAGGAA
TACCGATGGCGAAGGCAGCCATCTGGCCTAATACTGACGCTGAGGTACGAAAGCATGGGG
AGCAAACAGG
>OTU51
TGAGGAATATTGGTCAATGGTCGCAAGACTGAACCAGCCATGCCGCGTGCAGGATGAAGC
ATCTATGGTgtgtAAACTGCTTTTGTACGGGAAGAAACACCTCTTCGTGAAGAGGCTTGA
CGGTACCGTAAGAATAAGGATCGGCTAACTCCGTGCCAGCAGCCGCGGTAATACGGAGGA
TCCGAGCGTTATCCGGAATCATTGGGTTTAAAGGGTCCGTAGGCGGTTTTGTAAGTCAGT
GGTGAAATCCGGCAGCTCAACTGTCGAACTGCCATTGATACTGCAGGACTTGAATTATTG
TGAAGTAACTAGAATATGTAGTGTAGCGGTGAAATGCTTAGATATTACATGGAATACCAA
TTGCGAAGGCAGGTTACTAACAGTTGATTGACGCTGATGGACGAAAGCGTGGGGAGCGAA
CAGG
>OTU52
TGGGGAATATTGCACAATGGGCGCAAGCCTGATGCAGCCATGCCGCGTgtgtgAAGAAGG
CCTTCGGGTTGTAAAGCACTTTCAGCGGGGAGGAAGGGTCACTAGTTAATACCTAGTGGC
ATTGACGTTACTCGCAGAAGAAGCACCGGCTAACTCCGTGCCAGCAGCCGCGGTAATACG
GAGGGTGCAAGCGTTAATCGGAATTACTGGGCGTAAAGCGCACGCAGGCGGTTTGTTAAG
TCAGATGTGAAATCCCCGAGCTCAACTTGGGAACTGCATTTGAAACTGGCAAGCTAGAGT
CTTGTAGAGGggggTAGAATTCCAGGTGTAGCGGTGAAATGCGTAGAGATCTGGAGGAAT
ACCGGTGGCGAAGGCGGCCcccTGGACAAAGACTGACGCTCAGGTGCGAAAGCGTGGGGA
GCAAACAGG
>OTU53
TGGGGAATATTGCGCAATGGgggCAACCCTGACGCAGCCATGCCGCGTgtgtgAAGAAGG
CCTTCGGGTTGTAAAGCACTTTCAATGGGGAAGAAAAGCGTAGCGTTAATAGCGTTGCGC
CGTGACGTTACCCATAGAAGAAGCACCGGCTAACTCCGTGCCAGCAGCCGCGGTAATACG
GAGGGTGCGAGCGTTAATCGGAATTACTGGGCGTAAAGCgcgcgTAGGCGGTTTGTTAAG
TCAGCTGTGAAAGCCCCGGGCTCAACCTGGGAACTGCAGTTGATACTGGCCGACTAGAGT
ACGAgagagGGAGGTAGAATTCCATGTGTAGCGGTGAAATGCGTAGATatatGGAGGAAT
ACCGGTGGCGAAGGCGGCCTCCTGGCTCGATACTGACGCTGAGGTGCGAAAGCGTGGGGA
TCAAACAGG
>OTU54
TGGGGAATATTGGACAATGGGCGCAAGCCTGATCCAGCAATGCCGCGTGAGTGATGAAGG
CCTTAGGGTCGTAAAGCTCTTTTACCCGGGATGATAATGACAGTACCGGGAGAATAAGCT
CCGGCTAACTCCGTGCCAGCAGCCGCGGTAATACGGAGGGAGCTAGCGTTGTTCGGAATT
ACTGGGCGTAAAGCgcgcgTAGGCGGTTATTCAAGTCAGAGGTGAAAGCCCGGGGCTCAA
CCCCGGAACTGCCTTTGAAACTAGATGACTAGAATCTTGGAGAGGTCAGTGGAATTCCGA
GTGTAGAGGTGAAATTCGTAGATATTCGGAAGAACACCAGTGGCGAAGGCGACTGACTGG
ACAAGTATTGACGCTGAGGTGCGAAAGCGTGGGGAGCAAACAGG
>OTU55
TAGGGAATATTGGACAATGGGCGAAAGCCTGATCCAGCAATGCCGCGTGAGTGATGAAGG
CCTTAGGGTTGTAAAGCTCTTTTACCCGAGATGATAATGACAGTATCGGGAGAATAAGCT
CCGGCTAACTCCGTGCCAGCAGCCGCGGTAATACGGAGGGAGCTAGCGTTGTTCGGAATT
ACTGGGCGTAAAGCGCACGTAGGCGGCGATTTAAGTCAGAGGTGAAAGCCCGGGGCTCAA
CCCCGGAACTGCCTTTGAGACTGGATTGCTAGAATCTTGGAGAGGCGAGTGGAATTCCGA
GTGTAGAGGTGAAATTCGTAGATATTCGGAAGAACACCAGTGGCGAAGGCGGCTCGCTGG
ACAAGTATTGACGCTGAGGTGCGAAAGCGTGGGGAGCAAACAGG
>OTU56
TGGGGAATATTGCGCAATGGGCGAAAGCCTGACGCAGCGACGCCGCGTGAGGGACGAAGG
TCTTCGGATTGTAAACCTCTTTCAGCAGGGACGAAGCGAAAGTGACTGTACCTGCAGAAG
AAGCACCGGCTAACTACGTGCCAGCAGCCGCGGTAATACGTAGGGTGCAAGCGTTGTCCG
GATTTATTGGGCGTAAAGAGCTCGTAGGCGGTTTGTCGCGTCGGATGTGAAAACCCAATG
GCTTAACCTTGGGCCTGCATTCGATACGGGCAAACTAGAGTGTGGTAGGGGAAACTGGAA
CTCCTGGTGTAGCGGTGGAATGCGCAGATATCAGGAAGAACACCGATGGCGAAGGCAGGT
TTCTGGGCCATAACTGACGCTGAGGAGCGAAAGCGTGGGGAGCGAACAGG
>OTU58
TGGGGAATATTGGACAATGGGCGCAAGCCTGATCCAGCCATGCCGCGTGAGTGATGAAGG
TCTTAGGATTGTAAAGCTCTTTCACCGGTGAAGATAATGACGGTAACCGGAGAAGAAGCC
CCGGCTAACTTCGTGCCAGCAGCCGCGGTAATACGAAGGgggCTAGCGTTGTTCGGAATT
ACTGGGCGTAAAGCGCACGTAGGCGGATATTTAAGTCAGGGGTGAAATCCCAGAGCTCAA
CTCTGGAACTGCCTTTGATACTGGGTATCTTGAGTATGGAAGAGGTGAGTGGAATTCCGA
GTGTAGAGGTGAAATTCGTAGATATTCGGAGGAACACCAGTGGCGAAGGCGGCTCACTGG
TCCATTACTGACGCTGAGGTGCGAAAGCGTGGGGAGCAAACAGG
>OTU59
TGAGGAATATTGGTCAATGGGCGCAAGCCTGAACCAGCCATGCCGCGTGCAGGAAGACGG
TCCTATGGATTGTAAACTGCTTTTATTCGGGAATAAACCTCCTTACGTGTAGGGAGCTGA
AGGTACCGAATGAATAAGCACCGGCTAACTCCGTGCCAGCAGCCGCGGTAATACGGAGGG
TGCAAGCGTTATCCGGAATCATTGGGTTTAAAGGGTCCGCAGGCGGTCTAATAAGTCAGT
GGTGAAAGCCTACAGCTCAACTGTAGAACTGCCATTGATACTGTTAGACTTGAATTCGGT
CGAAGTGGGCGGAATGTGACATGTAGCGGTGAAATGCTTAGATATGTCACAGAACACCGA
TAGCGAAGGCAGCTCACTAGGCCTGGATTGACGCTCAGGGACGAAAGCGTGGGGAGCAAA
CAGG
>OTU60
TGGGGAATCTTAGACAATGGGCGCAAGCCTGATCTAGCCATGCCGCGTGAGCGATGAAGG
CCTTAGGGTTGTAAAGCTCTTTCAGTGGGGAAGATAATGACGGTACCCACAGAAGAAGCC
CCGGCTAACTCCGTGCCAGCAGCCGCGGTAATACGGAGGgggCTAGCGTTGTTCGGAATT
ACTGGGCGTAAAGCGCACGTAGGCGGACTGGAAAGTCAGGGGTGAAATCCCGGGGCTCAA
CCCCGGAACTGCCTTTGAAACTCCCAGTCTTGAGGTCGAgagagGTGAGTGGAATTCCGA
GTGTAGAGGTGAAATTCGTAGATATTCGGAGGAACACCAGTGGCGAAGGCGGCTCACTGG
CTCGATACTGACGCTGAGGTGCGAAAGCGTGGGGAGCAAACAGG
>OTU61
TAGGGAATCTTCCACAATGGACGAAAGTCTGATGGAGCAACGCCGCGTGAGTGATGAAGG
TTTTCGGATCGTAAAACTCTGTTGTAAGGGAAGAACAGGTATGAGAGGTAATGCTCATGC
TATGACGGTACCTTACGAGAAAGCCACGGCTAACTACGTGCCAGCAGCCGCGGTAATACG
TAGGTGGCAAGCGTTGTCCGGAATTATTGGGCGTAAAGCgcgcgcAGGCGGCCTTTTAAG
TCTGATGTGAAAGCCcccGGCTCAACCGGGGAGGGTCATTGGAAACTGGAAGGCTTGAGT
ACAGAAGAGAAGAGTGGAATTCCATGTGTAGCGGTGAAATGCGTAGAGATGTGGAGGAAC
ACCAGTGGCGAAGGCGACTCTTTGGTCTGTAACTGACGCTGAGGCGCGAAAGCGTGGGGA
GCAAACAGG
>OTU62
TTAGGAATCTTCCACAATGGGCGAAAGCCTGATGGAGCGACGCCGCGTGAGGGATGAAGG
TTTTCGGATCGTAAACCTCTGAATCAGGGACGAAAGACGCTTTATGCGGGATGACGGTAC
CTGAGTAATAGCACCGGCTAACTCCGTGCCAGCAGCCGCGGTAATACGGAGGGTGCAAGC
GTTACCCGGAATCACTGGGCGTAAAGGGCGTGTAGGCGGGATGGTAAGTCTGGTTTTAAA
GACTGCGGCTCAACCGCAGGGATGGACTGGATACTGGCATTCTTGACCTCTGGAgagaga
ACTGGAATTCCTGGTGTAGCGGTGGAATGCGTAGATACCAGGAGGAACACCAATGGCGAA
GGCAGGTTCTTGGACAGAAGGTGACGCTGAGGCGCGAAAGTGTGGGGAGCGAACCGG
>OTU64
TAAGGAATATTGGACAATGGGCGAAAGCCTGATCCAGCCATGCCGCGTGAAGGATTAAGG
TCCTCTGGATTGTAAACTTCTTTTATTGGGGACGAAaaaaGGGCATTCTTGCTCACTTGA
CGGTACCCAATGAATAAGCACCGGCTAACTCCGTGCCAGCAGCCGCGGTAATACGGAGGG
TGCAAGCGTTATCCGGATTCACTGGGTTTAAAGGGTGCGTAGGTGGGCAGGTAAGTCAGT
GGTGAAATCCTAGAGCTTAACTCTAGAACTGCCATTGATACTATCTGTCTTGAATATTGT
GGAGGTAAGCGGAATATGTCATGTAGCGGTGAAATGCTTAGATATGACATAGAACACCTA
TTGCGAAGGCAGCTTACTACGCATatatTGACACTGAGGCACGAAAGCGTGGGGATCAAA
CAGG
>OTU66
TGAGGAATATTGGACAATGGGTGAGAGCCTGATCCAGCCATCCCGCGTGAAGGACGACGG
CCCTATGGGTTGTAAACTTCTTTTGTACAGGGATAAACCTTTCCACGTGTGGAAAGCTGA
AGGTACTGTACGAATAAGCACCGGCTAACTCCGTGCCAGCAGCCGCGGTAATACGGAGGG
TGCAAGCGTTATCCGGATTTATTGGGTTTAAAGGGTCCGTAGGCGGATCCGTAAGTCAGT
GGTGAAATCTCATAGCTTAACTATGAAACTGCCATTGATACTGCGGGTCTTGAGTAAGGT
AGAAGTAGCTGGAATAAGTAGTGTAGCGGTGAAATGCATAGATATTACTTAGAACACCAA
TTGCGAAGGCAGGTTACTATGTCTTAACTGACGCTGATGGACGAAAGCGTGGGGAGCGAA
CAGG
>OTU67
TGGGGAATTTTGGACAATGGgggCAACCCTGATCCAGCCATGCCGCGTGAGTGAAGAAGG
CCTTCGGGTTGTAAAGCTCTTTCGGCCGGGAAGAAATCGCATCTCCTAATACGGGGTGTG
GATGACGGTACCGGAATAAGAAGCACCGGCTAACTACGTGCCAGCAGCCGCGGTAATACG
TAGGGTGCGAGCGTTAATCGGAATTACTGGGCGTAAAGCGTGCGCAGGCGGTTTCGTAAG
ACAGAGGTGAAATCCCCGGGCTCAACCTGGGAACTGCCTTTGTGACTGCGAGGCTAGAGT
ATGGCAGAGGggggTGGAATTCCACGTGTAGCAGTGAAATGCGTAGAGATGTGGAGGAAC
ACCGATGGCGAAGGCAGCCcccTGGGCCAATACTGACGCTCATGCACGAAAGCGTGGGGA
GCAAACAGG
>OTU68
TGGGGAATATTGCACAATGGGCGCAAGCCTGATGCAGCCATGCCGCGTGTATGAAGAAGG
CCTTCGGGTTGTAAAGTACTTTCAGCGAGGAGGAAGGTGTTGTGGTTAATAACCGCAGCA
ATTGACGTTACTCGCAGAAGAAGCACCGGCTAACTCCGTGCCAGCAGCCGCGGTAATACG
GAGGGTGCAAGCGTTAATCGGAATTACTGGGCGTAAAGCGCACGCAGGCGGTCTGTCAAG
TCGGATGTGAAATCCCCGGGCTCAACCTGGGAACTGCATCCGAAACTGGCAGGCTAGAGT
CTTGTAGAGGggggTAGAATTCCAGGTGTAGCGGTGAAATGCGTAGAGATCTGGAGGAAT
ACCGGTGGCGAAGGCGGCCcccTGGACAAAGACTGACGCTCAGGTGCGAAAGCGTGGGGA
GCAAACAGG
>OTU69
TAGGGAATATTGGGCAATGGGCGGAAGCCTGACCCAGCCACGCCGCGTGCAGGAAGACGG
CCCTCTGGGTTGTAAACTGCTTTTGATTGGGAAGAAAGCAGCTCATGCGTGAGAATTTGA
CGGTACCAATCGAATAAGCCACGGCTAACTACGTGCCAGCAGCCGCGGTAATACGTAGGT
GGCGAGCGTTATCCGGATTTATTGGGTTTAAAGGGAGCGTAGGCGGCTGATTAAGTCAGC
GGTGAAAGGTAGCAGCTTAACTGTTTTACATGCCGTTGATACTGGTTAGCTTGAGTTGAC
AGAAGGCAGATAGAATTCCTGGTGTAGCGGTGAAATGCTTAGATACCAGGAGGAATACCG
ATTGCGAAGGCAGTCTGCTGCAGTCACACTGACGCTGAGGCTCGAAGGTGCGGGGATCAA
ACAGG
>OTU70
TGGGGAATATTGGACAATGGGCGCAAGCCTGATCCAGCAATGCCGCGTgtgtgAAGAAGG
CCTTCGGGTTGTAAAGCACTTTTATCGGGAGCGAAAAGCGGACGGTGAATACCCGTCCGT
GCTGACGGTACCCGAGGAATAAGCACCGGCTAACTTCGTGCCAGCAGCCGCGGTAATACG
AAGGGTGCAAGCGTTAATCGGAATTACTGGGCGTAAAGCGTGCGTAGGCGGTTCGCTAAG
TCTGCCGTGAAAGCCCCGGGCTCAACCTGGGAATTGCGGTGGATACTGGCGAGCTGGAGT
GTGGTAGAGGAGGGTGGAATTCCCGGTGTAGCGGTGAAATGCGTAGAGATCGGGAGGAAC
ATCAGTGGCGAAGGCGGCCCTCTGGACCAACACTGACGCTGAGGCACGAAAGCGTGGGGA
GCAAACAGG
>OTU71
TGGGGAATATTGGACAATGGGCGCAAGCCTGATCCAGCCATGCCGCGTGAGTGATGAAGG
CCTTAGGGTTGTAAAGCTCTTTCACCGGAGAAGATAATGACGGTATCCGGAGAAGAAGCC
CCGGCTAACTTCGTGCCAGCAGCCGCGGTAATACGAAGGgggCTAGCGTTGTTCGGAATT
ACTGGGCGTAAAGCGCACGTAGGCGGACATTTAAGTCAGGGGTGAAATCCCGGGGCTCAA
CCTCGGAACTGCCTTTGATACTGGGTGTCTTGAGTGTGGAAGAGGTCAGTGGAATTGCGA
GTGTAGAGGTGAAATTCGTAGATATTCGCAGGAACACCAGTGGCGAAGGCGGCTGACTGG
TCCACAACTGACGCTGAGGTGCGAAAGCGTGGGGAGCAAACAGG
>OTU74
TGAGGAATATTGGTCAATGGACGCAAGTCTGAACCAGCCAAGTAGCGTGAAGGATGAAGG
TTCTATGGATTGTAAACTTCTTTTATATGGGAATAAAATCATCTACGTGTAGATGCCTGT
ATGTACCATATGAATAAGGACCGGCTAACTCCGTGCCAGCAGCCGCGGTAATACGGAGGG
TCCGAGCGTTATCCGGATTTATTGGGTTTAAAGGGAGCGTAGATGGGTTtttAAGTCAGT
TGTGAAAGTTTGCGGCTCAACCGTAAAATTGCAATTGATACTGAAGACCTTGAGTATAGT
TGAGGTGGGCGGAATTCGTGGTGTAGCGGTGAAATGCTTAGATATCACGAAGAACTCCGA
TTGCGAAGGCAGCTCACTAAGCTATAACTGACATTGAGGCTCGAAAGTGTGGGTATCAAA
CAGG
>OTU76
TCGAGAATCATTCACAATGGgggAAACCCTGATGGTGCGACGCCGCGTGGAGGATAAGGT
CTTCGGATTGTAAACTCCTGTCATGTGAGAGCAAGGCTTTCCGGGTAATATCCGGGGAGT
TTGATAGTATCACAAGAGGAAGAGACGGCTAACTCTGTGCCAGCAGCCGCGGTAATACAG
AGGTCTCAAGCGTTGTTCGGAATCACTGGGCGTAAAGGGTGCGTAGGCGGCTTGGTAAGT
CAGATGTGAAAGGCGGgggCTCAACCCCTGGACTGCATCCGATACTGCCGAGCTAGAGGA
CTGGAGAGGTGTCTAGAATTCTCGGTGTAGCAGTGAAATGCGTAGATATCGAGAGGAATA
CCAATGGCGAAGGCAGGACACTGGACAGTATCTGACGCTGAGGCACGAAGGCTAGGGTAG
CGAACGGG
>OTU77
TCGAGAATAATTCACAATGGgggCAACCCTGATGGTGCAACGCCGCGTGGAGGATGACGG
TCTTCGGATTGTAAACTCCTGTCATCCGGGAGTAAGACCTGGTCGTTAATAGCGAACAGG
GTTGATAGTACCGGAAGAGGAAGGGACGGCTAACTTCGTGCCAGCAGCCGCGGTAATACG
AAGGTCCCGAGCGTTGTTCGGAATCACTGGGCGTAAAGGGAGCGTAGGCGGTGCGGTAAG
TCAGATGTGAAATCCCGGGGCTCAACCCCGGAACTGCATCCGATACTGCCGTGCTAGAGG
ATTGGAGAGGTAGCTGGAATTCTTGGTGTAGCAGTGAAATGCGTGGATATCAAGAGGAAC
ACTCGTGGCGAAAGCGAGCTACTGGACAACTCCTGACGCTGAGGCTCGAAGGCCAGGGGA
GCGAAAGGG
>OTU78
TAGGGAATATTGGGCAATGGATGCAAGTCTGACCCAGCCATGCCGCGTGAAGGAAGAAGG
TCCTCTGGATTGTAAACTTCTTTTGTCGGGGAAGAAGAGTCATCTTGCGAGGTGATGTGA
CGGTACCCGATGAATAAGCCACGGCTAACTACGTGCCAGCAGCCGCGGTAATACGTAGGT
GGCAAGCGTTGTCCGGATTTATTGGGTTTAAAGGGTGCGTAGGTGGTTTAATAAGTCAGT
GGTGAAAGCTGGTTGCTCAACAATCAAGTTGCCATTGATACTGTTAGACTTGAgagaAGT
GGAGGCTGGTGGAATGGATGGTGTAGCGGTGAAATGCATAGATATCATCCAGAACGTCAA
TTGCGAAGGCAGCTGGCTGTACTTtttCTGACACTGAGGCACGAAAGTGTGGGGATCAAA
CAGG
>OTU79
TGGGGAATTTTCCGCAATGGGCGAAAGCCTGACGGAGCAATACCGCGTGAGGGAGGAAGG
CTCTTGGGTTGTAAACCTCTTTTCTCAAGGAAGAAaaaaaTGACGGTACTTGAGGAATAA
GCATCGGCTAACTCCGTGCCAGCAGCCGCGGTAATACGGAGGATGCAAGCGTTATCCGGA
ATCATTGGGCGTAAAGCGTCCGCAGGTGGCATTTCAAGTCTGCTGTCAAAGACGGGAGCT
TAACTCCCGAAAGGCAGTGGAAACTGAAAAGCTAGAGTACGGTAGGGGTAGCAGGAATTC
CCAGTGTAGCGGTGAAATGCGTAGAGATTGGGAAGAACATCGGTGGCGAAAGCGTGCTAC
TGGACCTGTACTGACACTCAGGGACGAAAGCTAGGGGAGCGAAAGGG
>OTU82
TGGGGAATATTGGACAATGGGCGCAAGCCTGATCCAGCCATGCCGCGTGAGTGATGAAGG
CCTTCGGGTTGTAAAGCTCTTTTGTCCGGGAAGATAATGACTGTACCGGAAGAATAAGCC
CCGGCAAACTTCGTGCCAGCAGCCGCGGTAATACGAAGGgggCTAGCGTTGTTCGGAATC
ACTGGGCGTAAAGCGCACGTAGGCGGCTTGTTAAGTCAGAGGTGAAATCCTGGAGCTCAA
CTCCAGAACTGCCTTTGATACTGGCGAGCTCGAGTATGACAGAGGTTGGTGGAACTCCGA
GTGTAGAGGTGAAATTCGTAGATATTCGGAAGAACACCAGTGGCGAAGGCGATCAACTGG
GTCATTACTGACGCTGAGGTGCGAAAGCGTGGGGAGCAAACAGG
>OTU84
TGGGGAATCTTGGACAATGGGCGCAAGCCTGATCCAGCCATGCCGCGTGAGTGAAGAAGG
CCTTAGGGTTGTAAAGCTCTTTTACCAGGGACGATAATGACGGTACCTGGAGAATAAGCC
CCGGCAAACTTCGTGCCAGCAGCCGCGGTAATACGAAGGgggCTAGCGTTGTTCGGAATT
ACTGGGCGTAAAGCGCACGTAGGCGGGTCGTTAAGTCAGGGGTGAAATCCCGGAGCTCAA
CTCCGGAACTGCCTTTGATACTGGCGATCTAGAGATCGAgagagGTGAGTGGAATTCCGA
GTGTAGAGGTGAAATTCGTAGATATTCGGAAGAACACCAGTGGCGAAGGCGGCTCACTGG
CTCGATACTGACGCTGAGGTGCGAAAGCGTGGGGAGCAAACAGG
>OTU89
TGGGGAATATTGGACAATGGGCGAAAGCCTGATCCAGCAATGCCGCGTGAGTGATGAAGG
CCTTAGGGTTGTAAAGCTCTTTTACCCGGGATGATAATGACAGTACCGGGAGAATAAGCT
CCGGCTAACTCCGTGCCAGCAGCCGCGGTAATACGGAGGGAGCTAGCGTTGTTCGGAATT
ACTGGGCGTAAAGCGCACGTAGGCGGCTTTGTAAGTTAGAGGTGAAAGCCTGGAGCTCAA
CTCCAGAACTGCCTTTAAGACTGCATCGCTTGAATCCAGGAGAGGTGAGTGGAATTCCGA
GTGTAGAGGTGAAATTCGTAGATATTCGGAAGAACACCAGTGGCGAAGGCGGCTCACTGG
ACTGGTATTGACGCTGAGGTGCGAAAGCGTGGGGAGCAAACAGG
>OTU90
TCGAGAATTtttCACAATGGgggAAACCCTGATGGAGCGACGCCGCGTGGAGGACGAAGG
CCTTCGGGTCGTAAACTCCTGTCATGCGGGAACAAGAAAGTGATAGTACCGCAAGAGGAA
GGGACGGCTAACTCTGTGCCAGCAGCCGCGGTAATACAGAGGTCCCAAGCGTTGTTCGGA
TTCATTGGGCGTAAAGGGTGCGTAGGTGGCGATGTAAGTCTGGTGTGAAATCTCGGGGCT
CAACCTCGAAATTGCATTGGATACTGCGTTGCTTGAGGATTGTAGAGGAGAGTGGAATTC
ACGGTGTAGCAGTGAAATGCGTAGATATCGTGAGGAAGACCAGTTGCGAAGGCGACTctc
tGGGCAATTCCTGACACTGAGGCACGAAGGCCAGGGGAGCAAACGGG
>OTU92
TGGGGAATATTGCACAATGGGCGCAAGCCTGATGCAGCGACGCCGCGTGAGGGATGACGG
CCTTCGGGTTGTAAACCTCTTTCAGTAGGGACGAAGCGAAAGTGACGGTACCTACAGAAG
AAGGACCGGCCAACTACGTGCCAGCAGCCGCGGTAATACGTAGGGTCCGAGCGTTGTCCG
GAATTACTGGGCGTAAAGAGCTCGTAGGTGGTTTGTCGCGTTGTTCGTGAAAACTCACAG
CTTAACTGTGGGCGTGCGGGCGATACGGGCAGACTAGAGTACTGCAGGGGAGACTGGAAT
TCCTGGTGTAGCGGTGGAATGCGCAGATATCAGGAGGAACACCGGTGGCGAAGGCGGGTC
TCTGGGCAGTAACTGACGCTGAGGAGCGAAAGCGTGGGTAGCGAACAGG
>OTU95
TGGGGAATATTGCGCAATGGGCGAAAGCCTGACGCAGCGACGCCGCGTGAGGGACGAAGG
CCTTCGGGTTGTAAACCTCTTTCAGCAGGGACGAAGCCGCAAGGTGACTGTACCTGCAAA
AGAAGCACCGGCTAACTACGTGCCAGCAGCCGCGGTAATACGTAGGGTGCAAGCGTTGTC
CGGAATTATTGGGCGTAAAGAGCTCGTAGGCGGTCTGTCGCGTCGGATGTGAAAACTCGG
GGCTCAACCCCGAGCCTGCATTCGATACGGGCAGACTAGAGTTCGGTAGGGGAGACTGGA
ATTCCTGGTGTAGCGGTGAAATGCGCAGATATCAGGAGGAACACCGATGGCGAAGGCAGG
TCTCTGGGCCGACACTGACGCTGAGGAGCGAAAGCGTGGGGAGCGAACAGG
>OTU97
TGGGGAATCTTAGACAATGGgggAAACCCTGATCTAGCCATGCCGCGTGGACGATGAAGG
CCTTAGGGTTGTAAAGTCCTTTCAGATGGGAAGATAATGACGGTACCATCAGAAGAAGCC
CCGGCTAACTCCGTGCCAGCAGCCGCGGTAATACGGAGGgggCTAGCGTTGTTCGGAATT
ACTGGGCGTAAAGCgcgcgTAGGCGGATTGGAAAGTTGGgggTGAAATCCCGGGGCTCAA
CCTCGGAACTGCCTTCAAAACTCCCAGTCTTGAGTTCGAgagagGTGAGTGGAATTCCGA
GTGTAGAGGTGAAATTCGTAGATATTCGGAGGAACACCAGTGGCGAAGGCGGCTCACTGG
CTCGATACTGACGCTGAGGTGCGAAAGCGTGGGGAGCAAACAGG
>OTU101
TGGGGAATATTGGACAATGGgggCAACCCTGATCCAGCCATGCCGCGTGAGTGATGAAGG
CCTTAGGGTTGTAAAACTCTTTTATCCGGGAAGATAATGACTGTACCGGAAGAATAAGCC
CCGGCTAACTTCGTGCCAGCAGCCGCGGTAATACGAAGGgggCTAGCGTTGTTCGGAATC
ACTGGGCGTAAAGCGCACGTAGGCGGATTGTTAAGTCAGAGGTGAAATCCCGGAGCTCAA
CTTCGGAACTGCCTTTGATACTGGCAATCTCGAGTCTGGAAGAGGTTAGTGGAACTGCGA
GTGTAGAGGTGAAATTCGTAGATATTCGCAAGAACACCAGTGGCGAAGGCGGCTAACTGG
TCCAGTACTGACGCTGAGGTGCGAAAGCGTGGGGAGCAAACAGG
>OTU105
TAGGGAATATTGGACAATGGGTGAGAGCCTGATCCAGCCATGCCGCGTGCAGGAAGACGG
CCTTCTGGGTTGTAAACTGCTTTTATCTGGGGATAAAATGTCCATGCGTGGATAACTGAA
GGTACCAGATGAATAAGCCACGGCTAACTACGTGCCAGCAGCCGCGGTAATACGTAGGTG
GCAAGCGTTGTCCGGATTTATTGGGTTTAAAGGGTGCGTAGGTTGTTTAGTAAGTCAGTG
GTGAAATCCGGCAGCTTAACTGTCGATGTGCCATTGATACTGCTGAACTTGAGTACAGAC
GAGGTAGGCGGAATTGACGGTGTAGCGGTGAAATGCTTAGATATCGTCAAGAACACCGAT
AGCGAAGGCAGCTTACTAGACTGTAACTGACACTGATGCACGAAAGTGTGGGGATCAAAC
AGG
>OTU109
TGGGGAATATTGGACAATGGGCGAAAGCCTGATCCAGCCATGCCGCGTgtgtgAAGAAGG
CCTTCGGGTTGTAAAGCACTTTAAGCGGGGAGGAAGGTTCGTTACTTAATACGTAACGGA
ATTGACGTTACCCGCAGAATAAGCACCGGCTAACTCTGTGCCAGCAGCCGCGGTAATACA
GAGGGTGCAAGCGTTAATCGGAATTACTGGGCGTAAAGCgcgcgTAGGCGGTTGTGTAAG
TTGGATGTGAAATCCCCGGGCTTAACCTGGGCACTGCATTCAAAACTGCACGGCTAGAGT
ATGGGAGAGGAAGGTAGAATTCCAGGTGTAGCGGTGAAATGCGTAGAGATCTGGAGGAAT
ACCGATGGCGAAGGCAGCCTTCTGGCCTAATACTGACGCTGAGGTGCGAAAGCATGGGGA
GCAAACAGG
>OTU110
TGAGGAATATTGGACAATGGGTTAGCGCCTGATCCAGCCATCCCGCGTGAAGGACGACGG
CCCTATGGGTTGTAAACTTCTTTTGTATAGGGATAAACCTACTCTCGTGAGAGTAGCTGA
AGGTACTATACGAATAAGCACCGGCTAACTCCGTGCCAGCAGCCGCGGTAATACGGAGGG
TGCAAGCGTTATCCGGATTTATTGGGTTTAAAGGGTCCGTAGGCGGATCTGTAAGTCAGT
GGTGAAATCTCACAGCTTAACTGTGAAACTGCCATTGATACTGCAGGTCTTGAGTAAATT
TGAAGTGGCTGGAATAAGTAGTGTAGCGGTGAAATGCATAGATATTACTTAGAACACCAA
TTGCGAAGGCAGGTCACTAAGATTTAACTGACGCTGATGGACGAAAGCGTGGGGAGCGAA
CAGG
>OTU114
TGGGGAATTTTGGACAATGGgggAAACCCTGATCCAGCCATGCCGCGTGCGGGAAGAAGG
CCTTCGGGTTGTAAACCGCTTTTAGCCGGGAAGAAAAGGCGGCCCCTAACACGGGTCGTT
tttGACGGTACCGGCGGAATAAGCACCGGCTAACTACGTGCCAGCAGCCGCGGTAATACG
TAGGGTGCGAGCGTTAATCGGAATTACTGGGCGTAAAGCGTGCGCAGGCGGTTCGACAAG
TCCGATGTGAAAGCCCCGGGCTCAACCTGGGAACTGCATTGGAAACTGGCGGGCTCGAGT
GTGGCAGAGGggggTGGAATTCCGCGTGTAGCAGTGAAATGCGTAGAGATGCGGAGGAAC
ACCGATGGCGAAGGCAGCCcccTGGGCTAACACTGACGCTCAGGCACGAAAGCGTGGGGA
GCAAACAGG
>OTU115
TGGGGAATTGTTCGCAATGGGCGCAAGCCTGACGACGCAACGCCGCGTGGgggATGAAGG
TCTTCGGATTGTAAACCCCTGTTGGGTGGGACGAATGCCTTTCCGGCCAATACCCGGGAA
GATTGACGGTACCACCTGAGGAAGCCCCGGCTAACTCTGTGCCAGCAGCCGCGGTAATAC
AGAGGgggCAAGCGTTGTTCGGAATTACTGGGCGTAAAGGGCGCGTAGGCGGCCTGTTAA
GTCGGACGTGAAATCCCTCGGCTCAACCGGGGAACTGCGTCTGATACTGGCGGGCTTGAA
TTCGGGAGAGGGATGTGGAATTCCAGGTGTAGCGGTGAAATGCGTAGATATCTGGAGGAA
CACCGGTGGCGAAGGCGGCATCCTGGACCGACATTGACGCTGAGGCGCGAAAGCCAGGGG
AGCAAACGGG
>OTU117
TGGGGAATATTGGACAATGGGCGCAAGCCTGATCCAGCCATGCCGCGTgtgtgAAGAAGG
CCTTCGGGTTGTAAAGCACTTTTGTTGGGAAAGAAATCCTGTCGGTTAATACCCGGCGGG
GCTGACGGTACCCAAAGAATAAGCACCGGCTAACTTCGTGCCAGCAGCCGCGGTAATACG
AAGGGTGCAAGCGTTACTCGGAATTACTGGGCGTAAAGCGTGCGTAGGTGGTCTGTTAAG
TCAGATGTGAAAGCCCCGGGCTCAACCTGGGAATTGCATTTGATACTGGCGGGCTAGAGT
GCGGTAGAGGAGAGTGGAATTCCCGGTGTAGCAGTGAAATGCGTAGAGATCGGGAGGAAC
ATCAGTTGCGAAGGCGGCTctctGGACCAGCACTGACACTGAGGCACGAAAGCGTGGGGA
GCAAACAGG
>OTU119
TGGGGAATTTTCCGCAATGGGCGAAAGCCTGACGGAGCAATACCGCGTGAGGGATGACGG
CCTATGGGTTGTAAACCTCTTttttCAGGGAGGAATCAATGACGTGTACCTGAGGAATAA
GCATCGGCTAACTCCGTGCCAGCAGCCGCGGTAAGACGGAGGATGCAAGTGTTATCCGGA
ATCACTGGGCGTAAAGCGTCTGTAGGTGGTCAAATAAGTCAACTGTTAAATCTTGAGGCT
CAACCTCAAAATCGCAGTCGAAACTATTAGACTAGAGTATAGTAGGGGTAAAGGGAATTT
CCAGTGGAGCGGTGAAATGCGTAGAGATTGGAAAGAACACCGATGGCGAAGGCACTTTAC
TGGGCTATTACTAACACTGAgagaCGAAAGCTAGGGTAGCAAATGGG
>OTU127
TGGGGAATATTGGACAATGGgggCAACCCTGATCCAGCCATGCCGCGTgtgtgAAGAAGG
CCTTCGGGTTGTAAAGCACTTTAAGCGGGGAGGAAGGCTCGACGGTTAATACCTGTCGGG
ATTGACGTTACCCGCAGAATAAGCACCGGCAAACTTCGTGCCAGCAGCCGCGGTAATACG
AAGGGTGCGAGCGTTAATCGGAATTACTGGGCGTAAAGCgcgcgTAGGTGGTTTGGTAAG
CGATATGTGAAATCCCCGGGCTTAACCTGGGAACTGCATGTCGAACTGCCAGGCTAGAGT
ATGGTAGAGGGGTGTGGAATTTCCTGTGTAGCGGTGAAATGCGTAGATATAGGAAGGAAC
ATCAGTGGCGAAGGCGACACCCTGGACCGATACTGACACTGAGGCGCGAAAGCGTGGGTA
GCGAACAGG
>OTU130
TCGAGAATAATTCGCAATGGGCGAAAGCCTGACGATGCGACGCCGTGTGAACGATGAAGG
CCCTCGGGTTGTAAAGTTCTGTCGCCTACGAACAAGGTTGCACTCTGAATAATAGTGTAA
CTTGAGGGTAGTAGGAAAGGAAGCACCGGCTAACTCCGTGCCAGCAGCTGCGGTAATACG
GAGGGTGCAAGCGTTAGTCGGAATTACTGGGCGTAAAGGGTGCGTAGGTGGGGATATAAG
TTAGATGTGAAATACCGTTGCTCAACAACGGCCGTGCATCTAAAACTGTATTTCTAGAGG
GAAAGCGGAGAAAACGGAATTCCATGTGTAGCGGTGAAATGCGTAGATatatGGAAGAAC
ACCTGTGGCGAAAGCGGTTTTCTAGCTACCcccTGACACTGAGGCACGAAAGCAAGGGGA
GCAAACAGG
>OTU146
TGGGGAATTTTGGACAATGGGCGCAAGCCTGATCCAGCCATGCCGCGTGCAGGATGAAGG
CCTTCGGGTTGTAAACTGCTTTTGTACGGAACGAAaaaGCCTTCTCTAATAAAGGgggTG
AATGACGGTACCGTAAGAATAAGCACCGGCTAACTACGTGCCAGCAGCCGCGGTAATACG
TAGGGTGCAAGCGTTAATCGGAATTACTGGGCGTAAAGCGTGCGCAGGCGGTTATGTAAG
ACAGAGGTGAAAGCCCCGGGCTCAACCTGGGAACTGCCTTTGTGACTGCATAGCTGGAGT
GCGGCAGAGGgggATGGAATTCCGCGTGTAGCAGTGAAATGCGTAGATATGCGGAGGAAC
ACCGATGGCGAAGGCAATCCCCTGGGCCTGCACTGACGCTCATGCACGAAAGCGTGGGGA
GCAAACAGG
>OTU154
TTAGGAATCTTCCACAATGGGCGAAAGCCTGATGGAGCGACGCCGCGTGAGGGATGAAGG
TCTTCGGATCGTAAACCTCTGAATCAGGGACGAAAGACACTTCGGTGGGATGACGGTACC
TGAGTAATAGCACCGGCTAACTCCGTGCCAGCAGCCGCGGTAATACGGAGGGTGCAAGCG
TTACCCGGAATCACTGGGCGTAAAGGGCGTGTAGGCGGACACTTAAGTCTGGTTTTAAAG
ACTGCGGCTCAACCGCAGGGATGGACTGGATACTGGGTGTCTTGACCTCTGGAgagagaA
CTGGAATTCCTGGTGTAGCGGTGGAATGCGTAGATACCAGGAGGAACACCAATGGCGAAG
GCAGGTTCTTGGACAGAAGGTGACGCTGAGGCGCGAAAGTGTGGGGAGCGAACCGG
>OTU207
TGGGGAATATTGCACAATGGgggAAACCCTGATGCAGCCATGCCGCGTgtgtgAAGAAGG
TCTTCGGATTGTAAAGCACTTTAAGTTGGGAGGAAGGGTTGTAGATTAATACTCTGCAAT
TTTGACGTTACCGACAGAATAAGCACCGGCTAACTTCGTGCCAGCAGCCGCGGTAATACG
AAGGGTGCAAGCGTTAATCGGAATTACTGGGCGTAAAGCgcgcgTAGGTGGTTCGTTAAG
TTGGATGTGAAAGCCCCGGGCTCAACCTGGGAACTGCATCCAAAACTGGCGAGCTAGAGT
ACGGTAGAGGGTGGTGGAATTTCCTGTGTAGCGGTGAAATGCGTAGATATAGGAAGGAAC
ACCAGTGGCGAAGGCGACCACCTGGACTGATACTGACACTGAGGTGCGAAAGCGTGGGGA
GCAAACAGG
>OTU392
TGGGGAATATTGGACAATGGGCGAAAGCCTGATCCAGCCATGCCGCGTgtgtgAAGAAGG
CCTTTTGGTTGTAAAGCACTTTAAGCGAGGAGGAGGCTACTTAGATTAATACTCTAGGAT
AGTGGACGTTACTCGCAGAATAAGCACCGGCTAACTCTGTGCCAGCAGCCGCGGTAATAC
AGAGGGTGCGAGCGTTAATCGGATTTACTGGGCGTAAAGCGTGCGTAGGCGGCTTCTTAA
GTCGGATGTGAAAGCCCTGGGCTTAACTTAGGAATTGCATTCGATACTGGGAAGCTAGAG
TATGGGAGAGGGTGGTAGAATTCCAGGTGTAGCGGTGAAATGCGTAGAGATCTGGAGGAA
TACCGATGGCGAAGGCAGCCATCTGGCCTAATACTGACGCTGAGGTGCGAAAGCATGGGG
AGCAAACAGG
>OTU402
TGGGGAATTTTGGACAATGGGCGCAAGCCTGATCCAGCCATTCCGCGTGAGTGAAGAAGG
CCTTCGGGTTGTAAAGCTCTTTCGCAAGGGAAGAAAACTTACACAATAACACTGtgtgAG
GCTGACGGTACCTTGATAAGAAGCACCGGCTAACTACGTGCCAGCAGCCGCGGTAATACG
TAGGGTGCGAGCGTTAATCGGAATTACTGGGCGTAAAGCGTGCGCAGGCGGTTTGGCAAG
TCAGATGTGAAAGCCCCGAGCTCAACTTGGGAACTGCGTTTGAAACTGCCAGACTAGAAT
ATGTCAGAGGggggTAGAATTCCACGTGTAGCAGTGAAATGCGTAGAGATGTGGAGGAAT
ACCAGTGGCGAAGGCAGCCcccTGGGATAATATTGACGCTCATGCGCGAAAGCGTGGGGA
GCAAACAGG
>OTU481
TGGGGAATCTTAGACAATGGGCGCAAGCCTGATCTAGCCATGCCGCGTGATCGATGAAGG
CCTTAGGGTTGTAAAGATCTTTCAGGTGGGAAGATAATGACTGTACCACCAGAAGAAGCC
CCGGCTAACTCCGTGCCAGCAGCCGCGGTAATACGGAGGgggCTAGCGTTGTTCGGAATT
ACTGGGCGTAAAGCGCACGTAGGCGGATCAGAAAGTCAGAGGTGAAATCCCAGGGCTCAA
CCTTGGAACTGCCTTTGAAACTCCTGAGCTTGAGTTCGAgagagGGGAGTGGAATTCCGA
GTGTAGAGGTGAAATTCGTAGAGATTCGGAGGAACACCAGTGGCGAAGGCGGCTCACTGG
CTCGATACTGACGCTGAGGTGCGAAAGCGTGGGGAGCAAACAGG
>OTU482
TGTGGCCTATTGCCcccTGGGTGACCcccTGATGCAGCCATGCCGCTTGtgtgAAGAAGG
CCTTCGGGTTGTAAAGCACTTTCAGCGAGGAGGAAAGGTTGTTGGCTAATATCCAACAGC
TGTGACGTTACTCGCAGAAGAAGCACCGGCTAACTCCGTGCCAGCAGCCGCGGTAATACG
GAGGGTGCAAGCGTTAATCGGAATTACTGGGCGTAAAGCGCACGCAGGCGGTTGGATAAG
TTAGATGTGAAAGCCCCGGGCTCAACCTGGGAATTGCATTTAAAACTGTTCAGCTAGAGT
CTTGTAGAGGggggTAGAATTCCAGGTGTAGCGGTGAAATGCGTAGAGATCTGGAGGAAT
ACCGGTGGCGAAGGCGGCCcccTGGACAAAGACTGACGCTCAGGTGCGAAAGCGTGGGGA
GCAAACAGG
>OTU600
TGGGGAATATTGCACAATGGgggAAACCCTGATGCAGCCATGCCGCGTgtgtgAAGAAGG
CCTTCGGGTTGTAAAGCACTTTCAGCGAGGAGGAAAGGTCAGTAGCTAATATCTACTGGC
TGTGACGTTACTCGCAGAAGAAGCACCGGCTAACTCCGTGCCAGCAGCCGCGGTAATACG
GAGGGTGCAAGCGTTAATCGGAATTACTGGGCGTAAAGCGCACGCAGGCGGTTGGATAAG
TTAGATGTGAAAGCCCCGGGCTCAACCTGGGAATTGCATTTAAAACTGTCCGGCTAGAGT
CTTGTAGAGGggggTAGAATTCCAGGTGTAGCGGTGAAATGCGTAGAGATCTGGAGGAAT
ACCGGCCcccTGGACAGAGACTGACGCTCAGGTGCGAAAGCGTGGGGAGCAAACAGG
>OTU624
TGGGGAATTTTGGACAATGGGCGCAAGCCTGATCCAGCAATGCCGCGTGCAGGAAGAAGG
CCTTCGGGTTGTAAACTGCTTTTGTACGGAACGAAAAGGTCTGGGTTAATACCCTGGGCT
CATGACGGTACCGTAAGAATAAGCACCGGCTAACTACGTGCCAGCAGCCGCGGTAATACG
TAGGGTGCAAGCGTTAATCGGAATTACTGGGCGTAAAGCGTGCGCAGGCGGTTTTGTAAG
ACAGGCGTGAAATCCCCGGGCTCAACCTGGGAATGGCGCTTGTGACTGCAGAGCTGGAGT
GCGGCAGAGGgggATGGAATTCCGCGTGTAGCAGTGAAATGCGTAGATATGCGGAGGAAC
ACCAGTGGCGAAGGCGATCCCCTGGGCCTGCACTGACGCTCATGCGCGAAAGCGTGGGGA
GCAAACAGG
>OTU689
TGGGGAATCTTAGACAATGGGCGCAAGCCTGATCTAGCCATGCCGCGTGAGCGATGAAGG
CCTTAGGGTTGTAAAGCTCTTTCAGGggggAAGATAATGACTGTACCcccAGAAGAAGCC
CCGGCTAACTCCGTGCCAGCAGCCGCGGTAATACGGAGGgggCTAGCGTTGTTCGGAATT
ACTGGGCGTAAAGCGCACGTAGGCGGACGGAGAAGTCAGAGGTGAAATCCCAGGGCTCAA
CCTTGGAACTGCCTTTGAAACTTTCTGTCTTGAGGTCGAgagagGTGAGTGGAATTCCGA
GTGTAGAGGTGAAATTCGTAGATATTCGGAGGAACACCAGTGGCGAAGGCGGCTCACTGG
CTCGATACTGACGCTGAGGTGCGAAAGCGTGGGGAGCAAACAGG
>OTU711
TAGGGAATTTTCCACAATGGACGAAAGTCTGATGGAGCAACGCCGCGTGTGCGAAGAAGG
CCTTCGGGTTGTAAAGCACTGTTGTAAGGGAAGAACAGGTATGAGAGGAAATGCTCATGC
TGTGACGGTACCTTACCAGAAAGCCACGGCTAACTACGTGCCAGCAGCCGCGGTAATACG
TAGGTGGCGAGCGTTATCCGGAATTATTGGGCGTAAAGGGCGTGTAGGCGGTGAATTAAG
TCTGATGTGAAAGCCAACGGCTCAACCGGTGAAATGCATTGGAAACTGGTTTGCTTGAGT
GTCGGAGAGGGAAGCGGAATTCCTAGTGTAGCGGTGAAATGCGTAGAGATTAGGAGGAAC
ACCAGTGGCGAAGGCGGCTTTCTGGACGACAACTGACGCTGAGGCGCGAAAGCGTGGGGA
GCAAACAGG
>OTU716
TGGGGAATATTGCACAATGGgggAAACCCTGATGCAGCCATGCCGCGTgtgtgAAGAAGG
CCTTCGGGTTGTAAAGCACTTTCAGCAGGGAGGAAAGGGTGAGTGCTAATACCTCTCATC
TGTGACGTTACCTACAGAAGAAGCACCGGCTAACTCCGTGCCAGCAGCCGCGGTAATACG
GAGGGTGCGAGCGTTAATCGGAATTACTGGGCGTAAAGCGTGCGCAGGCGGTTTGATAAG
CGAGATGTGAAAGCCCCGGGCTCAACCTGGGAATCGCATTTCGAACTGGCGAGCTAGAGT
CTTGTAGAGGggggTAGAATTCCAGGTGTAGCGGTGAAATGCGTAGAGATCTGGAGGAAT
ACCGGTGGCGAAGGCGGCCcccTGGACAAAGACTGACGCTCATGCGCGAAAGCGTGGGGA
GCAAACAGG
>OTU760
TGGGGAATATTGCACAATGGgggAAACCCTGATGCAGCCATGCCGCGTgtgtgAAGAAGG
CCTTCGGGTTGTAAAGCACTTTCAGCAGGGAGGAAAGGGTAAGTCCTAATATGGCTTATC
TGTGACGTTACCCACAGAAGAAGCACCGGCTAACTCCGTGCCAGCAGCCGCGGTAATACG
GAGGGTGCGAGCGTTAATCGGAATTACTGGGCGTAAAGCgcgcgcAGGCGGTTTGTTAAG
CGAGATGTGAAAGCCCTGGGCTCAACCTGGGAATAGCATTTCGAACTGACAAGCTAGAGT
CTTGTAGAGGggggTAGAATTCCAGGTGTAGCGGTGAAATGCGTAGAGATCTGGAGGAAT
ACCGGTGGCGAAGGCGGCCcccTGGACAAAGACTGACGCTCAGGCGCGAAAGCGTGGGGA
GCAAACAGG
