# Supplementary material for: Perturbation and restoration of the fathead minnow gut microbiome after low-level triclosan exposure
Source: Microbiome. 2015 Mar 3;3:6. doi: 10.1186/s40168-015-0069-6 (PMC4374533; doi:10.1186/s40168-015-0069-6)
Supplement: Additional file 16: — FASTA file of unfiltered OTU sequences. FASTA formatted text file of DNA sequences for all OTUs, including those not passing the filtering procedure. [file 40168_2015_69_MOESM16_ESM.zip › 1057530936139153_add16.fasta]

>OTU1
TGGGGAATATTGCACAATGGgggAAACCCTGATGCAGCCATGCCGCGTgtgtgAAGAAGG
CCTTCGGGTTGTAAAGCACTTTCAGCGAGGAGGAAAGGTTGGTAGCTAATAACTGCCAGC
TGTGACGTTACTCGCAGAAGAAGCACCGGCTAACTCCGTGCCAGCAGCCGCGGTAATACG
GAGGGTGCAAGCGTTAATCGGAATTACTGGGCGTAAAGCGCACGCAGGCGGTTGGATAAG
TTAGATGTGAAAGCCCCGGGCTCAACCTGGGAATTGCATTTAAAACTGTCCAGCTAGAGT
CTTGTAGAGGggggTAGAATTCCAGGTGTAGCGGTGAAATGCGTAGAGATCTGGAGGAAT
ACCGGTGGCGAAGGCGGCCcccTGGACAAAGACTGACGCTCAGGTGCGAAAGCGTGGGGA
GCAAACAGG
>OTU2
TGGGGAATATTGGACAATGGggggAACCCTGATCCAGCCATGCCGCGTgtgtgAAGAAGG
CCTTTTGGTTGTAAAGCACTTTAAGCGAGGAGGAGGCTACCGAGATTAATACTCTTGGAT
AGTGGACGTTACTCGCAGAATAAGCACCGGCTAACTCTGTGCCAGCAGCCGCGGTAATAC
AGAGGGTGCGAGCGTTAATCGGATTTACTGGGCGTAAAGCGTGCGTAGGCGGCTTtttAA
GTCGGATGTGAAATCCCCGAGCTTAACTTGGGAATTGCATTCGATACTGGGAAGCTAGAG
TATGGGAGAGGATGGTAGAATTCCAGGTGTAGCGGTGAAATGCGTAGAGATCTGGAGGAA
TACCGATGGCGAAGGCAGCCATCTGGCCTAATACTGACGCTGAGGTACGAAAGCATGGGG
AGCAAACAGG
>OTU3
TGGGGAATTTTGGACAATGGGCGCAAGCCTGATCCAGCCATACCGCGTGCGGGAAGAAGG
CCTTCGGGTTGTAAACCGCTTTTGTCAGGGAAGAAATCTTCTGGGCTAATACCTCGGGAG
GATGACGGTACCTGAAGAATAAGCACCGGCTAACTACGTGCCAGCAGCCGCGGTAATACG
TAGGGTGCAAGCGTTAATCGGAATTACTGGGCGTAAAGCGTGCGCAGGCGGTTCCATAAG
ACAGATGTGAAATCCCCGGGCTCAACCTGGGAACTGCATTTGTGACTGTGGGGCTAGAGT
ACGGTAGAGGgggATGGAATTCCGCGTGTAGCAGTGAAATGCGTAGATATGCGGAGGAAC
ACCAATGGCGAAGGCAATCCCCTGGACCTGTACTGACGCTCATGCACGAAAGCGTGGGGA
GCAAACAGG
>OTU4
TAGGGAATTTTCCACAATGGACGAAAGTCTGATGGAGCAACGCCGCGTGTGCGAAGAAGG
CCTTCGGGTTGTAAAGCACTGTTGTAAGGGAAGAACAGATGTGAGAGGAAATGCTCATAT
TGTGACGGTACCTTACCAGAAAGCCACGGCTAACTACGTGCCAGCAGCCGCGGTAATACG
TAGGTGGCGAGCGTTATCCGGAATTATTGGGCGTAAAGGGCGTGTAGGCGGTGTTTTAAG
TCTGATGTGAAAGCCAACGGCTCAACCGTTGAAATGCATTGGAAACTGGAACACTTGAGT
GTCGGAGAGGAAAGCGGAATTCCTAGTGTAGCGGTGAAATGCGTAGATATTAGGAGGAAC
ACCAGTGGCGAAGGCGGCTTTCTGGACGACAACTGACGCTGAGGCGCGAAAGCGTGGGGA
GCAAACAGG
>OTU5
TCGAGAATCATTCACAATGGgggAAACCCTGATGGTGCGACGCCGCGTGGAGGAAGAAGG
CCTTCGGGTTGTAAACTCCTGTCATAAGGGAGCAAGTCTTGCTGGTTAAGAGCCTGCAAG
ATTGATAGTACCTTAAGAGGAAGAGACGGCTAACTCTGTGCCAGCAGCCGCGGTAATACA
GAGGTCTCAAGCGTTGTTCGGAATCACTGGGCGTAAAGGGTGCGTAGGCTGTTTTGTAAG
TTGGATGTGAAATGCCGGAGCTCAACTCCGGAACTGCATCTGAAACTGCAAGACTTGAAC
AATGGAGGGGAAACCGGAATTCTCGGTGTAGCAGTGAAATGCGTAGATATCGAGAAGAAG
ACTTGTGGCGAAGGCGGGTTTCTGGACATATGTTGACGCTGAGGCACGAAGGCCAGGGGA
GCGAAAGGG
>OTU6
TGGGGAATCTTAGACAATGGgggAAACCCTGATCTAGCCATGCCGCGTGATCGATGAAGG
CCTTAGGGTTGTAAAGATCTTTCAGTGGGGAAGATAATGACTGTACCCACAGAAGAAGCC
CCGGCTAACTCCGTGCCAGCAGCCGCGGTAATACGGAGGgggCTAGCGTTGTTCGGAATT
ACTGGGCGTAAAGCGCACGTAGGCGGAACAGAAAGTCAGAGGTGAAATCCCAGGGCTCAA
CCTTGGAACTGCCTTTGAAACTCCTGTTCTTGAGGTCGAgagagGTGAGTGGAATTCCGA
GTGTAGAGGTGAAATTCGTAGATATTCGGAGGAACACCAGTGGCGAAGGCGGCTCACTGG
CTCGATACTGACGCTGAGGTGCGAAAGCGTGGGGAGCAAACAGG
>OTU7
TGGGGAATATTGCACAATGGgggAAACCCTGATGCAGCCATGCCGCGTgtgtgAAGAAGG
CCTTCGGGTTGTAAAGCACTTTCAGTAGGGAGGAAAGGGTGAGTCTTAATACGGCTCATC
TGTGACGTTACCTACAGAAGAAGGACCGGCTAACTCCGTGCCAGCAGCCGCGGTAATACG
GAGGGTCCGAGCGTTAATCGGAATTACTGGGCGTAAAGCGTGCGCAGGCGGTTTGTTAAG
CGAGATGTGAAAGCCCTGGGCTCAACCTAGGAATAGCATTTCGAACTGGCGAACTAGAGT
CTTGTAGAGGggggTAGAATTCCAGGTGTAGCGGTGAAATGCGTAGAGATCTGGAGGAAT
ACCGGTGGCGAAGGCGGCCcccTGGACAAAGACTGACGCTCATGCACGAAAGCGTGGGGA
GCAAACAGG
>OTU8
TGGGGAATATTGGACAATGGGCCACAAGCCTGATCCAGCAATTCTGtgtgCACGATGAAG
GTCTTCGGATTGTAAAGTGCTTTCAGTTGGGAAGAAGAAAGTGACGGTACCAACAGAAGA
AGCGACGGCTAAATACGTGCCAGCAGCCGCGGTAATACGTATGTCGCAAGCGTTATCCGG
ATTTATTGGGCGTAAAGCGCGTCTAGGCGGAAaaaTAAGTCTGATGTTAAAATGCGGGGC
TCAACTCCGTATTGCGTTGGAAACTGTTtttCTAGAGTACTGGAGAGGTGGGCGGAACTA
CAAGTGTAGAGGTGAAATTCGTAGATATTTGTAGGAATGCCGATGGAGAAGTCAGCTCAC
TGGACAGATACTGACGCTAAAGCGCGAAAGCGTGGGGAGCAAACAGG
>OTU9
TGGGGAATATTGCACAATGGGCGCAAGCCTGATGCAGCCATGCCGCGTGTATGAAGAAGG
CCTTCGGGTTGTAAAGTACTTTCAGTAGGGAGGAAGGTGGTTAAGTTAATACCTTAATCA
TTTGACGTTACCTACAGAAGAAGCACCGGCTAACTCCGTGCCAGCAGCCGCGGTAATACG
GAGGGTGCAAGCGTTAATCGGAATTACTGGGCGTAAAGCGCATGCAGGTGGTTTGTTAAG
TCAGATGTGAAAGCCCTGGGCTCAACCTAGGAATCGCATTTGAAACTGACAAGCTAGAGT
ACTGTAGAGGggggTAGAATTTCAGGTGTAGCGGTGAAATGCGTAGAGATCTGAAGGAAT
ACCGGTGGCGAAGGCGGCCcccTGGACAGATACTGACACTCAGATGCGAAAGCGTGGGGA
GCAAACAGG
>OTU10
TGGGGAATCTTGGACAATGGGCGAAAGCCTGATCCAGCAATGCCGCGTGCGTGAAGAAGG
CCTTCGGGTTGTAAAGCGCTTTTGTCTGGGAGCAAATCCTGGCCTCTAATACAGGTCGGG
GATGAGAGTACCAGAAGAATAAGGACCGGCTAACTACGTGCCAGCAGCCGCGGTAATACG
TAGGGTCCAAGCGTTAATCGGAATTACTGGGCGTAAAGCGTCCGCAGGTGGCTTGATAAG
ATAGAGGTGAAATCCCTGGGCTCAACCTAGGAATTGCCTTTATGACTGTCTCGCTAGAGT
ATGGGAGAGGggggTGGAATTCCACGTGTAGCAGTGAAATGCGTAGAGATGTGGAGGAAC
ACCGATGGCGAAGGCAACCcccTGGCCTAATACTGACACTCATGGACGAAAGCGTGGGGA
GCAAACAGG
>OTU11
TGGGGAATATTGGACAATGGGCGAAAGCCTGATCCAGCCATGCCGCGTgtgtgAAGAAGG
TCTTCGGATTGTAAAGCACTTTAAGTTGGGAGGAAGGGCATTAACCTAATACGTTAGTGT
TTTGACGTTACCGACAGAATAAGCACCGGCTAACTCTGTGCCAGCAGCCGCGGTAATACA
GAGGGTGCAAGCGTTAATCGGAATTACTGGGCGTAAAGCgcgcgTAGGTGGTTTGTTAAG
TTGGATGTGAAAGCCCCGGGCTCAACCTGGGAACTGCATCCAAAACTGGCAAGCTAGAGT
ACGGTAGAGGGTGGTGGAATTTCCTGTGTAGCGGTGAAATGCGTAGATATAGGAAGGAAC
ACCAGTGGCGAAGGCGACCACCTGGACTGATACTGACACTGAGGTGCGAAAGCGTGGGGA
GCAAACAGG
>OTU12
TGAGGAATATTGGACAATGGGCGCAAGCCTGATCCAGCCATGCCGCGTGCAGGATGACGG
TCCTATGGATTGTAAACTGCTTTTGTACAGGAAGAAACACTCCCTCGTGAGGGAGCTTGA
CGGTACTGTAAGAATAAGGATCGGCTAACTCCGTGCCAGCAGCCGCGGTAATACGGAGGA
TCCAAGCGTTATCCGGAATCATTGGGTTTAAAGGGTCCGTAGGCGGTTTAGTAAGTCAGT
GGTGAAAGCCCATCGCTCAACGGTGGAACGGCCATTGATACTGCTAGACTTGAATTATTA
GGAAGTAACTAGAATATGTAGTGTAGCGGTGAAATGCTTAGAGATTACATGGAATACCAA
TTGCGAAGGCAGGTTACTACTAATGGATTGACGCTGATGGACGAAAGCGTGGGTAGCGAA
CAGG
>OTU13
TGGGGAATATTGGACAATGGgggAAACCCTGATCCAGCCATGCCGCGTgtgtgAAGAAGG
CCTTCGGGTTGTAAAGCACTTTCAGTGGGGAGGAAAGGTTGTAGGTTAATACCCTATAGC
TGTGACGTTACCCACAGAAGAAGCACCGGCTAACTCCGTGCCAGCAGCCGCGGTAATACG
GAGGGTGCAAGCGTTAATCGGAATTACTGGGCGTAAAGCGTGCGCAGGCGGTCTGTTAAG
CGAGATGTGAAAGCCCCGGGCTCAACCTGGGAACTGCATTTCGAACTGGCAGACTAGAGT
CTTGTAGAGGggggTAGAATTCCAGGTGTAGCGGTGAAATGCGTAGAGATCTGGAGGAAT
ACCGGTGGCGAAGGCGGCCcccTGGACAAAGACTGACGCTCAGGCACGAAAGCGTGGGGA
GCAAACAGG
>OTU14
TGAGGAATATTGGTCAATGGACGCAAGTCTGAACCAGCCAAGTCGCGTGAAGGATGAAGG
TATTATGTATTGTAAACTTCTTTTGTCGGGGAATAATGATCGCCACGTGTGGTGAgagag
aATGTATCCGACGAATAAGCATCGGCTAACTCCGTGCCAGCAGCCGCGGTAATACGGAGG
ATGCGAGCGTTATCCGGATTTATTGGGTTTAAAGGGTGCGTAGGCGGTTTGTTAAGTCAG
TGGTGAAAGTTTGCGGCTCAACCGTAAAATTGCCATTGAAACTGGTGAACTTGAGTACAG
TAGAGGTAGGCGGAATTCGTGGTGTAGCGGTGAAATGCTTAGATATCACGAAGAACTCCG
ATTGCGAAGGCAGCTTGCTGGACTGTAACTGACGCTGAGGCACGAAAGCGTGGGGATCAA
ACAGG
>OTU15
TGGGGAATATTGGACAATGGGCGAAAGCCTGATCCAGCCATGCCGCGTgtgtgAAGAAGG
TCTTCGGATTGTAAAGCACTTTAAGTTGGGAGGAAGGGTAGTAACCTAATACGTTGCTAC
TTTGACGTTACCGACAGAATAAGCACCGGCTAACTTCGTGCCAGCAGCCGCGGTAATACG
AAGGGTGCAAGCGTTAATCGGAATTACTGGGCGTAAAGCgcgcgTAGGTGGTTCAGTAAG
TTGGAAGTGAAATCCCCGGGCTCAACCTGGGAACTGCTTTCAAAACTGCTGAGCTAGAGT
ACGGTAGAGGGTGGTGGAATTTCCTGTGTAGCGGTGAAATGCGTAGATATAGGAAGGAAC
ACCAGTGGCGAAGGCGACCACCTGGACTGATACTGACACTGAGGTGCGAAAGCGTGGGGA
GCAAACAGG
>OTU16
TGGGGAATTTTGGACAATGGGCGAAAGCCTGATCCAGCCATGCCGCGTGAGTGAAGAAGG
CCTTCGGGTTGTAAAGCTCTTTTGTCCGGGAGGAAATCCCGTAACCCAATACGTTACGGG
GATGACAGTACTGGAAGAATAAGCACCGGCTAACTACGTGCCAGCAGCCGCGGTAATACG
TAGGGTGCAAGCGTTAATCGGAATTACTGGGCGTAAAGCGTGCGCAGGCGGTTTGATAAG
TCAGATGTGAAATCCCCGGGCTTAACCTGGGAACTGCGTTTGAAACTGTCAGGCTAGAGT
ACGTCAGAGGggggTGGAATTCCACGTGTAGCAGTGAAATGCGTAGAGATGTGGAGGAAC
ACCGATGGCGAAGGCAGCCcccTGGGATGATACTGACGCTCATGCACGAAAGCGTGGGGA
GCAAACAGG
>OTU17
TGAGGAATATTGGTCAATGGTCGCAAGACTGAACCAGCCATGCCGCGTGCAGGAAGACGG
TCCTATGGATTGTAAACTGCTTTTATACAGGAAGAAACCCTCCCACGTGTGGGAGCTTGA
CGGTACTGTAGGAATAAGGATCGGCTAACTCCGTGCCAGCAGCCGCGGTAATACGGAGGA
TCCAAGCGTTATCCGGAATCATTGGGTTTAAAGGGTCCGTAGGCGGTCTTATAAGTCAGT
GGTGAAAGCCCATCGCTCAACGATGGAACTGCCATTGATACTGTAAGACTTGAATGCTTA
GGAAGTAACTAGAATATGTAGTGTAGCGGTGAAATGCTTAGATATTACATGGAATACCAA
TTGCGAAGGCAGGTTACTACTAAGTGATTGACGCTGATGGACGAAAGCGTGGGGAGCGAA
CAGG
>OTU18
TGGGGAATATTGGACAATGGGCCACGAGCCTGATCCAGCAATTCTGtgtgCACGATGAAG
GTCTTCGGATTGTAAAGTGCTTTCAGTTGGGAAGAAGAAAGTGACGGTACCAACAGAAGA
AGCGACGGCTAAATATGTGCCAGCAGCCGCGGTAATACATATGTCGCAAGCGTTATCCGG
ATTTATTGGGCGTAAAGCGCGTCTAGGCGGTTTACTAAGTCTGATGTGAAAATGCGGGGC
TCAACTCCGTATTGCGTTGGAAACTGGTAGACTAGAGTACTGGAGAGGTGGGCGGAACTA
CAAGTGTAGAGGTGGAATTCGTAGATATTTGTAGGAATGCCGATGGAGAAGTCAGCTCAC
TGGACAGATACTGACGCTAAAGCGCGAAAGCGTGGGGAGCAAACAGG
>OTU19
TGAGGAATATTGGACAATGGGCGCAAGCCTGATCCAGCCATGCCGCGTGCAGGAAGACGC
ATCTATGGTgtgtAAACTGCTTTTGTACGGGAAGAAACACTctctcGTGAGGGAGCTTGA
CGGTACCGTAAGAATAAGGATCGGCTAACTCCGTGCCAGCAGCCGCGGTAATACGGAGGA
TCCAAGCGTTATCCGGAATCATTGGGTTTAAAGGGTCCGTAGGCGGTTTAATAAGTCAGT
GGTGAAAGCCCATCGCTCAACGATGGAACGGCCATTGATACTGTTAGACTTGAATTACAA
GGAAGTAACTAGAATATGTAGTGTAGCGGTGAAATGCTTAGATATTACATGGAATACCAA
TTGCGAAGGCAGGTTACTACTTGTGGATTGACGCTGATGGACGAAAGCGTGGGGAGCGAA
CAGG
>OTU20
TAGGGAATCTTCGGCAATGGACGAAAGTCTGACCGAGCAACGCCGCGTGAGTGAAGAAGG
TTTTCGGATCGTAAAACTCTGTTGGTAGAGAAGAACGTTGGTGAGAGTGGAAAGCTCATC
AAGTGACGGTAACTACCCAGAAAGGGACGGCTAACTACGTGCCAGCAGCCGCGGTAATAC
GTAGGTCCCGAGCGTTGTCCGGATTTATTGGGCGTAAAGCGAGCGCAGGTGGTTTATTAA
GTCTGGTGTAAAAGGCAGTGGCTCAACCATTGTATGCATTGGAAACTGGTAGACTTGAGT
GCAGGAGAGGAGAGTGGAATTCCATGTGTAGCGGTGAAATGCGTAGATatatGGAGGAAC
ACCGGTGGCGAAAGCGGCTctctGGCCTGTAACTGACACTGAGGCTCGAAAGCGTGGGGA
GCAAACAGG
>OTU21
TAGGGAATCTTCCACAATGGACGCAAGTCTGATGGAGCAACGCCGCGTGAGTGAAGAAGG
CTTTCGGGTCGTAAAACTCTGTTGTTGGAGAAGAATGGTCGGCAGAGTAACTGTTGTCGG
CGTGACGGTATCCAACCAGAAAGCCACGGCTAACTACGTGCCAGCAGCCGCGGTAATACG
TAGGTGGCAAGCGTTATCCGGATTTATTGGGCGTAAAGCGAGCGCAGGCGGTTttttAAG
TCTGATGTGAAAGCCCTCGGCTTAACCGAGGAAGCGCATCGGAAACTGGGAAACTTGAGT
GCAGAAGAGGACAGTGGAACTCCATGTGTAGCGGTGAAATGCGTAGATatatGGAAGAAC
ACCAGTGGCGAAGGCGGCTGTCTGGTCTGTAACTGACGCTGAGGCTCGAAAGCATGGGTA
GCGAACAGG
>OTU22
TGAGGAATATTGGGCAATGGAGGCAACTCTGACCCAGCCATGCCGCGTGCAGGAAGACGG
TCCTATGGATTGTAAACTGCTTTTATACGGGAAGAAACACCACTACGTGTAGTGACTTGA
CGGTACCGTAAGAATAAGGATCGGCTAACTCCGTGCCAGCAGCCGCGGTAATACGGAGGA
TCCAAGCGTTATCCGGAATCATTGGGTTTAAAGGGTCCGTAGGCGGCCTTATAAGTCAGT
GGTGAAATCTCCTAGCTCAACTAGGAAACTGCCATTGATACTGTAGGGCTTGAATTATTA
GGAAGTAACTAGAATATGTAGTGTAGCGGTGAAATGCTTAGATATTACATGGAATACCAA
TTGCGAAGGCAGGTTACTACTAATGGATTGACGCTGATGGACGAAAGCGTGGGGAGCGAA
CAGG
>OTU23
TGGGGAATTTTGGACAATGGGCGCAAGCCTGATCCAGCCATGCCGCGTGCGGGAAGAAGG
CCTTCGGGTTGTAAACCGCTTTTGTCAGGGAAGAAACGCTCTGGGTTAATACCTCGGGGT
AATGACGGTACCTGAAGAATAAGCACCGGCTAACTACGTGCCAGCAGCCGCGGTAATACG
TAGGGTGCAAGCGTTAATCGGAATTACTGGGCGTAAAGCGTGCGCAGGCGGTTATGCAAG
ACAGAGGTGAAATCCCCGGGCTCAACCTGGGAACTGCCTTTGTGACTGCATAGCTAGAGT
ACGGTAGAGGgggATGGAATTCCGCGTGTAGCAGTGAAATGCGTAGATATGCGGAGGAAC
ACCGATGGCGAAGGCAATCCCCTGGACCTGTACTGACGCTCATGCACGAAAGCGTGGGGA
GCAAACAGG
>OTU24
TGAGGAATATTGGACAATGGGTGCAAGCCTGATCCAGCCATCCCGCGTGAAGGACGACGG
TTCTATGGATTGTAAACTTCTTTTAtataGGGATAAACCTACTCTCGTGAGGGTAGCTGA
AGGTACTATATGAATAAGCACCGGCTAACTCCGTGCCAGCAGCCGCGGTAATACGGAGGG
TGCAAGCGTTATCCGGATTTATTGGGTTTAAAGGGTCCGTAGGCGGGCTTGTAAGTCAGT
GGTGAAATCTCACAGCTTAACTGTGAAACTGCCATTGATACTGCAGGTCTTGAGTAAGGT
AGAAGTAGCTGGAATAAGTAGTGTAGCGGTGAAATGCATAGATATTACTTAGAACACCAA
TTGCGAAGGCAGGTTACTATGTCTTAACTGACGCTGATGGACGAAAGCGTGGGGAGCGAA
CAGG
>OTU25
TAGGGAATATTGGGCAATGGACGGAAGTCTGACCCAGCCATGCCGCGTGCAGGATGAAGG
CGTTATGCGTTGTAAACTGCTTttttATAGGAAGAAGAAGCCCTTGCGAGGGAAAGTGAC
GGTACTATAAGAATAAGCACCGGCTAACTCCGTGCCAGCAGCCGCGGTAATACGGAGGGT
GCGAGCGTTGTCCGGATTTATTGGGTTTAAAGGGTGCGTAGGCGGTTTATTAAGTCAGTG
GTGAAAGACGGTCGCTCAACGATTGCAGTGCCATTGATACTGGTAGACTTGAGTTCGTAT
GAGGTAGCTGGAATGGATAGTGTAGCGGTGAAATGCATAGATATTATCCAGAACTCCAAT
TGCGTAGGCAGGTTACTAATACGATACTGACGCTGATGCACGAAAGTGTGGGGATCAAAC
AGG
>OTU26
TAGGGAATCTTCCACAATGGACGAAAGTCTGATGGAGCAATGCCGCGTGAGTGAAGAAGG
GTTTCGGCTCGTAAAACTCTGTTGTTAAAGAAGAACACCTTTGAGAGTAACTGTTCAAGG
GTTGACGGTATTTAACCAGAAAGCCACGGCTAACTACGTGCCAGCAGCCGCGGTAATACG
TAGGTGGCAAGCGTTGTCCGGATTTATTGGGCGTAAAGCGAGCGCAGGCGGTTttttAAG
TCTGATGTGAAAGCCTTCGGCTTAACCGGAGAAGTGCATCGGAAACTGGGAGACTTGAGT
GCAGAAGAGGACAGTGGAACTCCATGTGTAGCGGTGGAATGCGTAGATatatGGAAGAAC
ACCAGTGGCGAAGGCGGCTGTCTAGTCTGTAACTGACGCTGAGGCTCGAAAGCATGGGTA
GCGAACAGG
>OTU27
TAGGGAATCTTCCGCAATGGACGAAAGTCTGACGGAGCAACGCCGCGTGAGCGATGAAGG
CCTTCGGGTCGTAAAGCTCTGTTGTTAGGGAAGAACAAGTATCGGAGTAACTGCCGGTAC
CTTGACGGTACCTAACCAGAAAGCCACGGCTAACTACGTGCCAGCAGCCGCGGTAATACG
TAGGTGGCAAGCGTTGTCCGGAATTATTGGGCGTAAAGCgcgcgcAGGCGGTCCTTTAAG
TCTGATGTGAAAGCCCACGGCTCAACCGTGGAGGGTCATTGGAAACTGGgggACTTGAGT
ACAGAAGAGGAAAGCGGAATTCCACGTGTAGCGGTGAAATGCGTAGAGATGTGGAGGAAC
ACCAGTGGCGAAGGCGGCTTTCTGGTCTGTAACTGACGCTGAGGCGCGAAAGCGTGGGGA
GCAAACAGG
>OTU28
TGGGGAATATTGGACAATGGGCGCAAGCCTGATCCAGCCATGCCGCGTGAGTGATGAAGG
CCTTAGGGTTGTAAAGCTCTTTTATCCGGGACGATAATGACGGTACCGGAGGAATAAGCC
CCGGCTAACTTCGTGCCAGCAGCCGCGGTAATACGAAGGgggCTAGCGTTGCTCGGAATC
ACTGGGCGTAAAGGGCGCGTAGGCGGCGTTTTAAGTCGGgggTGAAAGCCTGTGGCTCAA
CCACAGAATGGCCTTCGATACTGGGACGCTTGAGTATGGTAGAGGTTGGTGGAACTGCGA
GTGTAGAGGTGAAATTCGTAGATATTCGCAAGAACACCGGTGGCGAAGGCGGCCAACTGG
ACCATTACTGACGCTGAGGCGCGAAAGCGTGGGGAGCAAACAGG
>OTU29
TGGGGAATTTTGGACAATGGGCGCAAGCCTGATCCAGCCATTCCGCGTGAGTGAAGAAGG
CCTTCGGGTTGTAAAGCTCTTTCGCAAGGGAAGAAAACTTACATTCTAATAAAGTGTGAG
GCTGACGGTACCTTGATAAGAAGCACCGGCTAACTACGTGCCAGCAGCCGCGGTAATACG
TAGGGTGCGAGCGTTAATCGGAATTACTGGGCGTAAAGCGTGCGCAGGCGGTTTTGTAAG
TCAGATGTGAAATCCCCGAGCTCAACTTGGGAACTGCGTTTGAAACTACAAGACTAGAAT
ATGTCAGAGGggggTAGAATTCCACGTGTAGCAGTGAAATGCGTAGAGATGTGGAGGAAT
ACCAATGGCGAAGGCAGCCcccTGGGATAATATTGACGCTCATGCACGAAAGCGTGGGGA
GCAAACAGG
>OTU30
TGGGGAATATTGCACAATGGGCGCAAGCCTGATGCAGCCATGCCGCGTGTATGAAGAAGG
CCTTCGGGTTGTAAAGTACTTTCAGCGGGGAGGAAGGGAGTAAAGTTAATACCTTTGCTC
ATTGACGTTACCCGCAGAAGAAGCACCGGCTAACTCCGTGCCAGCAGCCGCGGTAATACG
GAGGGTGCAAGCGTTAATCGGAATTACTGGGCGTAAAGCGCACGCAGGCGGTTTGTTAAG
TCAGATGTGAAATCCCCGGGCTCAACCTGGGAACTGCATCTGATACTGGCAAGCTTGAGT
CTCGTAGAGGggggTAGAATTCCAGGTGTAGCGGTGAAATGCGTAGAGATCTGGAGGAAT
ACCGGTGGCGAAGGCGGCCcccTGGACGAAGACTGACGCTCAGGTGCGAAAGCGTGGGGA
GCAAACAGG
>OTU31
TGGGGAATTTTGGACAATGGGCGCAAGCCTGATCCAGCAATGCCGCGTGCAGGAAGAAGG
CCTTCGGGTTGTAAACTGCTTTTGTACGGAGCGAAAAGGCTctctctAATACAGGgggCT
CATGACGGTACCGTAAGAATAAGCACCGGCTAACTACGTGCCAGCAGCCGCGGTAATACG
TAGGGTGCAAGCGTTAATCGGAATTACTGGGCGTAAAGCGTGCGCAGGCGGTTGTGTAAG
ACAGGCGTGAAATCCCCGGGCTCAACCTGGGAATGGCGCTTGTGACTGCACAGCTGGAGT
GCGGCAGAGGgggATGGAATTCCGCGTGTAGCAGTGAAATGCGTAGATATGCGGAGGAAC
ACCGATGGCGAAGGCAATCCCCTGGGCCTGCACTGACGCTCATGCACGAAAGCGTGGGGA
GCAAACAGG
>OTU32
TAGGGAATCTTCCACAATGGACGCAAGTCTGATGGAGCAACGCCGCGTGAGTGAAGAAGG
GTTTCGGCTCGTAAAGCTCTGTTGTTAAAGAAGAACGTGGGTAAGAGTAACTGTTTACCC
AGTGACGGTATTTAACCAGAAAGCCACGGCTAACTACGTGCCAGCAGCCGCGGTAATACG
TAGGTGGCAAGCGTTATCCGGATTTATTGGGCGTAAAGCGAGCGCAGGCGGTCTTTTAAG
TCTAATGTGAAAGCCTTCGGCTCAACCGAAGAAGTGCATTGGAAACTGGGAGACTTGAGT
GCAGAAGAGGACAGTGGAACTCCATGTGTAGCGGTGAAATGCGTAGATatatGGAAGAAC
ACCAGTGGCGAAGGCGGCTGTCTGGTCTGCAACTGACGCTGAGGCTCGAAAGCATGGGTA
GCGAACAGG
>OTU33
TGGGGAATATTGCACAATGGGCGCAAGCCTGATGCAGCCATGCCGCGTGTATGAAGAAGG
CCTTCGGGTTGTAAAGTACTTTCAGTCGTGAGGAAGGTTGTAGTGTGAATAGCACTATGA
TTTGACGTTAGCGACAGAAGAAGCACCGGCTAACTCCGTGCCAGCAGCCGCGGTAATACG
GAGGGTGCGAGCGTTAATCGGAATTACTGGGCGTAAAGCGCATGCAGGTGGTTTGTTAAG
TCAGATGTGAAAGCCCTGGGCTCAACCTAGGAGTTGCATTTGAAACTGACAAGCTAGAGT
ACTGTAGAGGggggTAGAATTTCAGGTGTAGCGGTGAAATGCGTAGAGATCTGAAGGAAT
ACCGGTGGCGAAGGCGGCCcccTGGACAGATACTGACACTCAGATGCGAAAGCGTGGGGA
GCAAACAGG
>OTU34
TGGGGAATATTGGACAATGGggggAACCCTGATCCAGCCATGCCGCGTgtgtgAAGAAGG
CCTTATGGTTGTAAAGCACTTTAAGCGAGGAGGAGGCTCTTCTAGTTAATACCTAGGATG
AGTGGACGTTACTCGCAGAATAAGCACCGGCTAACTCTGTGCCAGCAGCCGCGGTAATAC
AGAGGGTGCGAGCGTTAATCGGATTTACTGGGCGTAAAGCGTACGTAGGCGGCTTtttAA
GTCGGATGTGAAATCCCTGAGCTTAACTTAGGAATTGCATTCGATACTGGGAAGCTAGAG
TATGGGAGAGGATGGTAGAATTCCAGGTGTAGCGGTGAAATGCGTAGAGATCTGGAGGAA
TACCGATGGCGAAGGCAGCCATCTGGCCTAATACTGACGCTGAGGTACGAAAGCATGGGG
AGCAAACAGG
>OTU35
TGGGGAATATTGGACAATGGGCGCAAGCCTGATCCAGCCATGCCGCGTGAGTGATGAAGG
CCTTAGGGTTGTAAAGCTCTTTTGTCCGGGAAGATAATGACTGTACCGGAAGAATAAGCC
CCGGCTAACTTCGTGCCAGCAGCCGCGGTAATACGAAGGgggCTAGCGTTGCTCGGAATC
ACTGGGCGTAAAGGGCGCGTAGGCGGACTCTTAAGTCGGgggTGAAAGCCCAGGGCTCAA
CCCTGGAATTGCCTTCGATACTGAGAGTCTTGAGTTCGGAAGAGGTTGGTGGAACTGCGA
GTGTAGAGGTGAAATTCGTAGATATTCGCAAGAACACCAGTGGCGAAGGCGGCCAACTGG
TCCGATACTGACGCTGAGGCGCGAAAGCGTGGGGAGCAAACAGG
>OTU36
TGGGGAATATTGGACAATGGGCGCAAGCCTGATCCAGCCATGCCGCGTgtgtgAAGAAGG
CCTTCGGGTTGTAAAGCACTTTCAGTAGGGAGGAAGCGTTGtgtgtTAATAGTACACAGC
GTTGACGTTACCTACAGAAGAAGCACCGGCTAACTCTGTGCCAGCAGCCGCGGTAATACA
GAGGGTGCAAGCGTTAATCGGAATTACTGGGCGTAAAGCGCACGTAGGCGGTTttttAAG
TCAGATGTGAAAGCCCCGGGCTCAACCTGGGAATTGCATTTGAAACTGGAAAACTAGAGT
gtgtgAGAGGggggTAGAATTCCAAGTGTAGCGGTGAAATGCGTAGAGATTTGGAGGAAT
ACCAGTGGCGAAGGCGGCCcccTGGCACAACACTGACGCTCAGGTGCGAAAGCGTGGGGA
GCAAACAGG
>OTU37
TGGGGAATTTTGGACAATGGGCGCAAGCCTGATCCAGCCATGCCGCGTGAGTGAAGAAGG
CCTTCGGGTTGTAAAGCTCTTTCGGCCGGGAAGAAATCGTGGTCTCTAACATAGGCCATG
GATGACGGTACCGGACTAAGAAGCACCGGCTAACTACGTGCCAGCAGCCGCGGTAATACG
TAGGGTGCGAGCGTTAATCGGAATTACTGGGCGTAAAGCGTGCGCAGGCGGTTTTGTAAG
ACAGATGTGAAATCCCCGGGCTTAACCTGGGAACTGCGTTTGTGACTGCAAGGCTAGAGT
ACGGCAGAGGggggTGGAATTCCTGGTGTAGCAGTGAAATGCGTAGAGATCAGGAGGAAC
ACCGATGGCGAAGGCAGCCcccTGGGCCTGTACTGACGCTCATGCACGAAAGCGTGGGGA
GCAAACAGG
>OTU38
TGGGGAATTTTGGACAATGGGCGCAAGCCTGATCCAGCCATGCCGCGTGCAGGATGAAGG
CCTTCGGGTTGTAAACTGCTTTTGTACGGAACGAAAAGACTCTGGTTAATACCTGGGGTC
CATGACGGTACCGTAAGAATAAGCACCGGCTAACTACGTGCCAGCAGCCGCGGTAATACG
TAGGGTGCGAGCGTTAATCGGAATTACTGGGCGTAAAGCGTGCGCAGGCGGTTATGTAAG
ACAGATGTGAAATCCCCGGGCTCAACCTGGGAACTGCATTTGTGACTGCATAGCTAGAGT
ACGGCAGAGGgggATGGAATTCCGCGTGTAGCAGTGAAATGCGTAGATATGCGGAGGAAC
ACCGATGGCGAAGGCAATCCCCTGGGCCTGTACTGACGCTCATGCACGAAAGCGTGGGGA
GCAAACAGG
>OTU39
TGGGGAATATTGCGCAATGGGCGAAAGCCTGACGCAGCGACGCCGCGTGGgggAAGAAGG
CCTTCGGGTTGTAAACCCCTTTCAGCAGGAACGAAGCGAAAGTGACGGTACCTGCAGAAG
AAGCACCGGCTAACTACGTGCCAGCAGCCGCGGTAATACGTAGGGTGCAAGCGTTGTCCG
GATTTACTGGGCGTAAAGAGCTCGTAGGCGGTCTGTCGCGTCGGATGTGAAAACCCAGGG
CTCAACCCTGGGCCTGCATTCGATACGGGCAGACTAGAGTGCGGCAGGGGAGACTGGAAT
TCCTGGTGTAGCGGTGAAATGCGCAGATATCAGGAGGAACACCGGTGGCGAAGGCGGGTC
TCTGGGCCGCAACTGACGCTGAGGAGCGAAAGCGTGGGGAGCGAACAGG
>OTU40
TGGGGAATATTGGACAATGGGCGAAAGCCTGATCCAGCCATGCCGCGTgtgtgAAGAAGG
TCTTCGGATTGTAAAGCACTTTAAGTTGGGAGGAAGGGCAGTAAGTTAATACCTTGCTGT
TTTGACGTTACCAACAGAATAAGCACCGGCTAACTTCGTGCCAGCAGCCGCGGTAATACG
AAGGGTGCAAGCGTTAATCGGAATTACTGGGCGTAAAGCgcgcgTAGGTGGTTCAGCAAG
TTGGAGGTGAAATCCCCGGGCTCAACCTGGGAACTGCCTCCAAAACTACTGAGCTAGAGT
ACGGTAGAGGGTAGTGGAATTTCCTGTGTAGCGGTGAAATGCGTAGATATAGGAAGGAAC
ACCAGTGGCGAAGGCGACTACCTGGACTGATACTGACACTGAGGTGCGAAAGCGTGGGGA
GCAAACAGG
>OTU41
TGAGGAATATTGGTCAATGGACGCAAGTCTGAACCAGCCATGCCGCGTGCAGGATGAAGC
ATCTATGGTgtgtAAACTGCTTTTGTACGGGAAGAAACACTCCTACGTGTAGGAGCTTGA
CGGTACCGTAAGAATAAGGATCGGCTAACTCCGTGCCAGCAGCCGCGGTAATACGGAGGA
TCCAAGCGTTATCCGGAATCATTGGGTTTAAAGGGTCCGTAGGCGGCTTTATAAGTCAGT
GGTGAAAGCCCATCGCTTAACGATGGAACGGCCATTGATACTGTAGAGCTTGAATTACTT
GGAAGTAACTAGAATATGTAGTGTAGCGGTGAAATGCTTAGATATTACATGGAATACCAA
TTGCGAAGGCAGGTTACTACAAGTGGATTGACGCTGATGGACGAAAGCGTGGGGAGCGAA
CAGG
>OTU42
TGGGGAATATTGCGCAATGGGCGGAAGCCTGACGCAGCAACGCCGCGTGGgggATCGAAG
GCCTTAGGGTTGTAAACCTCTTTCAGCAGGGACGAAGCGCGAGTGACGGTACCTGCAGAA
GAAGCACCGGCTAACTACGTGCCAGCAGCCGCGGTAATACGTAGGGTGCAAGCGTTGTCC
GGATTTATTGGGCGTAAAGGGCTCGTAGGCGGTCCGTCACGTCGGAAGTGAAAACCCGGG
GCTCAACTCCGGGCCTGCTTTCGATACGGGCGGACTTGAGTTCGGTAGGGGAGACTGGAA
CTCCTGGTGTAGCGGTGGAATGCGCAGATATCAGGAAGAACACCAATGGCGAAGGCAGGT
CTCTGGGCCGATACTGACGCTGAGGAGCGAAAGCGTGGGGAGCGAACAGG
>OTU43
TAAGGAATATTGGTCAATGGAGGCAACTCTGAACCAGCCATGCCGCGTGCAGGAAGACAG
CCCTCTGGGTCGTAAACTGCTTTTATTCGGGAATAAACCTATCTACGTGTAGATAGCTGA
ATGTACCGAAGGAATAAGGATCGGCTAACTCCGTGCCAGCAGCCGCGGTAATACGGAGGA
TCCAAGCGTTATCCGGATTTATTGGGTTTAAAGGGTGCGTAGGCGGCCTATTAAGTCAGG
GGTGAAAGACGGTAGCTCAACTATCGCAGTGCCCTTGATACTGATGGGCTTGAATACACT
AGAGGTAGGCGGAATGTGACAAGTAGCGGTGAAATGCATAGATATGTCACAGAACACCGA
TTGCGAAGGCAGCTTACTATGGTGTTATTGACGCTGAGGCACGAAAGCGTGGGGATCAAA
CAGG
>OTU44
TGGGGAATATTGCGCAATGGGCGGAAGCCTGACGCAGCGACGCCGCGTGGgggAGGAAGG
CCTTCGGGTTGTAAACCCCTTTCAGCAGGGACGAAGCTTCGGTGACGGTACCTGCAGAAG
AAGCACCGGCTAACTACGTGCCAGCAGCCGCGGTAATACGTAGGGTGCGAGCGTTGTCCG
GATTTATTGGGCGTAAAGAGCTCGTAGGCGGTCCGTCACGTCGGGCGTGAAAGCCCGCAG
CTCAACTGCGGGTCTGCGTCCGATACGGGCGGACTTGAGGACGGTAGGGGAGACTGGAAC
TCCTGGTGTAGCGGTGGAATGCGCAGATATCAGGAAGAACACCGGTGGCGAAGGCGGGTC
TCTGGGCCGTTCCTGACGCTGAGGAGCGAAAGCGTGGGTAGCGAACAGG
>OTU45
TAAGGAATATTGGTCAATGGAGGCAACTCTGAACCAGCCATGCCGCGTGCAGGAAGACGG
CCCTATGGGTTGTAAACTGCTTTTGTACCAGAGAAAACCCTTCTACGTGTAGGAGGTTGA
TAGTATGGTAAGAATAAGCATCGGCTAACTTCGTGCCAGCAGCCGCGGTAAGACGAAGGA
TGCAAGCGTTATCCGGATTCATTGGGTTTAAAGGGTGCGTAGGCGGACCTGTAAGTCAGT
GGTGAAATCtctcAGCTTAACTGAGAAACTGCCATTGATACTGCAGGTCTAGAGTATAGA
TGACGTTGGCGGAATATGACATGTAGTGGTGAAATACTTAGATATGTCATAGAACACCGA
TTGCGAAGGCAGCTAACGAAACTATAACTGACGCTGAGGCACGAAAGTGCGGGGATCAAA
CAGG
>OTU46
TGGGGAATATTGGACAATGGGCGGAAGCCTGATCCAGCCATGCCGCGTgtgtgAAGAAGG
CCTTTTGGTTGTAAAGCACTTTAAGCGAGGAGGAGGCTACTAGTATTAATACTACTGGAT
AGTGGACGTTACTCGCAGAATAAGCACCGGCTAACTCTGTGCCAGCAGCCGCGGTAATAC
AGAGGGTGCGAGCGTTAATCGGATTTACTGGGCGTAAAGCGTGCGTAGGCGGCTGATTAA
GTCGGATGTGAAATCCCTGAGCTTAACTTAGGAATTGCATTCGATACTGGTCAGCTAGAG
TATGGGAGAGGATGGTAGAATTCCAGGTGTAGCGGTGAAATGCGTAGAGATCTGGAGGAA
TACCGATGGCGAAGGCAGCCATCTGGCCTAATACTGACGCTGAGGTACGAAAGCATGGGG
AGCAAACAGG
>OTU47
TGGGGAATCTTAGACAATGGGCGCAAGCCTGATCTAGCCATGCCGCGTGAGCGATGAAGG
CCTTAGGGTTGTAAAGCTCTTTCGTGGgggAAGATAATGACGGTACCCCAAGAAGAAGCC
CCGGCTAACTCCGTGCCAGCAGCCGCGGTAATACGGAGGgggCTAGCGTTGTTCGGAATT
ACTGGGCGTAAAGCGCACGTAGGCGGATCAGAAAGTCAGAGGTGAAATCCCAGGGCTCAA
CCTTGGAACTGCCTTTGAAACTCCTGGTCTTGAGGTCGAgagagGTGAGTGGAATTCCGA
GTGTAGAGGTGAAATTCGTAGATATTCGGAGGAACACCAGTGGCGAAGGCGGCTCACTGG
CTCGATACTGACGCTGAGGTGCGAAAGCGTGGGGAGCAAACAGG
>OTU48
TAGGGAATATTGGACAATGGgggCAACCCTGATCCAGCCATTCCGCGTGCAGGAATAAGG
CCCTATGGGTCGTAAACTGCTTTTGTATGGGAAaaaaTCATCTTACGTGTAGGATGTTGA
TGGTACCATGAGAATAAGGATCGGCTAACTTCGTGCCAGCAGCCGCGGTAATACGAAGGA
TCCAAGCGTTGTCCGGATTTACTGGGTTTAAAGGGTGCGTAGGCGGGGAATTAAGTCAGT
GGTGAAAGCTGGTAGCTCAACTATCAAATTGCCATTGAAACTGATTCtctcGAGTACGGT
TGAGGTAGCTGGAATGTAACATGTAGCGGTGAAATGCTTAGATATGTTACAGAACACCGA
TTGCGAAGGCAGGCTACTAAACCGTAACTGACGCTGAGGCACGAAAGCGTGGGGATCAAA
CAGG
>OTU49
TAGGGAATCTTCGGCAATGGACGGAAGTCTGACCGAGCAACGCCGCGTGAGTGAAGAAGG
TTTTCGGATCGTAAAGCTCTGTTGTAAGAGAAGAACGAGTGTGAGAGTGGAAAGTTCACA
CTGTGACGGTATCTTACCAGAAAGGGACGGCTAACTACGTGCCAGCAGCCGCGGTAATAC
GTAGGTCCCGAGCGTTGTCCGGATTTATTGGGCGTAAAGCGAGCGCAGGCGGTTAGATAA
GTCTGAAGTTAAAGGCTGTGGCTTAACCATAGTACGCTTTGGAAACTGTTTAACTTGAGT
GCAAGAGGGGAGAGTGGAATTCCATGTGTAGCGGTGAAATGCGTAGATatatGGAGGAAC
ACCGGTGGCGAAAGCGGCTctctGGCTTGTAACTGACGCTGAGGCTCGAAAGCGTGGGGA
GCAAACAGG
>OTU50
TGGGGAATATTGGACAATGGggggAACCCTGATCCAGCCATGCCGCGTgtgtgAAGAAGG
CCTTATGGTTGTAAAGCACTTTAAGCGAGGAGGAGGAGCTCTAGGCTAATATCCTAGATG
CTTGGACGTTACTCGCAGAATAAGCACCGGCTAACTCTGTGCCAGCAGCCGCGGTAATAC
AGAGGGTGCGAGCGTTAATCGGATTTACTGGGCGTAAAGCGTACGTAGGCGGCTTtttAA
GTCGGATGTGAAATCCCTGAGCTTAACTTAGGAATTGCATTCGATACTGGGAAGCTAGAG
TATGGGAGAGGATGGTAGAATTCCAGGTGTAGCGGTGAAATGCGTAGAGATCTGGAGGAA
TACCGATGGCGAAGGCAGCCATCTGGCCTAATACTGACGCTGAGGTACGAAAGCATGGGG
AGCAAACAGG
>OTU51
TGAGGAATATTGGTCAATGGTCGCAAGACTGAACCAGCCATGCCGCGTGCAGGATGAAGC
ATCTATGGTgtgtAAACTGCTTTTGTACGGGAAGAAACACCTCTTCGTGAAGAGGCTTGA
CGGTACCGTAAGAATAAGGATCGGCTAACTCCGTGCCAGCAGCCGCGGTAATACGGAGGA
TCCGAGCGTTATCCGGAATCATTGGGTTTAAAGGGTCCGTAGGCGGTTTTGTAAGTCAGT
GGTGAAATCCGGCAGCTCAACTGTCGAACTGCCATTGATACTGCAGGACTTGAATTATTG
TGAAGTAACTAGAATATGTAGTGTAGCGGTGAAATGCTTAGATATTACATGGAATACCAA
TTGCGAAGGCAGGTTACTAACAGTTGATTGACGCTGATGGACGAAAGCGTGGGGAGCGAA
CAGG
>OTU52
TGGGGAATATTGCACAATGGGCGCAAGCCTGATGCAGCCATGCCGCGTgtgtgAAGAAGG
CCTTCGGGTTGTAAAGCACTTTCAGCGGGGAGGAAGGGTCACTAGTTAATACCTAGTGGC
ATTGACGTTACTCGCAGAAGAAGCACCGGCTAACTCCGTGCCAGCAGCCGCGGTAATACG
GAGGGTGCAAGCGTTAATCGGAATTACTGGGCGTAAAGCGCACGCAGGCGGTTTGTTAAG
TCAGATGTGAAATCCCCGAGCTCAACTTGGGAACTGCATTTGAAACTGGCAAGCTAGAGT
CTTGTAGAGGggggTAGAATTCCAGGTGTAGCGGTGAAATGCGTAGAGATCTGGAGGAAT
ACCGGTGGCGAAGGCGGCCcccTGGACAAAGACTGACGCTCAGGTGCGAAAGCGTGGGGA
GCAAACAGG
>OTU53
TGGGGAATATTGCGCAATGGgggCAACCCTGACGCAGCCATGCCGCGTgtgtgAAGAAGG
CCTTCGGGTTGTAAAGCACTTTCAATGGGGAAGAAAAGCGTAGCGTTAATAGCGTTGCGC
CGTGACGTTACCCATAGAAGAAGCACCGGCTAACTCCGTGCCAGCAGCCGCGGTAATACG
GAGGGTGCGAGCGTTAATCGGAATTACTGGGCGTAAAGCgcgcgTAGGCGGTTTGTTAAG
TCAGCTGTGAAAGCCCCGGGCTCAACCTGGGAACTGCAGTTGATACTGGCCGACTAGAGT
ACGAgagagGGAGGTAGAATTCCATGTGTAGCGGTGAAATGCGTAGATatatGGAGGAAT
ACCGGTGGCGAAGGCGGCCTCCTGGCTCGATACTGACGCTGAGGTGCGAAAGCGTGGGGA
TCAAACAGG
>OTU54
TGGGGAATATTGGACAATGGGCGCAAGCCTGATCCAGCAATGCCGCGTGAGTGATGAAGG
CCTTAGGGTCGTAAAGCTCTTTTACCCGGGATGATAATGACAGTACCGGGAGAATAAGCT
CCGGCTAACTCCGTGCCAGCAGCCGCGGTAATACGGAGGGAGCTAGCGTTGTTCGGAATT
ACTGGGCGTAAAGCgcgcgTAGGCGGTTATTCAAGTCAGAGGTGAAAGCCCGGGGCTCAA
CCCCGGAACTGCCTTTGAAACTAGATGACTAGAATCTTGGAGAGGTCAGTGGAATTCCGA
GTGTAGAGGTGAAATTCGTAGATATTCGGAAGAACACCAGTGGCGAAGGCGACTGACTGG
ACAAGTATTGACGCTGAGGTGCGAAAGCGTGGGGAGCAAACAGG
>OTU55
TAGGGAATATTGGACAATGGGCGAAAGCCTGATCCAGCAATGCCGCGTGAGTGATGAAGG
CCTTAGGGTTGTAAAGCTCTTTTACCCGAGATGATAATGACAGTATCGGGAGAATAAGCT
CCGGCTAACTCCGTGCCAGCAGCCGCGGTAATACGGAGGGAGCTAGCGTTGTTCGGAATT
ACTGGGCGTAAAGCGCACGTAGGCGGCGATTTAAGTCAGAGGTGAAAGCCCGGGGCTCAA
CCCCGGAACTGCCTTTGAGACTGGATTGCTAGAATCTTGGAGAGGCGAGTGGAATTCCGA
GTGTAGAGGTGAAATTCGTAGATATTCGGAAGAACACCAGTGGCGAAGGCGGCTCGCTGG
ACAAGTATTGACGCTGAGGTGCGAAAGCGTGGGGAGCAAACAGG
>OTU56
TGGGGAATATTGCGCAATGGGCGAAAGCCTGACGCAGCGACGCCGCGTGAGGGACGAAGG
TCTTCGGATTGTAAACCTCTTTCAGCAGGGACGAAGCGAAAGTGACTGTACCTGCAGAAG
AAGCACCGGCTAACTACGTGCCAGCAGCCGCGGTAATACGTAGGGTGCAAGCGTTGTCCG
GATTTATTGGGCGTAAAGAGCTCGTAGGCGGTTTGTCGCGTCGGATGTGAAAACCCAATG
GCTTAACCTTGGGCCTGCATTCGATACGGGCAAACTAGAGTGTGGTAGGGGAAACTGGAA
CTCCTGGTGTAGCGGTGGAATGCGCAGATATCAGGAAGAACACCGATGGCGAAGGCAGGT
TTCTGGGCCATAACTGACGCTGAGGAGCGAAAGCGTGGGGAGCGAACAGG
>OTU58
TGGGGAATATTGGACAATGGGCGCAAGCCTGATCCAGCCATGCCGCGTGAGTGATGAAGG
TCTTAGGATTGTAAAGCTCTTTCACCGGTGAAGATAATGACGGTAACCGGAGAAGAAGCC
CCGGCTAACTTCGTGCCAGCAGCCGCGGTAATACGAAGGgggCTAGCGTTGTTCGGAATT
ACTGGGCGTAAAGCGCACGTAGGCGGATATTTAAGTCAGGGGTGAAATCCCAGAGCTCAA
CTCTGGAACTGCCTTTGATACTGGGTATCTTGAGTATGGAAGAGGTGAGTGGAATTCCGA
GTGTAGAGGTGAAATTCGTAGATATTCGGAGGAACACCAGTGGCGAAGGCGGCTCACTGG
TCCATTACTGACGCTGAGGTGCGAAAGCGTGGGGAGCAAACAGG
>OTU59
TGAGGAATATTGGTCAATGGGCGCAAGCCTGAACCAGCCATGCCGCGTGCAGGAAGACGG
TCCTATGGATTGTAAACTGCTTTTATTCGGGAATAAACCTCCTTACGTGTAGGGAGCTGA
AGGTACCGAATGAATAAGCACCGGCTAACTCCGTGCCAGCAGCCGCGGTAATACGGAGGG
TGCAAGCGTTATCCGGAATCATTGGGTTTAAAGGGTCCGCAGGCGGTCTAATAAGTCAGT
GGTGAAAGCCTACAGCTCAACTGTAGAACTGCCATTGATACTGTTAGACTTGAATTCGGT
CGAAGTGGGCGGAATGTGACATGTAGCGGTGAAATGCTTAGATATGTCACAGAACACCGA
TAGCGAAGGCAGCTCACTAGGCCTGGATTGACGCTCAGGGACGAAAGCGTGGGGAGCAAA
CAGG
>OTU60
TGGGGAATCTTAGACAATGGGCGCAAGCCTGATCTAGCCATGCCGCGTGAGCGATGAAGG
CCTTAGGGTTGTAAAGCTCTTTCAGTGGGGAAGATAATGACGGTACCCACAGAAGAAGCC
CCGGCTAACTCCGTGCCAGCAGCCGCGGTAATACGGAGGgggCTAGCGTTGTTCGGAATT
ACTGGGCGTAAAGCGCACGTAGGCGGACTGGAAAGTCAGGGGTGAAATCCCGGGGCTCAA
CCCCGGAACTGCCTTTGAAACTCCCAGTCTTGAGGTCGAgagagGTGAGTGGAATTCCGA
GTGTAGAGGTGAAATTCGTAGATATTCGGAGGAACACCAGTGGCGAAGGCGGCTCACTGG
CTCGATACTGACGCTGAGGTGCGAAAGCGTGGGGAGCAAACAGG
>OTU61
TAGGGAATCTTCCACAATGGACGAAAGTCTGATGGAGCAACGCCGCGTGAGTGATGAAGG
TTTTCGGATCGTAAAACTCTGTTGTAAGGGAAGAACAGGTATGAGAGGTAATGCTCATGC
TATGACGGTACCTTACGAGAAAGCCACGGCTAACTACGTGCCAGCAGCCGCGGTAATACG
TAGGTGGCAAGCGTTGTCCGGAATTATTGGGCGTAAAGCgcgcgcAGGCGGCCTTTTAAG
TCTGATGTGAAAGCCcccGGCTCAACCGGGGAGGGTCATTGGAAACTGGAAGGCTTGAGT
ACAGAAGAGAAGAGTGGAATTCCATGTGTAGCGGTGAAATGCGTAGAGATGTGGAGGAAC
ACCAGTGGCGAAGGCGACTCTTTGGTCTGTAACTGACGCTGAGGCGCGAAAGCGTGGGGA
GCAAACAGG
>OTU62
TTAGGAATCTTCCACAATGGGCGAAAGCCTGATGGAGCGACGCCGCGTGAGGGATGAAGG
TTTTCGGATCGTAAACCTCTGAATCAGGGACGAAAGACGCTTTATGCGGGATGACGGTAC
CTGAGTAATAGCACCGGCTAACTCCGTGCCAGCAGCCGCGGTAATACGGAGGGTGCAAGC
GTTACCCGGAATCACTGGGCGTAAAGGGCGTGTAGGCGGGATGGTAAGTCTGGTTTTAAA
GACTGCGGCTCAACCGCAGGGATGGACTGGATACTGGCATTCTTGACCTCTGGAgagaga
ACTGGAATTCCTGGTGTAGCGGTGGAATGCGTAGATACCAGGAGGAACACCAATGGCGAA
GGCAGGTTCTTGGACAGAAGGTGACGCTGAGGCGCGAAAGTGTGGGGAGCGAACCGG
>OTU64
TAAGGAATATTGGACAATGGGCGAAAGCCTGATCCAGCCATGCCGCGTGAAGGATTAAGG
TCCTCTGGATTGTAAACTTCTTTTATTGGGGACGAAaaaaGGGCATTCTTGCTCACTTGA
CGGTACCCAATGAATAAGCACCGGCTAACTCCGTGCCAGCAGCCGCGGTAATACGGAGGG
TGCAAGCGTTATCCGGATTCACTGGGTTTAAAGGGTGCGTAGGTGGGCAGGTAAGTCAGT
GGTGAAATCCTAGAGCTTAACTCTAGAACTGCCATTGATACTATCTGTCTTGAATATTGT
GGAGGTAAGCGGAATATGTCATGTAGCGGTGAAATGCTTAGATATGACATAGAACACCTA
TTGCGAAGGCAGCTTACTACGCATatatTGACACTGAGGCACGAAAGCGTGGGGATCAAA
CAGG
>OTU65
TGGGGAATTTTGGACAATGGgggCAACCCTGATCCAGCCATTCCGCGTGAGTGAAGAAGG
CCTTCGGGTTGTAAAGCTCTTTCGGCAGGAACGAAACGGTGAGCTCTAACATAGCTTGCT
AATGACGGTACCTGAAGAAGAAGCACCGGCTAACTACGTGCCAGCAGCCGCGGTAATACG
TAGGGTGCGAGCGTTAATCGGAATTACTGGGCGTAAAGCGTGCGCAGGCGGTTGTGTAAG
ACAGGTGTGAAATCCCCGGGCTTAACCTGGGAACTGCGCTTGTGACTGCACAGCTAGAGT
ATGGCAGAGGggggTGGAATTCCACGTGTAGCAGTGAAATGCGTAGAGATGTGGAGGAAC
ACCGATGGCGAAGGCAGCCcccTGGGCCAATACTGACGCTCATGCACGAAAGCGTGGGGA
GCAAACAGG
>OTU66
TGAGGAATATTGGACAATGGGTGAGAGCCTGATCCAGCCATCCCGCGTGAAGGACGACGG
CCCTATGGGTTGTAAACTTCTTTTGTACAGGGATAAACCTTTCCACGTGTGGAAAGCTGA
AGGTACTGTACGAATAAGCACCGGCTAACTCCGTGCCAGCAGCCGCGGTAATACGGAGGG
TGCAAGCGTTATCCGGATTTATTGGGTTTAAAGGGTCCGTAGGCGGATCCGTAAGTCAGT
GGTGAAATCTCATAGCTTAACTATGAAACTGCCATTGATACTGCGGGTCTTGAGTAAGGT
AGAAGTAGCTGGAATAAGTAGTGTAGCGGTGAAATGCATAGATATTACTTAGAACACCAA
TTGCGAAGGCAGGTTACTATGTCTTAACTGACGCTGATGGACGAAAGCGTGGGGAGCGAA
CAGG
>OTU67
TGGGGAATTTTGGACAATGGgggCAACCCTGATCCAGCCATGCCGCGTGAGTGAAGAAGG
CCTTCGGGTTGTAAAGCTCTTTCGGCCGGGAAGAAATCGCATCTCCTAATACGGGGTGTG
GATGACGGTACCGGAATAAGAAGCACCGGCTAACTACGTGCCAGCAGCCGCGGTAATACG
TAGGGTGCGAGCGTTAATCGGAATTACTGGGCGTAAAGCGTGCGCAGGCGGTTTCGTAAG
ACAGAGGTGAAATCCCCGGGCTCAACCTGGGAACTGCCTTTGTGACTGCGAGGCTAGAGT
ATGGCAGAGGggggTGGAATTCCACGTGTAGCAGTGAAATGCGTAGAGATGTGGAGGAAC
ACCGATGGCGAAGGCAGCCcccTGGGCCAATACTGACGCTCATGCACGAAAGCGTGGGGA
GCAAACAGG
>OTU68
TGGGGAATATTGCACAATGGGCGCAAGCCTGATGCAGCCATGCCGCGTGTATGAAGAAGG
CCTTCGGGTTGTAAAGTACTTTCAGCGAGGAGGAAGGTGTTGTGGTTAATAACCGCAGCA
ATTGACGTTACTCGCAGAAGAAGCACCGGCTAACTCCGTGCCAGCAGCCGCGGTAATACG
GAGGGTGCAAGCGTTAATCGGAATTACTGGGCGTAAAGCGCACGCAGGCGGTCTGTCAAG
TCGGATGTGAAATCCCCGGGCTCAACCTGGGAACTGCATCCGAAACTGGCAGGCTAGAGT
CTTGTAGAGGggggTAGAATTCCAGGTGTAGCGGTGAAATGCGTAGAGATCTGGAGGAAT
ACCGGTGGCGAAGGCGGCCcccTGGACAAAGACTGACGCTCAGGTGCGAAAGCGTGGGGA
GCAAACAGG
>OTU69
TAGGGAATATTGGGCAATGGGCGGAAGCCTGACCCAGCCACGCCGCGTGCAGGAAGACGG
CCCTCTGGGTTGTAAACTGCTTTTGATTGGGAAGAAAGCAGCTCATGCGTGAGAATTTGA
CGGTACCAATCGAATAAGCCACGGCTAACTACGTGCCAGCAGCCGCGGTAATACGTAGGT
GGCGAGCGTTATCCGGATTTATTGGGTTTAAAGGGAGCGTAGGCGGCTGATTAAGTCAGC
GGTGAAAGGTAGCAGCTTAACTGTTTTACATGCCGTTGATACTGGTTAGCTTGAGTTGAC
AGAAGGCAGATAGAATTCCTGGTGTAGCGGTGAAATGCTTAGATACCAGGAGGAATACCG
ATTGCGAAGGCAGTCTGCTGCAGTCACACTGACGCTGAGGCTCGAAGGTGCGGGGATCAA
ACAGG
>OTU70
TGGGGAATATTGGACAATGGGCGCAAGCCTGATCCAGCAATGCCGCGTgtgtgAAGAAGG
CCTTCGGGTTGTAAAGCACTTTTATCGGGAGCGAAAAGCGGACGGTGAATACCCGTCCGT
GCTGACGGTACCCGAGGAATAAGCACCGGCTAACTTCGTGCCAGCAGCCGCGGTAATACG
AAGGGTGCAAGCGTTAATCGGAATTACTGGGCGTAAAGCGTGCGTAGGCGGTTCGCTAAG
TCTGCCGTGAAAGCCCCGGGCTCAACCTGGGAATTGCGGTGGATACTGGCGAGCTGGAGT
GTGGTAGAGGAGGGTGGAATTCCCGGTGTAGCGGTGAAATGCGTAGAGATCGGGAGGAAC
ATCAGTGGCGAAGGCGGCCCTCTGGACCAACACTGACGCTGAGGCACGAAAGCGTGGGGA
GCAAACAGG
>OTU71
TGGGGAATATTGGACAATGGGCGCAAGCCTGATCCAGCCATGCCGCGTGAGTGATGAAGG
CCTTAGGGTTGTAAAGCTCTTTCACCGGAGAAGATAATGACGGTATCCGGAGAAGAAGCC
CCGGCTAACTTCGTGCCAGCAGCCGCGGTAATACGAAGGgggCTAGCGTTGTTCGGAATT
ACTGGGCGTAAAGCGCACGTAGGCGGACATTTAAGTCAGGGGTGAAATCCCGGGGCTCAA
CCTCGGAACTGCCTTTGATACTGGGTGTCTTGAGTGTGGAAGAGGTCAGTGGAATTGCGA
GTGTAGAGGTGAAATTCGTAGATATTCGCAGGAACACCAGTGGCGAAGGCGGCTGACTGG
TCCACAACTGACGCTGAGGTGCGAAAGCGTGGGGAGCAAACAGG
>OTU72
TGAGGAATATTGGTCAATGGACGCAAGTCTGAACCAGCCATGCCGCGTGAAGGATGAAGG
CGTTCTGCGTTGTAAACTTCTTTTATCTGGGAAGAAACCACCTTtttCTAAGGGTGCCGA
CGGTACCAGATGAATAAGCACCGGCTAACTCCGTGCCAGCAGCCGCGGTAATACGGAGGG
TGCAAGCGTTATCCGGATTCACTGGGTTTAAAGGGTgtgtAGGCGGGTATTTAAGTCAGT
GGTGAAATCTCCGAGCTCAACTCGGAAACTGCCATTGATACTATTTATCTTGAATATTGT
TGAGGTAGGCGGAATATGTCATGTAGCGGTGAAATGCTTAGATATGACATAGAACACCGA
TTGCGAAGGCAGCTTGCTAAACAATTATTGACGCTGAGGCACGAAAGCGTGGGGATCAAA
CAGG
>OTU73
TGAGGAATATTGGTCAATGGGCGAGAGCCTGAACCAGCCATGCCGCGTGCAGGAAGACGG
TCCTATGGATTGTAAACTGCTTTTATTTGGGAATAAACTCCGATACGTGTATCGGCCTGA
AGGTACCAAATGAATAAGCACCGGCTAACTCCGTGCCAGCAGCCGCGGTAATACGGAGGG
TGCAAGCGTTATCCGGAATCATTGGGTTTAAAGGGTCCGCAGGCGGATTTATAAGTCAGT
GGTGAAAGCCCGTTGCTTAACAACGGAACTGCCATTGATACTGTAAGTCTTGAATTCGAT
CGAAGTGGGCGGAATATGACATGTAGCGGTGAAATGCTTAGATATGTCATAGAACACCGA
TAGCGAAGGCAGCTCACTAGGTCTGGATTGACGCTCAGGGACGAAAGCGTGGGGAGCAAA
CAGG
>OTU74
TGAGGAATATTGGTCAATGGACGCAAGTCTGAACCAGCCAAGTAGCGTGAAGGATGAAGG
TTCTATGGATTGTAAACTTCTTTTATATGGGAATAAAATCATCTACGTGTAGATGCCTGT
ATGTACCATATGAATAAGGACCGGCTAACTCCGTGCCAGCAGCCGCGGTAATACGGAGGG
TCCGAGCGTTATCCGGATTTATTGGGTTTAAAGGGAGCGTAGATGGGTTtttAAGTCAGT
TGTGAAAGTTTGCGGCTCAACCGTAAAATTGCAATTGATACTGAAGACCTTGAGTATAGT
TGAGGTGGGCGGAATTCGTGGTGTAGCGGTGAAATGCTTAGATATCACGAAGAACTCCGA
TTGCGAAGGCAGCTCACTAAGCTATAACTGACATTGAGGCTCGAAAGTGTGGGTATCAAA
CAGG
>OTU75
TGAGGAATATTGGTCAATGGGCGCAAGCCTGAACCAGCCATGCCGCGTGCAGGAAGACGG
TCCTATGGATTGTAAACTGCTTTTATACAGGAAGAAACCTctctACGTGTAGAGACTTGA
CGGTACTGTAAGAATAAGCATCGGCTAACTCCGTGCCAGCAGCCGCGGTAATACGGAGGA
TGCGAGCGTTATCCGGAATCATTGGGTTTAAAGGGTCCGTAGGCGGCCTTATAAGTCAGT
GGTGAAATCTCCTAGCTCAACTAGGAAACTGCCATTGATACTGTAGGGCTTGAATTATTG
GGAAGTAACTAGAATATGTAGTGTAGCGGTGAAATGCTTAGATATTACATGGAATACCAA
TTGCGAAGGCAGGTTACTATCAATatatTGACGCTGATGGACGAAAGCGTGGGGAGCGAA
CAGG
>OTU76
TCGAGAATCATTCACAATGGgggAAACCCTGATGGTGCGACGCCGCGTGGAGGATAAGGT
CTTCGGATTGTAAACTCCTGTCATGTGAGAGCAAGGCTTTCCGGGTAATATCCGGGGAGT
TTGATAGTATCACAAGAGGAAGAGACGGCTAACTCTGTGCCAGCAGCCGCGGTAATACAG
AGGTCTCAAGCGTTGTTCGGAATCACTGGGCGTAAAGGGTGCGTAGGCGGCTTGGTAAGT
CAGATGTGAAAGGCGGgggCTCAACCCCTGGACTGCATCCGATACTGCCGAGCTAGAGGA
CTGGAGAGGTGTCTAGAATTCTCGGTGTAGCAGTGAAATGCGTAGATATCGAGAGGAATA
CCAATGGCGAAGGCAGGACACTGGACAGTATCTGACGCTGAGGCACGAAGGCTAGGGTAG
CGAACGGG
>OTU77
TCGAGAATAATTCACAATGGgggCAACCCTGATGGTGCAACGCCGCGTGGAGGATGACGG
TCTTCGGATTGTAAACTCCTGTCATCCGGGAGTAAGACCTGGTCGTTAATAGCGAACAGG
GTTGATAGTACCGGAAGAGGAAGGGACGGCTAACTTCGTGCCAGCAGCCGCGGTAATACG
AAGGTCCCGAGCGTTGTTCGGAATCACTGGGCGTAAAGGGAGCGTAGGCGGTGCGGTAAG
TCAGATGTGAAATCCCGGGGCTCAACCCCGGAACTGCATCCGATACTGCCGTGCTAGAGG
ATTGGAGAGGTAGCTGGAATTCTTGGTGTAGCAGTGAAATGCGTGGATATCAAGAGGAAC
ACTCGTGGCGAAAGCGAGCTACTGGACAACTCCTGACGCTGAGGCTCGAAGGCCAGGGGA
GCGAAAGGG
>OTU78
TAGGGAATATTGGGCAATGGATGCAAGTCTGACCCAGCCATGCCGCGTGAAGGAAGAAGG
TCCTCTGGATTGTAAACTTCTTTTGTCGGGGAAGAAGAGTCATCTTGCGAGGTGATGTGA
CGGTACCCGATGAATAAGCCACGGCTAACTACGTGCCAGCAGCCGCGGTAATACGTAGGT
GGCAAGCGTTGTCCGGATTTATTGGGTTTAAAGGGTGCGTAGGTGGTTTAATAAGTCAGT
GGTGAAAGCTGGTTGCTCAACAATCAAGTTGCCATTGATACTGTTAGACTTGAgagaAGT
GGAGGCTGGTGGAATGGATGGTGTAGCGGTGAAATGCATAGATATCATCCAGAACGTCAA
TTGCGAAGGCAGCTGGCTGTACTTtttCTGACACTGAGGCACGAAAGTGTGGGGATCAAA
CAGG
>OTU79
TGGGGAATTTTCCGCAATGGGCGAAAGCCTGACGGAGCAATACCGCGTGAGGGAGGAAGG
CTCTTGGGTTGTAAACCTCTTTTCTCAAGGAAGAAaaaaaTGACGGTACTTGAGGAATAA
GCATCGGCTAACTCCGTGCCAGCAGCCGCGGTAATACGGAGGATGCAAGCGTTATCCGGA
ATCATTGGGCGTAAAGCGTCCGCAGGTGGCATTTCAAGTCTGCTGTCAAAGACGGGAGCT
TAACTCCCGAAAGGCAGTGGAAACTGAAAAGCTAGAGTACGGTAGGGGTAGCAGGAATTC
CCAGTGTAGCGGTGAAATGCGTAGAGATTGGGAAGAACATCGGTGGCGAAAGCGTGCTAC
TGGACCTGTACTGACACTCAGGGACGAAAGCTAGGGGAGCGAAAGGG
>OTU80
TGGGGAATATTGGACAATGGGCGAAAGCCTGATCCAGCGATTCTGCGTGAAGGATGAAGC
CTTGTGGGGTGTAAACTTCTTTTCTGGGAGAAGACGAATGACGGTATCTCAGGAATAAGA
GACGGCTAACTACGTGCCAGCAGCCGCGGTAATACGTAGGTCTCGAGCGTTATCCGGAAT
TACTGGGCGTAAAGCGTCTGTAGCCGGATatataAGTCTGTCTTTAAATACTCTGATTCA
ATCGGAGAAAAGGGATAGATACTGTATATCTAGAGGATTTTAGAGGTTAGTGGAATTTCC
GGTGGAGCGGTGAAATGCGTTGATATCGGAAGGAATGCCGAAAGCGAAAGCAGCTAACTA
TAAAATATCTGACGGTCAGAGACGACAGCTTGGGGAGCGAACGGG
>OTU81
TAGGGAATATTGCGCAATGGgggAAACCCTGACGCAGCAACGCCGCGTGAGTGAGGAAGG
TCTTCGGATTGTAAAACTCTTTTATTTGGGAAaaaTGTCCATATGGCTAATATCCATGTG
GAGTGATGGTACCAAAGGAATAAGGACCGGCTAACTTCGTGCCAGCAGCCGCGGTAATAC
GAAGGGTCCAAGCGTTGTTCGGAATCATTGGGCGTAAAGCgcgcgcAGGCGGATCAGCAA
GTCAGATGTGAAATCTCGGAGCTCAACTTCGAAACTGCGTCTGAAACTGCTAGTCTAGAA
TGTCGGAAGGGGCAGGGGAATTTCACGTGTAGGGGTAAAATCCGTAGAGATGTGAAGGAA
CACCGGAGGCGAAGGCGCCTGCCTGGACGACTATTGACGCTGAGGCGCGAAAGCGTGGGG
AGCAAACAGG
>OTU82
TGGGGAATATTGGACAATGGGCGCAAGCCTGATCCAGCCATGCCGCGTGAGTGATGAAGG
CCTTCGGGTTGTAAAGCTCTTTTGTCCGGGAAGATAATGACTGTACCGGAAGAATAAGCC
CCGGCAAACTTCGTGCCAGCAGCCGCGGTAATACGAAGGgggCTAGCGTTGTTCGGAATC
ACTGGGCGTAAAGCGCACGTAGGCGGCTTGTTAAGTCAGAGGTGAAATCCTGGAGCTCAA
CTCCAGAACTGCCTTTGATACTGGCGAGCTCGAGTATGACAGAGGTTGGTGGAACTCCGA
GTGTAGAGGTGAAATTCGTAGATATTCGGAAGAACACCAGTGGCGAAGGCGATCAACTGG
GTCATTACTGACGCTGAGGTGCGAAAGCGTGGGGAGCAAACAGG
>OTU83
TAGGGAATCTTCCGCAATGGGCGAAAGCCTGACGGAGCAACGCCGCGTGAGTGATGAAGG
TCTTCGGATCGTAAAACTCTGTTATTAGGGAAGAACATATGTGTAAGTAACTGTGCACAT
CTTGACGGTACCTAATCAGAAAGCCACGGCTAACTACGTGCCAGCAGCCGCGGTAATACG
TAGGTGGCAAGCGTTATCCGGAATTATTGGGCGTAAAGCgcgcgTAGGCGGTTttttAAG
TCTGATGTGAAAGCCCACGGCTCAACCGTGGAGGGTCATTGGAAACTGGAAAACTTGAGT
GCAGAAGAGGAAAGTGGAATTCCATGTGTAGCGGTGAAATGCGCAGAGATATGGAGGAAC
ACCAGTGGCGAAGGCGACTTTCTGGTCTGTAACTGACGCTGATGTGCGAAAGCGTGGGGA
TCAAACAGG
>OTU84
TGGGGAATCTTGGACAATGGGCGCAAGCCTGATCCAGCCATGCCGCGTGAGTGAAGAAGG
CCTTAGGGTTGTAAAGCTCTTTTACCAGGGACGATAATGACGGTACCTGGAGAATAAGCC
CCGGCAAACTTCGTGCCAGCAGCCGCGGTAATACGAAGGgggCTAGCGTTGTTCGGAATT
ACTGGGCGTAAAGCGCACGTAGGCGGGTCGTTAAGTCAGGGGTGAAATCCCGGAGCTCAA
CTCCGGAACTGCCTTTGATACTGGCGATCTAGAGATCGAgagagGTGAGTGGAATTCCGA
GTGTAGAGGTGAAATTCGTAGATATTCGGAAGAACACCAGTGGCGAAGGCGGCTCACTGG
CTCGATACTGACGCTGAGGTGCGAAAGCGTGGGGAGCAAACAGG
>OTU85
TAAGGAATATTGGTCAATGGGCGCAAGCCTGAACCAGCCATGCCGCGTGCAGGAAGACGG
CCCTCCGGGTTGTAAACTGCTTTTGTACGGGAATAAACCTCGCTACGTGTAGCGAGCTGA
ATGTACCGTAAGAATAAGGATCGGCTAACTCCGTGCCAGCAGCCGCGGTAATACGGAGGA
TCCAAGCGTTATCCGGATTTATTGGGTTTAAAGGGTGCGTAGGCGGCCTGTTAAGTCAGG
GGTGAAAGACGGTGGCTCAACCATCGCAGTGCCCTTGATACTGATGGGCTTGAATAGACT
AGAGGTAGGCGGAATGTGACAAGTAGCGGTGAAATGCATAGATATGTCACAGAACACCGA
TTGCGAAGGCAGCTTACTATGGTCTGATTGACGCTGAGGCACGAAAGCGTGGGGATCGAA
CAGG
>OTU86
TGGGGAATATTGGACAATGGGCGCAAGCCTGATCCAGCCATGCCGCGTGAGTGATGAAGG
CCTTAGGGTTGTAAAGCTCTTTTGTCCGGGACGATAATGACGGTACCGGAAGAATAAGCC
CCGGCTAACTTCGTGCCAGCAGCCGCGGTAATACGAAGGgggCTAGCGTTGCTCGGAATC
ACTGGGCGTAAAGGGCGCGTAGGCGGCCGATTAAGTCGGgggTGAAAGCCTGTGGCTCAA
CCACAGAATTGCCTTCGATACTGGTTGGCTTGAGACCGGAAGAGGACAGCGGAACTGCGA
GTGTAGAGGTGAAATTCGTAGATATTCGCAAGAACACCAGTGGCGAAGGCGGCTGTCTGG
TCCGGTTCTGACGCTGAGGCGCGAAAGCGTGGGGAGCAAACAGG
>OTU88
TGGGGAATATTGCACAATGGGCGAAAGCCTGATGCAGCGACGCCGCGTGAGGGATGACGG
CCTTCGGGTTGTAAACCTCTTTCAGTAGGGAAGAAGCGAAAGTGACGGTACCTGCAGAAG
AAGCACCGGCTAACTACGTGCCAGCAGCCGCGGTAATACGTAGGGTGCGAGCGTTATCCG
GAATTATTGGGCGTAAAGAGCTCGTAGGCGGTTTGTCGCGTCTGTCGTGAAAGTCCGGGG
CTTAACCCCGGATCTGCGGTGGGTACGGGCAGACTAGAGTGCAGTAGGGGAGACTGGAAT
TCCTGGTGTAGCGGTGGAATGCGCAGATATCAGGAGGAACACCGATGGCGAAGGCAGGTC
TCTGGGCTGTAACTGACGCTGAGGAGCGAAAGCATGGGGAGCGAACAGG
>OTU89
TGGGGAATATTGGACAATGGGCGAAAGCCTGATCCAGCAATGCCGCGTGAGTGATGAAGG
CCTTAGGGTTGTAAAGCTCTTTTACCCGGGATGATAATGACAGTACCGGGAGAATAAGCT
CCGGCTAACTCCGTGCCAGCAGCCGCGGTAATACGGAGGGAGCTAGCGTTGTTCGGAATT
ACTGGGCGTAAAGCGCACGTAGGCGGCTTTGTAAGTTAGAGGTGAAAGCCTGGAGCTCAA
CTCCAGAACTGCCTTTAAGACTGCATCGCTTGAATCCAGGAGAGGTGAGTGGAATTCCGA
GTGTAGAGGTGAAATTCGTAGATATTCGGAAGAACACCAGTGGCGAAGGCGGCTCACTGG
ACTGGTATTGACGCTGAGGTGCGAAAGCGTGGGGAGCAAACAGG
>OTU90
TCGAGAATTtttCACAATGGgggAAACCCTGATGGAGCGACGCCGCGTGGAGGACGAAGG
CCTTCGGGTCGTAAACTCCTGTCATGCGGGAACAAGAAAGTGATAGTACCGCAAGAGGAA
GGGACGGCTAACTCTGTGCCAGCAGCCGCGGTAATACAGAGGTCCCAAGCGTTGTTCGGA
TTCATTGGGCGTAAAGGGTGCGTAGGTGGCGATGTAAGTCTGGTGTGAAATCTCGGGGCT
CAACCTCGAAATTGCATTGGATACTGCGTTGCTTGAGGATTGTAGAGGAGAGTGGAATTC
ACGGTGTAGCAGTGAAATGCGTAGATATCGTGAGGAAGACCAGTTGCGAAGGCGACTctc
tGGGCAATTCCTGACACTGAGGCACGAAGGCCAGGGGAGCAAACGGG
>OTU92
TGGGGAATATTGCACAATGGGCGCAAGCCTGATGCAGCGACGCCGCGTGAGGGATGACGG
CCTTCGGGTTGTAAACCTCTTTCAGTAGGGACGAAGCGAAAGTGACGGTACCTACAGAAG
AAGGACCGGCCAACTACGTGCCAGCAGCCGCGGTAATACGTAGGGTCCGAGCGTTGTCCG
GAATTACTGGGCGTAAAGAGCTCGTAGGTGGTTTGTCGCGTTGTTCGTGAAAACTCACAG
CTTAACTGTGGGCGTGCGGGCGATACGGGCAGACTAGAGTACTGCAGGGGAGACTGGAAT
TCCTGGTGTAGCGGTGGAATGCGCAGATATCAGGAGGAACACCGGTGGCGAAGGCGGGTC
TCTGGGCAGTAACTGACGCTGAGGAGCGAAAGCGTGGGTAGCGAACAGG
>OTU93
TGGGGAATTTTGGACAATGGGCGAAAGCCTGATCCAGCCATGCCGCGTGTCTGAAGAAGG
CCTTCGGGTTGTAAAGGACTTTTGTCAGGGAGGAAATCCCCAGTGTTAATACCGCTGGgg
gATGACAGTACCTGAAGAATAAGCACCGGCTAACTACGTGCCAGCAGCCGCGGTAATACG
TAGGGTGCAAGCGTTAATCGGAATTACTGGGCGTAAAGCGTGCGCAGGCGGTTTGATAAG
CCAGATGTGAAATCCCCGAGCTCAACTTGGGAACTGCGTTTGGAACTGTCAGACTAGAGT
GCGTCAGAGGggggTGGAATTCCGCGTGTAGCAGTGAAATGCGTAGAGATGCGGAGGAAC
ACCGATGGCGAAGGCAGCCcccTGGGATGACACTGACGCTCATGCACGAAAGCGTGGGGA
GCAAACAGG
>OTU94
TGAGGAATATTGGTCAATGGGCGCAAGCCTGAACCAGCCATGCCGCGTGCAGGAAGACGG
TCCTATGGATTGTAAACTGCTTTTATACAGGAAGAAACACCTCCACGTGTGGAGGCTTGA
CGGTACTGTAGGAATAAGGATCGGCTAACTCCGTGCCAGCAGCCGCGGTAATACGGAGGA
TCCAAGCGTTATCCGGAATCATTGGGTTTAAAGGGTCCGTAGGCGGTCTTATAAGTCAGT
GGTGAAAGCCCATCGCTCAACGATGGAACTGCCATTGATACTGTAAGACTTGAATACTTG
TGAAGTAACTAGAATATGTAGTGTAGCGGTGAAATGCTTAGATATTACATGGAATACCAA
TTGCGAAGGCAGGTTACTAACAAGTTATTGACGCTGATGGACGAAAGCGTGGGGAGCGAA
CAGG
>OTU95
TGGGGAATATTGCGCAATGGGCGAAAGCCTGACGCAGCGACGCCGCGTGAGGGACGAAGG
CCTTCGGGTTGTAAACCTCTTTCAGCAGGGACGAAGCCGCAAGGTGACTGTACCTGCAAA
AGAAGCACCGGCTAACTACGTGCCAGCAGCCGCGGTAATACGTAGGGTGCAAGCGTTGTC
CGGAATTATTGGGCGTAAAGAGCTCGTAGGCGGTCTGTCGCGTCGGATGTGAAAACTCGG
GGCTCAACCCCGAGCCTGCATTCGATACGGGCAGACTAGAGTTCGGTAGGGGAGACTGGA
ATTCCTGGTGTAGCGGTGAAATGCGCAGATATCAGGAGGAACACCGATGGCGAAGGCAGG
TCTCTGGGCCGACACTGACGCTGAGGAGCGAAAGCGTGGGGAGCGAACAGG
>OTU96
TGGGGAATCTTGCGCAATGGGCGAAAGCCTGACGCAGCCATGCCGCGTGAATGATGAAGG
TCTTAGGATTGTAAAATTCTTTCACCGGGGACGATAATGACGGTACCCGGAGAAGAAGCC
CCGGCTAACTTCGTGCCAGCAGCCGCGGTAATACGAAGGgggCTAGCGTTGCTCGGAATT
ACTGGGCGTAAAGGGAGCGTAGGCGGACATTTAAGTCAGGGGTGAAATCCCGGGGCTCAA
CCTCGGAATTGCCTTTGATACTGGGTGTCTTGAGTGTGATAGAGGTAAGTGGAACTCCGA
GTGTAGAGGTGAAATTCGTAGATATTCGGAAGAACACCAGTGGCGAAGGCGACTTACTGG
ATCATTACTGACGCTGAGGCTCGAAAGCGTGGGGAGCAAACAGG
>OTU97
TGGGGAATCTTAGACAATGGgggAAACCCTGATCTAGCCATGCCGCGTGGACGATGAAGG
CCTTAGGGTTGTAAAGTCCTTTCAGATGGGAAGATAATGACGGTACCATCAGAAGAAGCC
CCGGCTAACTCCGTGCCAGCAGCCGCGGTAATACGGAGGgggCTAGCGTTGTTCGGAATT
ACTGGGCGTAAAGCgcgcgTAGGCGGATTGGAAAGTTGGgggTGAAATCCCGGGGCTCAA
CCTCGGAACTGCCTTCAAAACTCCCAGTCTTGAGTTCGAgagagGTGAGTGGAATTCCGA
GTGTAGAGGTGAAATTCGTAGATATTCGGAGGAACACCAGTGGCGAAGGCGGCTCACTGG
CTCGATACTGACGCTGAGGTGCGAAAGCGTGGGGAGCAAACAGG
>OTU98
TGGGGAATATTGGACAATGGGCGCAAGCCTGATCCAGCCATGCCGCGTgtgtgAAGAAGG
CCCTCGGGTTGTAAAGCACTTTAAGCGAGGAGGAAGGTCATCTTACTAATATTAAGATGA
ATTGACGTTACTCGCAGAATAAGCACCGGCTAACTCTGTGCCAGCAGCCGCGGTAATACA
GAGGGTGCAAGCGTTAATCGGAATTACTGGGCGTAAAGCgcgcgTAGGCGGTTTGTTAAG
TCGGATGTGAAATCCCTGGGCTCAACCTAGGCACTGCATCCGATACTGGCTAACTAGAGT
GTGGGAGAGGAAGGTAGAATTCCAGGTGTAGCGGTGAAATGCGTAGAGATCTGGAGGAAT
ACCGATGGCGAAGGCAGCCTTCTGGCCTAACACTGACGCTGAGGTGCGAAAGCATGGGGA
GCAAACAGG
>OTU100
TAGGGAATCTTCGGCAATGGgggCAACCCTGACCGAGCAACGCCGCGTGAGTGAAGAAGG
TTTTCGGATCGTAAAGCTCTGTTGTAAGTCAAGAACGGGTGTGAGAGTGGAAAGTTCACA
CTGTGACGGTAGCTTACCAGAAAGGGACGGCTAACTACGTGCCAGCAGCCGCGGTAATAC
GTAGGTCCCGAGCGTTGTCCGGATTTATTGGGCGTAAAGCGAGCGCAGGCGGTTTGATAA
GTCTGAAGTTAAAGGCTGTGGCTCAACCATAGTTCGCTTTGGAAACTGTCAAACTTGAGT
GCAGAAGGGGAGAGTGGAATTCCATGTGTAGCGGTGAAATGCGTAGATatatGGAGGAAC
ACCGGTGGCGAAAGCGGCTctctGGTCTGTAACTGACGCTGAGGCTCGAAAGCGTGGGGA
GCGAACAGG
>OTU101
TGGGGAATATTGGACAATGGgggCAACCCTGATCCAGCCATGCCGCGTGAGTGATGAAGG
CCTTAGGGTTGTAAAACTCTTTTATCCGGGAAGATAATGACTGTACCGGAAGAATAAGCC
CCGGCTAACTTCGTGCCAGCAGCCGCGGTAATACGAAGGgggCTAGCGTTGTTCGGAATC
ACTGGGCGTAAAGCGCACGTAGGCGGATTGTTAAGTCAGAGGTGAAATCCCGGAGCTCAA
CTTCGGAACTGCCTTTGATACTGGCAATCTCGAGTCTGGAAGAGGTTAGTGGAACTGCGA
GTGTAGAGGTGAAATTCGTAGATATTCGCAAGAACACCAGTGGCGAAGGCGGCTAACTGG
TCCAGTACTGACGCTGAGGTGCGAAAGCGTGGGGAGCAAACAGG
>OTU102
GCGCGAAACCTTTACACTGTACGAAAGTGCGATAAGGGGACTCCGAGTGTGAAGGCATAG
AGCCTTCACTTTTGTACACCGTAAGGTGGTGCACGAATAAGGACTGGGCAAGACCGGTGC
CAGCCGCCGCGGTAATACCGGCAGTCCGAGTGATGGCCGATCTTATTGGGCCTAAAGCGT
CCGTAGCTGGCTGAACAAGTCCGTTGGGAAATCTGTCCGCTTAACGGGCAGGCGTCCAGC
GGAAACTGTTCAGCTTGGGACCGGAAGACCTGAGGGGTACGTCTGGGGTAGGAGTGAAAT
CCTGTAATCCTGGACGGACCGCCGGTGGCGAAAGCGCCTCAGGAGAACGGATCCGACAGT
GAGGGACGAAAGCTAGGGTCTCGAACCGG
>OTU103
TGGGGAATTTTGGACAATGGGCGCAAGCCTGATCCAGCCATGCCGCGTGCAGGATGAAGG
CCTTCGGGTTGTAAACTGCTTTTGTACGGAACGAAACGGCCTTTTCTAATAAAGAGGGCT
AATGACGGTACCGTAAGAATAAGCACCGGCTAACTACGTGCCAGCAGCCGCGGTAATACG
TAGGGTGCAAGCGTTAATCGGAATTACTGGGCGTAAAGCGTGCGCAGGCGGTGATGTAAG
ACAGTTGTGAAATCCCCGGGCTCAACCTGGGAACTGCATCTGTGACTGCATCGCTGGAGT
ACGGCAGAGGgggATGGAATTCCGCGTGTAGCAGTGAAATGCGTAGATATGCGGAGGAAC
ACCGATGGCGAAGGCAATCCCCTGGGCCTGTACTGACGCTCATGCACGAAAGCGTGGGGA
GCAAACAGG
>OTU104
TGAGGAATTTTCCGCAATGGGCGAAAGCCTGACGGAGCAATGCCGCGTGAAGGATGACGG
CCTATGGGTTGTAAACTTCTTTTCTCAGAGAAGAATTTTGACGGTATCTGAGGAATAAGC
ATCGGCTAACTCTGTGCCAGCAGCCGCGGTAAGACAGAGGATGCAAGCGTTATCCGGAAT
GATTGGGCGTAAAGCGTCTGTAGGTTGtgtgACAAGTTTTCTGTCAAAGATCAGGGCTTA
ACCCTGGGCCGGCAGGAAaaaCTATCATGCTAGAGTTCGGTAGAGGCAGAGGGAATTCCC
AGTGGAGCGGTGAAATGCGTAGATATTGGGAGGAACACCAAAGGCGAAAGCACTCTGCTG
GGCCGAGACTGACACTGAgagaCGAAAGCGAGGGGAGCAAATGGG
>OTU105
TAGGGAATATTGGACAATGGGTGAGAGCCTGATCCAGCCATGCCGCGTGCAGGAAGACGG
CCTTCTGGGTTGTAAACTGCTTTTATCTGGGGATAAAATGTCCATGCGTGGATAACTGAA
GGTACCAGATGAATAAGCCACGGCTAACTACGTGCCAGCAGCCGCGGTAATACGTAGGTG
GCAAGCGTTGTCCGGATTTATTGGGTTTAAAGGGTGCGTAGGTTGTTTAGTAAGTCAGTG
GTGAAATCCGGCAGCTTAACTGTCGATGTGCCATTGATACTGCTGAACTTGAGTACAGAC
GAGGTAGGCGGAATTGACGGTGTAGCGGTGAAATGCTTAGATATCGTCAAGAACACCGAT
AGCGAAGGCAGCTTACTAGACTGTAACTGACACTGATGCACGAAAGTGTGGGGATCAAAC
AGG
>OTU106
TGGGGAATTTTGGACAATGGGCGAAAGCCTGATCCAGCAATGCCGCGTgtgtgAAGAAGG
CCTTCGGGTTGTAAAGCACTTTTGTTCGGGAAGAAATCCCTTGGGTTAATACCTCGGggg
gATGACGGTACCGGAAGAATAAGCACCGGCTAACTACGTGCCAGCAGCCGCGGTAATACG
TAGGGTGCGAGCGTTAATCGGAATTACTGGGCGTAAAGCGTGCGCAGGCGGTTTTGTAAG
ACGGATGTGAAATCCCCGGGCTCAACCTGGGAACTGCATTCGTGACTGCAAGGCTAGAGT
ATGGCAGAGGggggTAGAATTCCACGTGTAGCAGTGAAATGCGTAGAGATGTGGAGGAAT
ACCGATGGCGAAGGCAGCCcccTGGGCCAATACTGACGCTCATGCACGAAAGCGTGGGGA
GCAAACAGG
>OTU107
TAGGGAATCTTCCGCAATGGGCGAAAGCCTGACGGAGCAACGCCGCGTGAGTGAAGAAGG
ATTTCGGTTCGTAAAGCTCTGTTGTTAGGGAAGAATGATTGTGTAGTAACTATACACAGT
AGAGACGGTACCTAACCAGAAAGCCACGGCTAACTACGTGCCAGCAGCCGCGGTAATACG
TAGGTGGCAAGCGTTGTCCGGAATTATTGGGCGTAAAGCgcgcgcAGGTGGTTTAATAAG
TCTGATGTGAAAGCCCACGGCTCAACCGTGGAGGGTCATTGGAAACTGTTAAACTTGAGT
GCAGGAgagaAAAGTGGAATTCCTAGTGTAGCGGTGAAATGCGTAGAGATTAGGAGGAAC
ACCAGTGGCGAAGGCGGCTTtttGGCCTGTAACTGACACTGAGGCGCGAAAGCGTGGGGA
GCAAACAGG
>OTU108
TGGGGAATCTTAGACAATGGgggCAACCCTGATCTAGCCATGCCGCGTGAGTGATGAAGG
CCTTAGGGTTGTAAAGCTCTTTCAGCTGGGAAGATAATGACGGTACCAGCAGAAGAAGCC
CCGGCTAACTCCGTGCCAGCAGCCGCGGTAATACGGAGGgggCTAGCGTTGTTCGGAATT
ACTGGGCGTAAAGCGCACGTAGGCGGACTGGAAAGTCAGAGGTGAAATCCCAGGGCTCAA
CCTTGGAACTGCCTTTGAAACTATCAGTCTGGAGTTCGAgagagGTGAGTGGAATTCCGA
GTGTAGAGGTGAAATTCGTAGATATTCGGAGGAACACCAGTGGCGAAGGCGGCTCACTGG
CTCGATACTGACGCTGAGGTGCGAAAGCGTGGGGAGCAAACAGG
>OTU109
TGGGGAATATTGGACAATGGGCGAAAGCCTGATCCAGCCATGCCGCGTgtgtgAAGAAGG
CCTTCGGGTTGTAAAGCACTTTAAGCGGGGAGGAAGGTTCGTTACTTAATACGTAACGGA
ATTGACGTTACCCGCAGAATAAGCACCGGCTAACTCTGTGCCAGCAGCCGCGGTAATACA
GAGGGTGCAAGCGTTAATCGGAATTACTGGGCGTAAAGCgcgcgTAGGCGGTTGTGTAAG
TTGGATGTGAAATCCCCGGGCTTAACCTGGGCACTGCATTCAAAACTGCACGGCTAGAGT
ATGGGAGAGGAAGGTAGAATTCCAGGTGTAGCGGTGAAATGCGTAGAGATCTGGAGGAAT
ACCGATGGCGAAGGCAGCCTTCTGGCCTAATACTGACGCTGAGGTGCGAAAGCATGGGGA
GCAAACAGG
>OTU110
TGAGGAATATTGGACAATGGGTTAGCGCCTGATCCAGCCATCCCGCGTGAAGGACGACGG
CCCTATGGGTTGTAAACTTCTTTTGTATAGGGATAAACCTACTCTCGTGAGAGTAGCTGA
AGGTACTATACGAATAAGCACCGGCTAACTCCGTGCCAGCAGCCGCGGTAATACGGAGGG
TGCAAGCGTTATCCGGATTTATTGGGTTTAAAGGGTCCGTAGGCGGATCTGTAAGTCAGT
GGTGAAATCTCACAGCTTAACTGTGAAACTGCCATTGATACTGCAGGTCTTGAGTAAATT
TGAAGTGGCTGGAATAAGTAGTGTAGCGGTGAAATGCATAGATATTACTTAGAACACCAA
TTGCGAAGGCAGGTCACTAAGATTTAACTGACGCTGATGGACGAAAGCGTGGGGAGCGAA
CAGG
>OTU111
TAGGGAATCTTCCGCAATGGACGCAAGTCTGACGGAGCAACGCCGCGTGAGTGAAGAAGG
ATTTCGGTTCGTAAAACTCTGTTGTTAGAGAAGAACAGCGCATAGAGTAACTGTTATGCG
TGTGACGGTATCTAACCAGAAAGCCACGGCTAACTACGTGCCAGCAGCCGCGGTAATACG
TAGGTGGCAAGCGTTGTCCGGATTTATTGGGCGTAAAGCGAGCGCAGGCGGTCAATTAAG
TCTGATGTGAAAGCCcccGGCTCAACCGGGGAGGGTCATTGGAAACTGGTTGACTTGAGT
GCAGAAGAGGAGAGTGGAATTCCATGTGTAGCGGTGAAATGCGTAGATatatGGAGGAAC
ACCAGTGGCGAAGGCGACTctctGGTCTGTAACTGACGCTGAGGCTCGAAAGCGTGGGTA
GCAAACAGG
>OTU112
TCGAGAATCATTCACAATGGgggCAACCCTGATGGTGCAACGCCGCGTGGAGGAAGAAGG
TCTTCGGATTGTAAACTCCTGTCATCTAGGAGCAAGGCATGGTGGTGAATAGCCAACATG
ATTGATAGTACTAGAAGAGGAAGGGACGGCTAACTTCGTGCCAGCAGCCGCGGTAATACG
AAGGTCCCGAGCGTTATTCGGAATCACTGGGCGTAAAGGGAGCGTAGGCGGCGTGGAAAG
TCAGATGTGAAATCCCAGAGCTTAACTCTGGAACTGCATCCGATACTACCATGCTAGAGT
ATTGGAGGGGTAACTGGAATTCTCGGTGTAGCAGTGAAATGCGTAGATATCGAGAGGAAC
ACTCGTGGCGAAAGCGAGTTACTGGACAATTACTGACGCTGAGGCTCGAAGGCTAGGGGA
GCAAAAGGG
>OTU113
TGAGGAATATTGGTCAATGGACGGAAGTCTGAACCAGCCAAGTAGCGTGCAGGATGACGG
CCCTATGGGTTGTAAACTGCTTTTGTATGGGGATAAAGTTAGGGACGTGTCCCTATTTGC
AGGTACCATACGAATAAGGACCGGCTAATTCCGTGCCAGCAGCCGCGGTAATACGGAAGG
TCCAGGCGTTATCCGGATTTATTGGGTTTAAAGGGAGCGTAGGCTGGAGATTAAGTgtgt
TGTGAAATGTAGACGCTCAACGTCTGAATTGCAGCGCATACTGGTTTCCTTGAGTACGCA
CAACGTTGGCGGAATTCGTCGTGTAGCGGTGAAATGCTTAGATATGACGAAGAACTCCGA
TTGCGAAGGCAGCTGACGGGAGCGCAACTGACGCTTAAGCTCGAAGGTGCGGGTATCAAA
CAGG
>OTU114
TGGGGAATTTTGGACAATGGgggAAACCCTGATCCAGCCATGCCGCGTGCGGGAAGAAGG
CCTTCGGGTTGTAAACCGCTTTTAGCCGGGAAGAAAAGGCGGCCCCTAACACGGGTCGTT
tttGACGGTACCGGCGGAATAAGCACCGGCTAACTACGTGCCAGCAGCCGCGGTAATACG
TAGGGTGCGAGCGTTAATCGGAATTACTGGGCGTAAAGCGTGCGCAGGCGGTTCGACAAG
TCCGATGTGAAAGCCCCGGGCTCAACCTGGGAACTGCATTGGAAACTGGCGGGCTCGAGT
GTGGCAGAGGggggTGGAATTCCGCGTGTAGCAGTGAAATGCGTAGAGATGCGGAGGAAC
ACCGATGGCGAAGGCAGCCcccTGGGCTAACACTGACGCTCAGGCACGAAAGCGTGGGGA
GCAAACAGG
>OTU115
TGGGGAATTGTTCGCAATGGGCGCAAGCCTGACGACGCAACGCCGCGTGGgggATGAAGG
TCTTCGGATTGTAAACCCCTGTTGGGTGGGACGAATGCCTTTCCGGCCAATACCCGGGAA
GATTGACGGTACCACCTGAGGAAGCCCCGGCTAACTCTGTGCCAGCAGCCGCGGTAATAC
AGAGGgggCAAGCGTTGTTCGGAATTACTGGGCGTAAAGGGCGCGTAGGCGGCCTGTTAA
GTCGGACGTGAAATCCCTCGGCTCAACCGGGGAACTGCGTCTGATACTGGCGGGCTTGAA
TTCGGGAGAGGGATGTGGAATTCCAGGTGTAGCGGTGAAATGCGTAGATATCTGGAGGAA
CACCGGTGGCGAAGGCGGCATCCTGGACCGACATTGACGCTGAGGCGCGAAAGCCAGGGG
AGCAAACGGG
>OTU116
TAAGGAATATTGGTCAATGGACGCAAGTCTGAACCAGCCATGCCGCGTGGAGGATGAAGG
CCCTCTGGGTTGTAAACTTCTTTTCTTTGGGACGAAACCCCTGTTTCTACGGGGACTGAC
GGTACCAGAGGAATAAGCACCGGCTAACTCCGTGCCAGCAGCCGCGGTAATACGGAGGGT
GCAAGCGTTATCCGGATTCACTGGGTTTAAAGGGAGCGTAGGTGGGCTTTTAAGTCAGTG
GTGAAATCTTTGGGCTTAACCCGAAAACTGCCATTGATACTATTAGTCTTGAATTCTCTG
GAGGTAAGCGGAATATGTCATGTAGCGGTGAAATGCTTAGATATGACATAGAACACCCAT
TGCGAAGGCAGCTTACTACGGAGACATTGACACTGAGGCTCGAAAGCGTGGGGATCAAAC
AGG
>OTU117
TGGGGAATATTGGACAATGGGCGCAAGCCTGATCCAGCCATGCCGCGTgtgtgAAGAAGG
CCTTCGGGTTGTAAAGCACTTTTGTTGGGAAAGAAATCCTGTCGGTTAATACCCGGCGGG
GCTGACGGTACCCAAAGAATAAGCACCGGCTAACTTCGTGCCAGCAGCCGCGGTAATACG
AAGGGTGCAAGCGTTACTCGGAATTACTGGGCGTAAAGCGTGCGTAGGTGGTCTGTTAAG
TCAGATGTGAAAGCCCCGGGCTCAACCTGGGAATTGCATTTGATACTGGCGGGCTAGAGT
GCGGTAGAGGAGAGTGGAATTCCCGGTGTAGCAGTGAAATGCGTAGAGATCGGGAGGAAC
ATCAGTTGCGAAGGCGGCTctctGGACCAGCACTGACACTGAGGCACGAAAGCGTGGGGA
GCAAACAGG
>OTU118
TAGGGAATATTGGGCAATGGGTGCAAGCCTGACCCAGCCATGCCGCGTGCAGGAAGAAGG
TCCTCTGGATTGTAAACTGCTTTTGTCGGGGAAGAAGAGATAGGATGCGTCCTATTGTGA
CGGTACTCGATGAATAAGCCACGGCTAACTACGTGCCAGCAGCCGCGGTAATACGTAGGT
GGCAAGCGTTGTCCGGATTTATTGGGTTTAAAGGGTGCGTAGGTGGTTTATTAAGTCAGT
GGTGAAAGCTGGTTGCTCAACAATCAAGTTGCCATTGATACTGATAGACTTGAgagaAGT
GGAGGTTCATGGAATGGATAGTGTAGCGGTGAAATGCATAGATATTATCCAGAACGTCAA
TTGCGAAGGCAGTGGGCTGTACTTtttCTGACACTGAGGCACGAAAGCGTGGGGATCAAA
CAGG
>OTU119
TGGGGAATTTTCCGCAATGGGCGAAAGCCTGACGGAGCAATACCGCGTGAGGGATGACGG
CCTATGGGTTGTAAACCTCTTttttCAGGGAGGAATCAATGACGTGTACCTGAGGAATAA
GCATCGGCTAACTCCGTGCCAGCAGCCGCGGTAAGACGGAGGATGCAAGTGTTATCCGGA
ATCACTGGGCGTAAAGCGTCTGTAGGTGGTCAAATAAGTCAACTGTTAAATCTTGAGGCT
CAACCTCAAAATCGCAGTCGAAACTATTAGACTAGAGTATAGTAGGGGTAAAGGGAATTT
CCAGTGGAGCGGTGAAATGCGTAGAGATTGGAAAGAACACCGATGGCGAAGGCACTTTAC
TGGGCTATTACTAACACTGAgagaCGAAAGCTAGGGTAGCAAATGGG
>OTU120
TGAGGAATATTGGTCAATGGACGAAAGTCTGAACCAGCCAAGTAGCGTGCAGGATGACGG
CCCTCTGGGTTGTAAACTGCTTTTAGTTGGGAATAAaaaaGAGGACGTGTCCTCTATTGT
ATGTACCTTCAGAAaaaGGACCGGCTAATTCCGTGCCAGCAGCCGCGGTAATACGGAAGG
TCCAGGCGTTATCCGGATTTATTGGGTTTAAAGGGAGCGTAGGCGGATTATTAAGTCAGT
GGTGAAAGACGGTGGCTCAACCATCGTTAGCCATTGAAACTGGTAGTCTTGAGTGCAGAC
AGGGATGCTGGAACTCGTGGTGTAGCGGTGAAATGCTTAGATATCACGATGAACTCCGAT
CGCGAAGGCAGGTGTCCGGGCTGCAACTGACGCTGAGGCTCGAAAGTGTGGGTATCAAAC
AGG
>OTU121
TGGGGAATATTGGACAATGGGCGAAAGCCTGATCCAGCAATGCCGCGTgtgtgAAGAAGG
CCTTCGGGTTGTAAAGCACTTTAGGCTGGAAAGAAaaaGCTTTGGCTAATATCCAAAGCC
TTGACGGTACCAGCAGAATAAGCACCGGCTAACTCTGTGCCAGCAGCCGCGGTAATACAG
AGGGTGCAAGCGTTAATCGGATTTACTGGGCGTAAAGCGTGCGTAGGCGGCTATTTAAGT
CGGATGTGAAAGCCCTGGGCTCAACCTGGGAACTGCATTCGATACTGGGTAGCTGGAGAT
CGGTAGAGGGCGGCGGAATTCCGGGTGTAGCGGTGAAATGCGTAGATATCCGGAGGAACA
CCGATGGCGAAGGCAACCGCCTGGGCCTGATCTGACGCTGAGGCACGAAAGCGTGGGGAG
CAAACAGG
>OTU122
TGGGGAATATTGGACAATGGGCGAAAGCCTGATCCAGCAATGCCGCGTGAGTGATGAAGG
CCTTAGGGTTGTAAAGCTCTTTTACCAGGGATGATAATGACAGTACCTGGAGAATAAGCT
CCGGCTAACTCCGTGCCAGCAGCCGCGGTAATACGGAGGGAGCTAGCGTTGTTCGGAATT
ACTGGGCGTAAAGCGCACGTAGGCGGCTTTTCAAGTCAGGGGTGAAATCCCGGGGCTCAA
CCCCGGAACTGCCCTTGAAACTGGATGGCTAGAATACTGGAGAGGTGAGTGGAATTCCGA
GTGTAGAGGTGAAATTCGTAGATATTCGGAAGAACACCAGTGGCGAAGGCGACTCACTGG
ACAGTTATTGACGCTGAGGTGCGAAAGCGTGGGGAGCAAACAGG
>OTU123
TGGGGAATATTGGACAATGGGCGCAAGCCTGATCCAGCCATGCCGCGTGAGTGATGAAGG
CCCTAGGGTTGTAAAGCTCTTTCACCGGTGAAGATAATGACGGTAACCGGAGAAGAAGCC
CCGGCTAACTTCGTGCCAGCAGCCGCGGTAATACGAAGGgggCTAGCGTTGTTCGGAATT
ACTGGGCGTAAAGCgcgcgTAGGCGGATCGGTCAGTTAGGGGTGAAATCCCGGGGCTCAA
CCCCGGAACTGCCTCTAATACTGCCGATCTAGAGTTCGAgagagGTGAGTGGAATTCCGA
GTGTAGAGGTGAAATTCGTAGATATTCGGAGGAACACCAGTGGCGAAGGCGGCTCACTGG
CTCGATACTGACGCTGAGGTGCGAAAGCGTGGGGAGCAAACAGG
>OTU124
TGGGGAATTTTGGACAATGGGCGCAAGCCTGATCCAGCCATGCCGCGTGTCTGAAGAAGG
CCTTCGGGTTGTAAAGGACTTTTGTCAGGGAAGAAAAGGGCGGGGTTAATACCCCTGTCT
GATGACGGTACCTGAAGAATAAGCACCGGCTAACTACGTGCCAGCAGCCGCGGTAATACG
TAGGGTGCGAGCGTTAATCGGAATTACTGGGCGTAAAGCGGGCGCAGACGGTTACTTAAG
CAGGATGTGAAATCCCCGGGCTCAACCTGGGAACTGCGTTCTGAACTGGGTGACTAGAGT
gtgtCAGAGGGAGGTAGAATTCCACGTGTAGCAGTGAAATGCGTAGAGATGTGGAGGAAT
ACCGATGGCGAAGGCAGCCTCCTGGGATAACACTGACGTTCATGCCCGAAAGCGTGGGTA
GCAAACAGG
>OTU125
TAGGGAATCTTCCGCAATGGACGCAAGTCTGACGGAGCAACGCCGCGTGAGTGAAGAAGG
TTTTCGGATCGTAAAACTCTGTTGTTAGAGAAGAACAAGTGCTAGAGTAACTGTTAGCGC
CTTGACGGTATCTAACCAGAAAGCCACGGCTAACTACGTGCCAGCAGCCGCGGTAATACG
TAGGTGGCAAGCGTTGTCCGGATTTATTGGGCGTAAAGCGAGCGCAGGCGGTTCCTTAAG
TCTGATGTGAAAGCCcccGGCTCAACCGGGGAGGGTCATTGGAAACTGGGGAACTTGAGT
GCAGAAGAGGAGAGTGGAATTCCATGTGTAGCGGTGAAATGCGTAGATatatGGAGGAAC
ACCAGTGGCGAAGGCGACTctctGGTCTGTAACTGACGCTGAGGCTCGAAAGCGTGGGTA
GCAAACAGG
>OTU126
TGGGGAATATTGCGCAATGGgggAAACCCTGACGCAGCAACGCCGCGTGAGTGAGGAAGG
ACTTCGGTCTGTAAAGCTCTGTTAATGTGGAAaaaTGGTAGTTGGTCTAATAGGCCGATT
ATTTGATGGTACACATAGAGGAAGCACCGGCTAACTTCGTGCCAGCAGCCGCGGTAATAC
GAAGGGTGCAAGCGTTGTTCGGATTTATTGGGCGTAAAGCgcgcgTAGGCGGACCTGCAA
GTCAGATGTGAAATCTCGGGGCTCAACCCCGAAACTGCGTCTGAAACTACAGGTCTAGAA
TCTTGGAGGgggAAGGGGAATATCGCATGTAGGGGTAAAATCCGTAGATATGCGATGGAA
CACCAGAGGCGAAGGCGCCTTCCTGGACAAGTATTGACGCTGAGGCGCGAAAGCGTGGGG
ATCAAACAGG
>OTU127
TGGGGAATATTGGACAATGGgggCAACCCTGATCCAGCCATGCCGCGTgtgtgAAGAAGG
CCTTCGGGTTGTAAAGCACTTTAAGCGGGGAGGAAGGCTCGACGGTTAATACCTGTCGGG
ATTGACGTTACCCGCAGAATAAGCACCGGCAAACTTCGTGCCAGCAGCCGCGGTAATACG
AAGGGTGCGAGCGTTAATCGGAATTACTGGGCGTAAAGCgcgcgTAGGTGGTTTGGTAAG
CGATATGTGAAATCCCCGGGCTTAACCTGGGAACTGCATGTCGAACTGCCAGGCTAGAGT
ATGGTAGAGGGGTGTGGAATTTCCTGTGTAGCGGTGAAATGCGTAGATATAGGAAGGAAC
ATCAGTGGCGAAGGCGACACCCTGGACCGATACTGACACTGAGGCGCGAAAGCGTGGGTA
GCGAACAGG
>OTU128
TAGGGAATATTGGTCAATGGAGGCAACTCTGAACCAGCCATGCCGCGTGCAGGACTAAGG
CCCTATGGGTCGTAAACTGCTTTTGAACGGGAAGAAATGTATCTACGTGTAGATATTTGA
CGGTACCGTTAGAATAAGGATCGGCTAACTTCGTGCCAGCAGCCGCGGTAATACGAAGGA
TCCAAGCGTTGTCCGGATTTACTGGGTTTAAAGGGTGCGTAGGCGGACTTATAAGTCAGT
GGTGAAAGCCTTCAGCTTAACTGAAGAACTGCCATTGAAACTGTGAGTCTCGAGTTCGGT
TGAGGTCGTTGGAATGTAACATGTAGCGGTGAAATGCATAGATATGTTACAGAACACCAA
TTGCGAAGGCAGATGACTAAACCGAAACTGACGCTGAGGCACGAAAGCGTGGGGATCAAA
CAGG
>OTU129
TAGGGAATATTGGGCAATGGACGCAAGTCTGACCCAGCCATGCCGCGTGAAGGACGAAGG
CCCTATGGGTTGTAAACTTCTTTTGTACGGGAAGAAACCCCTCTACGTGTAGGgggCTGA
CGGTACCGTAAGAATAAGGATCGGCTAACTCCGTGCCAGCAGCCGCGGTAATACGGAGGA
TCCAAGCGTTGTCCGGATTTATTGGGTTTAAAGGGTGCGTAGGCGGATTACTAAGTCAGA
GGTGAAAGTTTGCAGCTTAACTGTAAAATTGCCTTTGAAACTGGTAGTCTTGAGTATAGT
TGAGGTGGGCGGAATGTGTCATGTAGCGGTGAAATGCTTAGATATGATACAGAACACCGA
TTGCGAAGGCAGCTCACTAAACTGTAACTGACGCTGAGGCACGAAAGCGTGGGGAGCAAA
CAGG
>OTU130
TCGAGAATAATTCGCAATGGGCGAAAGCCTGACGATGCGACGCCGTGTGAACGATGAAGG
CCCTCGGGTTGTAAAGTTCTGTCGCCTACGAACAAGGTTGCACTCTGAATAATAGTGTAA
CTTGAGGGTAGTAGGAAAGGAAGCACCGGCTAACTCCGTGCCAGCAGCTGCGGTAATACG
GAGGGTGCAAGCGTTAGTCGGAATTACTGGGCGTAAAGGGTGCGTAGGTGGGGATATAAG
TTAGATGTGAAATACCGTTGCTCAACAACGGCCGTGCATCTAAAACTGTATTTCTAGAGG
GAAAGCGGAGAAAACGGAATTCCATGTGTAGCGGTGAAATGCGTAGATatatGGAAGAAC
ACCTGTGGCGAAAGCGGTTTTCTAGCTACCcccTGACACTGAGGCACGAAAGCAAGGGGA
GCAAACAGG
>OTU131
TGGGGAATATTGCACAATGGGCGAAAGCCTGATGCAGCGACGCCGCGTGGgggATGAAGG
CCTTCGGGTTGTAAACTCCTTTCGCTAGGGACGAAGAGTTACATTGACGGTACCTGGAGA
AGAAGCACCGGCTAACTACGTGCCAGCAGCCGCGGTAATACGTAGGGTGCGAGCGTTGTC
CGGAATTACTGGGCGTAAAGAGCTCGTAGGTGGTTTGTCGCGTCGTCTGTGAAATCCCGG
GGCTTAACTCCGGGCGTGCAGGCGATACGGGCATAACTTGAGTGCTGTAGGGGAGACTGG
AATTCCTGGTGTAGCGGTGAAATGCGCAGATATCAGGAGGAACACCAATGGCGAAGGCAG
GTCTCTGGGCAGTAACTGACGCTGAGGAGCGAAAGCATGGGTAGCGAACAGG
>OTU132
TGGGGAATCTTGCACAATGGGCGAAAGCCTGATGCAGCAACGCCGCGTGCGGGAAGAAGG
CCCTAGGGTTGTAAACCGCTTTCAGTAGGGAAGAAAATGACGGTACCTACAGAAGAAGGT
GCGGCCAACTACGTGCCAGCAGCCGCGGTGACACGTAGGCACCAAGCGTTATCCGGATTT
ATTGGGCGTAAAGAGCTCGTAGGCGGTTTGGTAAGTCGGGTGTGAAAACTCTGGGCTCAA
CCCAGagagGCCACCCGATACTGCTATGACTAGAGTACGGTAGGGGAGCGGGGAATTCAT
GGTGTAGCGGTGAAATGCGCAGATATCATGAGGAACACCAGCGGCGAAGGCGCCGCTCTG
GGCCGTAACTGACGCTGAGGAGCGAAAGCATGGGTAGCAAACAGG
>OTU133
TGGGGAATATTGGACAATGGgggCAACCCTGATCCAGCCATGCCGCGTgtgtgAAGAAGG
CCTTTTGGTTGTAAAGCACTTTAAGCAGGGAGGAGAGGCTAATGGTTAATACCCATTAGA
TTAGACGTTACCTGCAGAATAAGCACCGGCTAACTCTGTGCCAGCAGCCGCGGTAATACA
GAGGGTGCGAGCGTTAATCGGAATTACTGGGCGTAAAGCGAGTGTAGGTGGCTCATTAAG
TCACATGTGAAATCCCCGGGCTTAACCTGGGAACTGCATGTGATACTGGTGGTGCTAGAA
TATGTGAGAGGGAAGTAGAATTCCAGGTGTAGCGGTGAAATGCGTAGAGATCTGGAGGAA
TACCGATGGCGAAGGCAGCTTCCTGGCATAATATTGACACTGAGATTCGAAAGCGTGGGT
AGCAAACAGG
>OTU134
TGGGGAATATTGCACAATGGGCGCAAGCCTGATGCAGCGACGCCGCGTGAGGGATGACGG
CCTTCGGGTTGTAAACCTCTGTTAGCAGGGAAGAAGAGAAATTGACGGTACCTGCAGAGA
AAGCGCCGGCTAACTACGTGCCAGCAGCCGCGGTAATACGTAGGGCGCGAGCGTTGTCCG
GAATTATTGGGCGTAAAGAGCTTGTAGGCGGTTTGTCGCGTCTGCTGTGAAAGGCCGGGG
CTTAACTCCGTGTATTGCAGTGGGTACGGGCAGACTAGAGTGCAGTAGGGGAGACTGGAA
CTCCTGGTGTAGCGGTGGAATGCGCAGATATCAGGAAGAACACCGATGGCGAAGGCAGGT
CTCTGGGCTGTAACTGACGCTGAGAAGCGAAAGCATGGGGAGCGAACAGG
>OTU135
TAAGGAATATTGGACAATGGTCGGAAGACTGATCCAGCCATGCCGCGTGAAGGATGAAGG
CGCTCAGCGTTGTAAACTTCTTTTGTGTAGGAACAAAACCACCCATGCGTGGGTGTCTGA
GGGTACTACAAGAATAAGCACCGGCTAACTCCGTGCCAGCAGCCGCGGTAATACGGAGGG
TGCAAGCGTTATCCGGAATCACTGGGTTTAAAGGGTGCGTAGGCGGTTttttAAGTCAGT
TGTGAAATTCCCTCGCTTAACGAGTGGGACTGCGATTGATACTGAAGAACTTGAATCAGG
TTGAGGTAGGCGGAATGAGACATGTAGCGGTGAAATGCATAGATATGTCTTAGAACACCG
ATTGCGAAGGCAGCTTGCTGGACCTGTATTGACGCTGAGGCACGAAAGCGTGGGGAGCAA
ACAGG
>OTU136
TGGGGAATATTGCACAATGGGCGCAAGCCTGATGCAGCGACGCCGCGTGGgggATGACGG
CCTTCGGGTTGTAAACCTCTTTCAGTACCGACGAAGCGAGAGTGACGGTAGGTACAGAAG
AAGCACCGGCCAACTACGTGCCAGCAGCCGCGGTAATACGTAGGGTGCGAGCGTTGTCCG
GAATTACTGGGCGTAAAGGGCTTGTAGGTGGTTTGTCGCGTTGTTCGTGAAAACTCAGGG
CTTAACTCTGGGCGTGCGGGCGATACGGGCAGACTGGAGTACTGCAGGGGAGACTGGAAT
TCCTGGTGTAGCGGTGGAATGCGCAGATATCAGGAGGAACACCGGTGGCGAAGGCGGGTC
TCTGGGCAGTAACTGACGCTGAGGAGCGAAAGCGTGGGGAGCGAACAGG
>OTU137
TGGGGAATATTGCACAATGGGCGCAAGCCTGATGCAGCAACGCCGCGTGAGGGATGACGG
CCTTCGGGTTGTAAACCTCTTTTAGTAGGGAAGAAGCGAAAGTGACGGTACCTGCAGAAa
aaGCACCGGCTAACTACGTGCCAGCAGCCGCGGTAATACGTAGGGTGCAAGCGTTGTCCG
GAATTATTGGGCGTAAAGAGCTCGTAGGCGGCTTGTCGCGTCTGCTGTGAAAACTGGAGG
CTCAACCTCCAGCCTGCAGTGGGTACGGGCAAGCTAGAGTGCGGTAGGGGAGATTGGAAT
TCCTGGTGTAGCGGTGGAATGCGCAGATATCAGGAGGAACACCGATGGCGAAGGCAGATC
TCTGGGCCGTTACTGACGCTGAGGAGCGAAAGCATGGGGAGCGAACAGG
>OTU139
TAGGGAATCTTCGGCAATGGACGGAAGTCTGACCGAGCAACGCCGCGTGAGTGAAGAAGG
TTTTCGGATCGTAAAGCTCTGTTGTTAGAGAAGAATGATGGTGGGAGTGGAAAATCCACC
ATGTGACGGTAACTAACCAGAAAGGGACGGCTAACTACGTGCCAGCAGCCGCGGTAATAC
GTAGGTCCCGAGCGTTGTCCGGATTTATTGGGCGTAAAGCGAGCGCAGGCGGTTCTTTAA
GTCTGAAGTTAAAGGCAGTGGCTCAACCATTGTACGCTTTGGAAACTGGAGAACTTGAGT
GCAGAAGGGGAGAGTGGAATTCCATGTGTAGCGGTGAAATGCGTAGATatatGGAGGAAC
ACCGGTGGCGAAAGCGGCTctctGGTCTGTAACTGACGCTGAGGCTCGAAAGCGTGGGGA
GCAAACAGG
>OTU140
TGGGGAATTTTGGACAATGGACGCAAGTCTGATCCAGCCATTCCGCGTGCAGGATGAAGG
CCCTCGGGTTGTAAACTGCTTTTGTACGGAACGAAAAGGTTTCCATTAATACTGGGAGCT
CATGACGGTACCGTAAGAATAAGCACCGGCTAACTACGTGCCAGCAGCCGCGGTAATACG
TAGGGTGCGAGCGTTAATCGGAATTACTGGGCGTAAAGCGTGCGCAGGCGGTTATGTAAG
ACAGAGGTGAAATCCCCGGGCTCAACCTGGGAACGGCCTTTGTGACTGCATAGCTAGAGT
ACGGTAGAGGgggATGGAATTCCGCGTGTAGCAGTGAAATGCGTAGATATGCGGAGGAAC
ACCGATGGCGAAGGCAATCCCCTGGACCTGTACTGACGCTCATGCACGAAAGCGTGGGGA
GCAAACAGG
>OTU141
TGGGGAATATTGGACAATGGGCGCAAGCCTGATCCAGCCATGCCGCGTGGGTGAAGAAGG
CCTTCGGGTTGTAAAGCCCTTTTGTCCGGAAAGAAAAGCACTGGATTAATACTTCGGTGT
TCTGACGGTACCGGAAGAATAAGCACCGGCTAACTTCGTGCCAGCAGCCGCGGTAATACG
AAGGGTGCAAGCGTTACTCGGAATTACTGGGCGTAAAGCGTGCGTAGGTGGTTCGTTAAG
TCTGATGTGAAAGCCCTGGGCTCAACCTGGGAATTGCATTGGATACTGGCGGGCTAGAGT
GCGGTAGAGGATGGCGGAATTCCCGGTGTAGCAGTGAAATGCGTAGAGATCGGGAGGAAC
ATCTGTGGCGAAGGCGGCCATCTGGACCAGCACTGACACTGAGGCACGAAAGCGTGGGGA
GCAAACAGG
>OTU142
TGGGGAATATTGGACAATGGGCGCAAGCCTGATCCAGCCATGCCGCGTGAGTGATGAAGG
CCTTAGGGTTGTAAAGCTCTTTCACCGGAGAAGATAATGACGGTATCCGGAGAAGAAGCC
CCGGCTAACTTCGTGCCAGCAGCCGCGGTAATACGAAGGgggCTAGCGTTGTTCGGAATT
ACTGGGCGTAAAGCGCACGTAGGCGGATTAATAAGTCAGGGGTGAAATCCCGGGGCTCAA
CCTCGGAACTGCCTTTGATACTGTTAATCTGGAGTCCAGAAGAGGTGAGTGGAATTCCGA
GTGTAGAGGTGAAATTCGTAGATATTCGGAGGAACACCAGTGGCGAAGGCGGCTCACTGG
TCTGGTACTGACGCTGAGGTGCGAAAGCGTGGGGAGCAAACAGG
>OTU143
TGGGGAATATTGGACAATGGggggAACCCTGATCCAGCAATGCCGCGTgtgtgAAGAAGG
CCTGAGGGTTGTAAAGCACTTTCAGTGGGGAGGAGGTTCATTAGGTTAAGAGCTAGATGG
ATGGACGTTACCTACAGAAGAAGCACCGGCTAACTCCGTGCCAGCAGCCGCGGTAATACG
GAGGGTGCAAGCGTTAATCGGAATTACTGGGCGTAAAGCGTGCGTAGGTGGTTCAATAAG
TTATCTGTGAAATCCCTGGGCTCAACCTGGGCAGGTCAGATAATACTGTTGGACTCGAGT
ATGGGAGAGGGTAGTGGAATTTCCGGTGTAGCGGTGAAATGCGTAGAGATCGGAAGGAAC
ACCAGTGGCGAAGGCGGCTACCTGGCCTAATACTGACACTGAGGCACGAAAGCGTGGGGA
GCAAACAGG
>OTU144
TAGGGAATATTGGTCAATGGACGGAAGTCTGAACCAGCCATGCCGCGTGCAGGAAGAAGG
CGCTCAGCGTTGTAAACTGCTTTTGAGAGGGAAGAAAGTGCAGGATGCGTCCTGTTTTGC
CGGTACCTTTCGAATAAGCACCGGCTAACTCCGTGCCAGCAGCCGCGGTAATACGGAGGG
TGCAAGCGTTGTCCGGATTTATTGGGTTTAAAGGGTGCGTAGGTGGTTTAGTAAGTCTGG
TTTGAAAGTCAGCCGCTTAACGGTTGAGGGTGGCTGGATACTGCTGAACTTGAATTtttC
GGAGGCAGGCGGAACGGGTTGTGTAGCGGTGAAATGCATAGATATGACCCAGAACACCGA
TTGCGAAGGCAGCCTGCTACGAATGAATTGACACTGAGGCACGAGAGCATGGGGAGCAAA
CAGG
>OTU145
TGGGGAATTTTGGACAATGGggggAACCCTGATCCAGCAACGCCGCGTGAGTGAAGAAGG
CCTTCGGGTTGTAAAGCTCTTTTATTAGGAAAGAAAAGTCAAGTGATAATACCGCTTGAT
CATGACGGTACCTAAAGAATAAGCACCGGCTAACTACGTGCCAGCAGCCGCGGTAATACG
TAGGGTGCAAGCGTTAATCGGAATTATTGGGCGTAAAGGGTGCGTAGGCGGATACATGAG
CTTGATGTGAAATCCCCGGGCTTAACCTGGGAATGGCATTGAGAACGGTgtgtCTAGAGT
TCGGTAGAGGggggTAGAATTCCATGTGTAGCAGTGAAATGCGTAGATatatGGAGGAAT
ACCGATGGCGAAGGCAGCCcccTGGACCGACACTGACGCTGAGGCACGAAAGCGTGGGGA
GCAAACAGG
>OTU146
TGGGGAATTTTGGACAATGGGCGCAAGCCTGATCCAGCCATGCCGCGTGCAGGATGAAGG
CCTTCGGGTTGTAAACTGCTTTTGTACGGAACGAAaaaGCCTTCTCTAATAAAGGgggTG
AATGACGGTACCGTAAGAATAAGCACCGGCTAACTACGTGCCAGCAGCCGCGGTAATACG
TAGGGTGCAAGCGTTAATCGGAATTACTGGGCGTAAAGCGTGCGCAGGCGGTTATGTAAG
ACAGAGGTGAAAGCCCCGGGCTCAACCTGGGAACTGCCTTTGTGACTGCATAGCTGGAGT
GCGGCAGAGGgggATGGAATTCCGCGTGTAGCAGTGAAATGCGTAGATATGCGGAGGAAC
ACCGATGGCGAAGGCAATCCCCTGGGCCTGCACTGACGCTCATGCACGAAAGCGTGGGGA
GCAAACAGG
>OTU147
TGAGGAATATTGGACAATGGGTGCGAGCCTGATCCAGCCATCCCGCGTGAAGGATGACGG
CCCTATGGGTTGTAAACTTCTTTTGTATAGGGATAAACCTACCCTCGTGAGGGTAGCTGA
AGGTACTATACGAATAAGCACCGGCTAACTCCGTGCCAGCAGCCGCGGTAATACGGAGGG
TGCAAGCGTTATCCGGATTTATTGGGTTTAAAGGGTCCGTAGGCGGATGTGTAAGTCAGT
GGTGAAATCTCACAGCTTAACTGTGAAACTGCCATTGATACTGCATGTCTTGAGTGTTGT
TGAAGTAGCTGGAATAAGTAGTGTAGCGGTGAAATGCATAGATATTACTTAGAACACCAA
TTGCGAAGGCAGGTTACTAAGCAACAACTGACGCTGATGGACGAAAGCGTGGGGAGCGAA
CAGG
>OTU149
TCGAGAATCATTCACAATGGgggAAACCCTGATGCAGCCATGCCGCGTgtgtgAAGAAGG
CCTTCGGGTTGTAAAGCACTTTCAGCGAGGAGGAAAGGGTAGCGGCTAATATCCGTTACC
TGTGACGTTACTCGCAGAAGAAGCACCGGCTAACTCCGTGCCAGCAGCCGCGGTAATACG
GAGGGTGCAAGCGTTAATCGGAATTACTGGGCGTAAAGCGCACGCAGGCGGTTGGATAAG
TTAGATGTGAAAGCCCCGGGCTCAACCTGGGAATTGCATTTAAAACTGTCCAGCTAGAGT
CTTGTAGAGGggggTAGAATTCCAGGTGTAGCGGTGAAATGCGTAGAGATCTGGAGGAAT
ACCGGTGGCGAAGGCGGCCcccTGGACAAAGACTGACGCTCAGGTGCGAAAGCGTGGGGA
GCAAACAGG
>OTU150
TGGGGAATATTGGACAATGGGCGCAAGCCTGATCCAGCAATGCCGCGTGAGTGATGAAGG
CCTTAGGGTTGTAAAGCTCTTTCAATGGGGAAGATAATGACGGTACCCATAGAAGAAGCC
CCGGCTAACTCCGTGCCAGCAGCCGCGGTAATACGGAGGgggCTAGCGTTATTCGGAATT
ACTGGGCGTAAAGAGCGCGTAGGCGGTTTATTAAGTTGGAAGTGAAAGCCCAGGGCTTAA
CCTTGGAACTGCTTTCAAAACTGATAAGCTAGAGATTGATAGGGGATAGCGGAATTCCTA
GTGTAGAGGTGAAATTCTTAGATATTAGGAGGAACACCGGAGGCGAAGGCGGCTATCTGG
ATCAATACTGACGCTGAGGTGCGAAAGCGTGGGGAGCAAACAGG
>OTU151
TGGGGAATATTGGACAATGGggggAACCCTGATCCAGCCATGCCGCGTgtgtgAAGAAGG
CCTTATGGTTGTAAAGCACTTTAAGCGAGGAGGAGGGTACTGGTATTAATACTACCAGGT
ACTGGACGTTACTCGCAGAATAAGCACCGGCTAACTCTGTGCCAGCAGCCGCGGTAATAC
AGAGGGTGCGAGCGTTAATCGGATTTACTGGGCGTAAAGCGTGCGTAGGCGGCTAATTGA
GTCGGATGTGAAATCCCCGAGCTTAACTTGGGAATTGCATTCGATACTGGTTAGCTAGAG
TGTGGGAGAGGATGGTAGAATTCCAGGTGTAGCGGTGAAATGCGTAGAGATCTGGAGGAA
TACCGATGGCGAAGGCAGCCATCTGGCCTAACACTGACGCTGAGGTACGAAAGCATGGGG
AGCAAACAGG
>OTU152
TGGGGAATCTTGCGCAATGGGCGGAAGCCTGACGCAGCAACGCCGCGTGTGGGAAGACGG
CTTTCGGGTTGTAAACCACTTTCAGGggggACGAAGCTTCCGAGGTTAATAGCCTACGGG
GTGACGGTACCcccAGAAGAAGCCCCGGCTAACTACGTGCCAGCAGCCGCGGTAATACGT
AGGgggCGAGCGTTGTCCGGAATCATTGGGCGTAAAGCGCGTGTAGGCGGCTTGGTAAGT
CTGGTGTGAAATCCTGGGGCTTAACCCCAGACCTGCACTGGATACTGCCAAGCTTGAGTC
CGGGAGGGGAGAGCGGAATTCCTAGTGTAGCGGTGAAATGCGCAGATATTAGGAAGAACA
CCGGTGGCGAAGGCGGCTctctGGAACGGTACTGACGCTGAGACGCGAAAGCGTGGGGAG
CGAACAGG
>OTU153
TGGGGAATCTTGCGCAATGGGCGAAAGCCTGACGCAGCCATGCCGCGTGAATGATGAAGG
TCTTAGGATTGTAAAATTCTTTCACCGGGGACGATAATGACGGTACCCGGAGAAGAAGCC
CCGGCTAACTTCGTGCCAGCAGCCGCGGTAATACGAAGGgggCTAGCGTTGCTCGGAATT
ACTGGGCGTAAAGGGAGCGTAGGCGGACTGTTTAGTCAGAGGTGAAAGCCCAGGGCTCAA
CCTTGGAATTGCCTTTGATACTGGCAGTCTTGAGTACGGAAGAGGTATGTGGAACTCCGA
GTGTAGAGGTGAAATTCGTAGATATTCGGAAGAACACCAGTGGCGAAGGCGACATACTGG
TCCGTTACTGACGCTGAGGCTCGAAAGCGTGGGGAGCAAACAGG
>OTU154
TTAGGAATCTTCCACAATGGGCGAAAGCCTGATGGAGCGACGCCGCGTGAGGGATGAAGG
TCTTCGGATCGTAAACCTCTGAATCAGGGACGAAAGACACTTCGGTGGGATGACGGTACC
TGAGTAATAGCACCGGCTAACTCCGTGCCAGCAGCCGCGGTAATACGGAGGGTGCAAGCG
TTACCCGGAATCACTGGGCGTAAAGGGCGTGTAGGCGGACACTTAAGTCTGGTTTTAAAG
ACTGCGGCTCAACCGCAGGGATGGACTGGATACTGGGTGTCTTGACCTCTGGAgagagaA
CTGGAATTCCTGGTGTAGCGGTGGAATGCGTAGATACCAGGAGGAACACCAATGGCGAAG
GCAGGTTCTTGGACAGAAGGTGACGCTGAGGCGCGAAAGTGTGGGGAGCGAACCGG
>OTU155
TGGGGAATATTGCACAATGGGCGCAAGCCTGATGCAGCCATGCCGCGTgtgtgAAGAAGG
CCTTCGGGTTGTAAAGCACTTTCAGCGGGGAGGAAGGCGATAAGGTTAATAACCTTGTCG
ATTGACGTTACCCGCAGAAGAAGCACCGGCTAACTCCGTGCCAGCAGCCGCGGTAATACG
GAGGGTGCAAGCGTTAATCGGAATTACTGGGCGTAAAGCGCACGCAGGCGGTCTGTCAAG
TCGGATGTGAAATCCCCGGGCTCAACCTGGGAACTGCATTCGAAACTGGCAGGCTAGAGT
CTTGTAGAGGggggTGGAATTCCAGGTGTAGCGGTGAAATGCGTAGAGATCTGGAGGAAT
ACCGGTGGCGAAGGCGGCCcccTGGACAAAGACTGACGCTCAGGTGCGAAAGCGTGGGGA
GCAAACAGG
>OTU156
TGGGGAATCTTGCACAATGGGCGACAGCCTGATGCAGCAATGCCGCGTGAGGGAAGACGG
CCTTCGGGTTGTAAACCTCTTTCAGTTGGGATGAAGGTTGGACGGTGAATAGCCGCGCCA
ACTGACCGTACCTTCAGAAGAAGCTCCGGCTAACTACGTGCCAGCAGCCGCGGTAATACG
TAGGgggCGAGCGTTGTCCGGAATCATTGGGCGTAAAGCGCGTGTAGGCGGTTACATAAG
TCTGTTGTGAAAGTCGGAGGCTCAACCTTCGAAAGCCGATGGATACTGtgtgACTTGAGT
ACGGAAGAGGAGAGTGGAATTCCTGGTGTAGCGGTGAAATGCGCAGATATCAGGAGGAAC
ACCAACGGCGAAGGCAGCTctctGGGACGTAACTGACGCTGAGACGCGAAAGCGTGGGGA
GCAAACAGG
>OTU157
TGGGGAATATTGGACAATGGGCGCAAGCCTGATCCAGCCATGCCGCGTGAGTGATGAAGG
CCTTAGGGTTGTAAAGCTCTTTCAGTAGGGAAGATAATGACGGTACCTACAGAAGAAGCC
CCGGCTAACTTCGTGCCAGCAGCCGCGGTAATACGAAGGgggCTAGCGTTGTTCGGATTT
ACTGGGCGTAAAGCGCACGTAGGCGGATTGGTCAGTTAGAGGTGAAATCCTGGAGCTCAA
CTCCAGAACTGCCTTTAATACTGCCAGTCTCGAGTCCGGAAGAGGTGAGTGGAACTCCTA
GTGTAGAGGTGGAATTCGTAGATATTAGGAAGAACACCAGTGGCGAAGGCGGCTCACTGG
TCCGGTACTGACGCTGAGGTGCGAAAGCGTGGGGAGCAAACAGG
>OTU158
TGGGGAATATTGGACAATGGGCGGAAGCCTGATCCAGCAACGCCGCGTGAGGGATGACGG
CCTTCGGGTTGTAAACCTCTTTCGCCTGTGACGAAGCTCCTGGTTtttGTTGGgggTGAC
GGTAGTGGGTAAAGAAGCACCGGCCAACTACGTGCCAGCAGCCGCGGTAATACGTAGGGT
GCGAGCGTTGTCCGGAATTATTGGGCGTAAAGGGCTCGTAGGCGGTTTGTCGCGTCGGGA
GTGAAAGCCCAGGGCTTAACCCTGGGTCTGCTTCTGATACGGGCAGACTAGAGGTATGTA
GGGGAGAACGGAATTCCTGGTGTAGCGGTGAAATGCGCAGATATCAGGAGGAACACCGGT
GGCGAAGGCGGTTCTCTGGGCATTACCTGACGCTGAGGAGCGAAAGTGTGGGGAGCGAAC
AGG
>OTU159
TGGGGAATATTGGACAATGGGCGCAAGCCTGATCCAGCCATGCCGCGTgtgtgAAGAAGG
TCTTCGGATTGTAAAGCACTTTAAGTTGGGAGGAAGGTCAGTAACCTAATACGTTGCTGA
TTTGACGTTACCGACAGAATAAGCACCGGCTAACTCTGTGCCAGCAGCCGCGGTAATACA
GAGGGTGCAAGCGTTAATCGGAATTACTGGGCGTAAAGCgcgcgTAGGTGGTTTTGTAAG
TTGGAGGTGAAATCCCCGGGCTCAACCTGGGAACTGCCTCCAAAACTGCAAAGCTAGAGT
ACGGTAGAGGGTGGTGGAATTTCCTGTGTAGCGGTGAAATGCGTAGATATAGGAAGGAAC
ACCAGTGGCGAAGGCGACCACCTGGACTGATACTGACACTGAGGTGCGAAAGCGTGGGGA
GCAAACAGG
>OTU160
TGGGGAATATTGGACAATGGGCGCAAGCCTGATCCAGCCATGCCGCGTgtgtgATGAAGG
CCTTAGGGTTGTAAAGCACTTTCGCCGGTGAAGATAATGACGGTAACCGGAGAAGAAGCC
CCGGCTAACTTCGTGCCAGCAGCCGCGGTAATACGAAGGgggCTAGCGTTGCTCGGAATC
ACTGGGCGTAAAGCGCACGTAGGCGGATCGTTAAGTCAGGGGTGAAATCCTGGAGCTCAA
CTCCAGAACTGCCCTTGATACTGGCGATCTCGAGTTCGAgagagGTTGGTGGAACTCCGA
GTGTAGAGGTGAAATTCGTAGATATTCGGAAGAACACCAGTGGCGAAGGCGGCCAACTGG
CTCGATACTGACGCTGAGGTGCGAAAGCGTGGGGAGCAAACAGG
>OTU161
TGGGGAATCTTGCGCAATGGGCGAAAGCCTGACGCAGCCATGCCGCGTGGATGATGAAGG
TCTTAGGATTGTAAAATCCTTTCACCGGTGAAGATAATGACTGTAGCCGGAGAAGAAGCC
CCGGCTAACTTCGTGCCAGCAGCCGCGGTAATACGAAGGgggCTAGCGTTGCTCGGAATT
ACTGGGCGTAAAGGGAGCGTAGGCGGACATTTAAGTCAGGGGTGAAATCCCAGAGCTCAA
CTCTGGAACTGCCTTTGATACTGGGTGTCTTGAGTGTGAgagagGTATGTGGAACTCCGA
GTGTAGAGGTGAAATTCGTAGATATTCGGAAGAACACCAGTGGCGAAGGCGACATACTGG
CTCATTACTGACGCTGAGGCTCGAAAGCGTGGGGAGCAAACAGG
>OTU162
TGGGGAATATTGGACAATGGGCGCAAGCCTGATCCAGCCATGCCGCGTGAGTGATGAAGG
CCTTAGGGTTGTAAAGCTCTTTCGTCAGGGAAGATAATGACGGTACCTGAAGAAGAAGCC
CCGGCTAACTTCGTGCCAGCAGCCGCGGTAATACGAAGGgggCTAGCGTTGCTCGGAATC
ACTGGGCGTAAAGCGCACGTAGGCGGCTTTCTAAGTCAGGGGTGAAATCCTGGAGCTCAA
CTCCAGAACTGCCTTTGATACTGGAAAGCTTGAGTTCGGGAGAGGTGAGTGGAACTGCGA
GTGTAGAGGTGAAATTCGTAGATATTCGCAAGAACACCAGTGGCGAAGGCGGCTCACTGG
CCCGATACTGACGCTGAGGTGCGAAAGCGTGGGGAGCAAACAGG
>OTU164
TGGGGAATCTTGGACAATGGgggCAACCCTGATCCAGCGACGCCGCGTGGGTGACGAAGG
CCTTCGGGTTGTAAAGCCCTTtttCCGGGGACGATGATGACGGTACCCGGGGAATAAGCA
CCGGCTAACTCCGTGCCAGCAGCCGCGGTAAGACGGAGGGTGCTAGCGTTGTTCGGAATT
ACTGGGCGTAAAGGGCGCGTAGGCGGCCTGGTCAGTCGGGTGTGAAAGCCCGGGGCTCAA
CCCCGGAACGGCACCCGAGACGGCCAGGCTGGAGACCGGGAGAGGAGGGTGGAATAGCCA
GTGTAGAGGTGAAATTCGTAGATATTGGCTGGAACACCGGTGGCGAAAGCGGCTctctGG
CCCGGTTCTGACGCTGAGGCGCGAAAGCGTGGGGAGCAAACAGG
>OTU165
TGGGGAATATTGCGCAATGGGCGAAAGCCTGACGCAGCGACGCCGCGTGAGGGACGACGG
CCTTCGGGTTGTAAACCTCTTTCAGCAGGGACGAAGCGAAAGTGACGGTACCTGCAGAAG
AAGCACCGGCCAACTACGTGCCAGCAGCCGCGGTAATACGTAGGGTGCAAGCGTTGTCCG
GAATTATTGGGCGTAAAGAGCTCGTAGGCGGTCTGTCACGTCGGATGTGAAAACTCGGGG
CTCAACCCCGAGCCTGCATTCGATACGGGCAGACTTGAGTTCGGCAGGGGAGACTGGAAT
TCCTGGTGTAGCGGTGAAATGCGCAGATATCAGGAGGAACACCGGTGGCGAAGGCGGGTC
TCTGGGCCGATACTGACGCTGAGGAGCGAAAGCGTGGGGAGCGAACAGG
>OTU166
TGAGGAATATTGGACAATGGGTGGGAGCCTGATCCAGCCATTCCGCGTGCAGGAAGAAGG
TCTTATGGATTGTAAACTGCTTTTAtataGGGATAAACCTACTCTCGAGAGGGTAGCTGA
AGGTACTATATGAATAAGCACCGGCTAACTCCGTGCCAGCAGCCGCGGTAATACGGAGGG
TGCAAGCGTTATCCGGACTTATTGGGTTTAAAGGGTCCGTAGGCGGGTTATTAAGTCAGT
GGTGAAATCTCATAGCTCAACTATGAAACTGCCATTGATACTGATAGTCTTGAGTATATT
TGAAGTAGCTGGAATAAGTAGTGTAGCGGTGAAATGCATAGATATTACTTAGAACACCAA
TAGCGAAGGCAGGTTACTAAGATATTACTGACGCTGAGGGACGAGAGCGTAGGGAGCGAA
CAGG
>OTU167
TGGGGAATTTTGGACAATGGGCGCAAGCCTGATCCAGCCATTCCGCGTGCAGGATGAAGG
CCCTCGGGTTGTAAACTGCTTTTGTACGGAACGAAAAGGTGGCCTCTAATACAGGTTGCT
GATGACGGTACCGTAAGAATAAGCACCGGCTAACTACGTGCCAGCAGCCGCGGTAATACG
TAGGGTGCAAGCGTTAATCGGAATTACTGGGCGTAAAGCGTGCGCAGGCGGTTTTGTAAG
ACAGAGGTGAAATCCCCGGGCTCAACCTGGGAACGGCCTTTGTGACTGCAAAGCTAGAGT
GCGGCAGAGGgggATGGAATTCCGCGTGTAGCAGTGAAATGCGTAGATATGCGGAGGAAC
ACCGATGGCGAAGGCAATCCCCTGGGCCTGCACTGACGCTCATGCACGAAAGCGTGGGGA
GCAAACAGG
>OTU168
TGGGGAATATTGGACAATGGGCGAAAGCCTGATCCAGCCATGCCGCGTGAGTGATGAAGG
CCCTAGGGTTGTAAAGCTCTTTCAACGGTGAAGATAATGACGGTAACCGTAGAAGAAGCC
CCGGCTAACTTCGTGCCAGCAGCCGCGGTAATACGAAGGgggCTAGCGTTGTTCGGAATT
ACTGGGCGTAAAGCGCACGTAGGCGGACTATTAAGTCAGGGGTGAAATCCCGGGGCTCAA
CCCCGGAACTGCCTTTGATACTGGTAGTCTAGAGTCCGAgagagGTGAGTGGAATTCCGA
GTGTAGAGGTGAAATTCGTAGATATTCGGAGGAACACCAGTGGCGAAGGCGGCTCACTGG
CTCGGTACTGACGCTGAGGTGCGAAAGCGTGGGGAGCAAACAGG
>OTU169
TAGGGAATATTGGACAATGGGTGCGAGCCTGATCCAGCCATGCCGCGTGCAGGAAGACGG
CCTTCTGGGTTGTAAACTGCTTTTGCCAGGGGATAAaaaGTCCCTGCGGGGAAAATTGAA
GGTACCTGGTGAATAAGCCACGGCTAACTACGTGCCAGCAGCCGCGGTAATACGTAGGTG
GCAAGCGTTGTCCGGATTTATTGGGTTTAAAGGGTGCGTAGGCGGTCATGTAAGTCAGTG
GTGAAATACTTCAGCTTAACTGGAGAGGTGCCATTGATACTGtgtgACTTGAGTACAGAC
GAGGTAGGCGGAATTGACGGTGTAGCGGTGAAATGCTTAGATATCGTCAAGAACACCGAT
AGCGAAGGCAGCTTACTAGACTGTAACTGACGCTGATGCACGAAAGTGTGGGGATCAAAC
AGG
>OTU170
TGGGGAATCTTGCACCCTGGgggACCcccTGATGCCGCCCTGCCGCGTgtgtgCCGAAGG
CCTTCGGGTTGTAAAGCACTTTCCGCGAGGAGGACAGGTTGGTCGCTAATCCCTGCCCGC
TGTGACGTTACTCGCAGAAGAAGCACCGGCTAACTCCGTGCCAGCAGCCGCGGTAATACG
GAGGGTGCAAGCGTTAATCGGAATTACTGGGCGTAAAGCGCACGCAGGCGGTTGGATAAG
TTAGATGTGAAAGCCCCGGGCTCAACCTGGGAATTGCATTTAAAACTGTCCAGCTAGAGT
CTTGTAGAGGggggTAGAATTCCAGGTGTAGCGGTGAAATGCGTAGAGATCTGGAGGAAT
ACCGGTGGCGAAGGCGGCCcccTGGACAAAGACTGACGCTCAGGTGCGAAAGCGTGGGGA
GCAAACAGG
>OTU171
TGGGGAATATTGCGCAATGGGCGAAAGCCTGACGCAGCGACGCCGCGTGGGTGATGAAGG
CCTTCGGGTCGTAAAGCCCTGTCAAGAGGGACGAAACCTCGTCGACCTAATACGTCGGCG
ACCTGACGGTACCTCTGAAGGAAGCACCGGCTAACTCCGTGCCAGCAGCCGCGGTAATAC
GGAGGGTGCAAGCGTTGTTCGGAATCACTGGGCGTAAAGCGCGTGTAGGCGGCCTCCTCA
GTCTGGTGTGAAAGCCCGGGGCTCACCcccGGAAGTGCATTGGATACTGGGAGGCTGGAG
TACCGGAGAGGAGGGTGGAATTCCTGGTGTAGCGGTGAAATGCGTAGATATCAGGAGGAA
CACCGGTGGCGAAGGCGGCCCTCTGGACGGATACTGACGCTGAGACGCGAAAGCGTGGGG
AGCAAACAGG
>OTU172
TGGGGAATATTGCACAATGGGCGCAAGCCTGATGCAGCGACGCCGCGTGGgggATGACGG
CCTTCGGGTTGTAAACTCCTTTCGCTAGGGACGAAGCTTtttGTGACGGTACCTAGATAA
GAAGCACCGGCTAACTACGTGCCAGCAGCCGCGGTAATACGTAGGGTGCGAGCGTTGTCC
GGAATTACTGGGCGTAAAGGGCTCGTAGGTGGTTTGTCGCGTCGTCTGTGAAATTCCGGG
GCTTAACTCCGGGCGTGCAGGCGATACGGGCATAACTTGAGTACTGTAGGGGTAACTGGA
ATTCCTGGTGTAGCGGTGAAATGCGCAGATATCAGGAGGAACACCGATGGCGAAGGCAGG
TTACTGGGCAGTTACTGACGCTGAGGAGCGAAAGCATGGGTAGCGAACAGG
>OTU173
TGGGGAATATTGCGCAATGGGCGGAAGCCTGACGCAGCGACGCCGCGTGGgggATGACGG
CCTTCGGGTTGTAAACCTCTTTCGCCAGGGACGAAGCTAACGTGACGGTACCTGGAGAAG
AAGCACCGGCCAACTACGTGCCAGCAGCCGCGGTAACACGTAGGGTGCGAGCGTTGTCCG
GAATTATTGGGCGTAAAGAGCTCGTAGGCGGTgtgtCGCGTCGGCCGTGAAAACTTGGGG
CTTAACTCTGAGCGTGCGGTCGATACGGGCATCACTTGAGTTCGGCAGGGGAGACTGGAA
TTCCTGGTGTAGCGGTGAAATGCGCAGATATCAGGAGGAACACCGGTGGCGAAGGCGGGT
CTCTGGGCCGATACTGACGCTGAGGAGCGAAAGCGTGGGGAGCGAACAGG
>OTU174
TGGGGAATTTTGGACAATGGgggCAACCCTGATCCAGCAATGCCGCGTgtgtgAAGAAGG
CCTTCGGGTTGTAAAGCACTTTTGGCGGGAGCGAAAGCGCCTGGGCTAATACCCCGGGTG
GATGACGGTACCCGCAGAATAAGCACCGGCTAACTACGTGCCAGCAGCCGCGGTAATACG
TAGGGTGCAAGCGTTAATCGGAATTACTGGGCGTAAAGCGAGCGCAGGCGGTCGTGTAAG
ACAGATGTGAAATCCCCGGGCTCAACCTGGGAACTGCATTTGTGACTGCACGGCTAGAGT
GCGTCAGAGGggggTGGAACTCCACGTGTAGCAGTGAAATGCGTAGAGATGTGGAAGAAC
ACCGATGGCGAAGGCAGCCcccTGGGATGACACTGACGCTCATGCTCGAAAGCGTGGGGA
GCAAACAGG
>OTU175
TGGGGAATATTGCGCAATGGGCGAAAGCCTGACGCAGCGACGCCGCGTGAGGGACGACGG
CCTTCGGGTTGTAAACCTCTTTCAGCAGGGATGAAGCGAAAGTGACAGTACCTGCAGAAG
AAGCACCGGCTAACTACGTGCCAGCAGCCGCGGTAATACGTAGGGTGCAAGCGTTGTCCG
GAATTATTGGGCGTAAAGAGCTCGTAGGCGGTCTGTCGCGTCGGATGTGAAAACCCAGGG
CTCAACCCTGGGCCTGCATTCGATACGGGCAGACTAGAATTCGGTAGGGGAGTCTGGAAT
TCCTGGTGTAGCGGTGAAATGCGCAGATATCAGGAGGAACACCGGTGGCGAAGGCGGGAC
TCTGGGCCGATATTGACGCTGAGGAGCGAAAGCGTGGGGAGCGAACAGG
>OTU176
TGGGGAATATTGGACAATGGGCGCAAGCCTGATCCAGCCATGCCGCGTGAGTGATGAAGG
CCTTAGGGTTGTAAAGCTCTTTCAGTAGGGAAGATAATGACGGTACCTACAGAAGAAGCC
CCGGCTAACTTCGTGCCAGCAGCCGCGGTAATACGAAGGgggCTAGCGTTGTTCGGATTT
ACTGGGCGTAAAGCGCACGTAGGCGGTTTGTTAAGTCAGAGGTGAAATCCCGGAGCTCAA
CTCCGGAACTGCCTTTGATACTGGCAAGCTAGAGTCCGGAAGAGGTAAGTGGAACTCCTA
GTGTAGAGGTGGAATTCGTAGATATTAGGAAGAACACCAGTGGCGAAGGCGGCTTACTGG
TCCGGAACTGACGCTGAGGTGCGAAAGCGTGGGGAGCAAACAGG
>OTU177
TGGGGAATATTGCACAATGGGCGCAAGCCTGATGCAGCGACGCCGCGTGGgggATGAAGG
CCTTCGGGTTGTAAACTCCTTTCAACCATGACGAAGCGTAAGTGACGGTAGTGGTAGAAG
AAGCACCGGCTAACTACGTGCCAGCAGCCGCGGTAATACGTAGGGTGCGAGCGTTGTCCG
GAATTACTGGGCGTAAAGAGCTCGTAGGTGGTTTGTCGCGTCGTCTGTGAAATTCCGGGG
CTTAACTCCGGGCGTGCAGGCGATACGGGCATAACTTGAGTGCTGTAGGGGAGACTGGAA
TTCCTGGTGTAGCGGTGAAATGCGCAGATATCAGGAGGAACACCAATGGCGAAGGCAGGT
CTCTGGGCAGTAACTGACGCTGAGGAGCGAAAGCATGGGTAGCGAACAGG
>OTU178
TGGGGAATATTGGACAATGGAGGAGACTCTGATCCAGCAATTCTGtgtgCACGAAGACGG
TTTTCGGATTGTAAAGTGCTTTCAGCAGGGAAGAAGAAAGTGACGGTACCTGCAGAAGAA
GCGACGGCTAAATACGTGCCAGCAGCCGCGGTAATACGTATGTCGCAAGCGTTATCCGGA
ATTATTGGGCATAAAGGGCATCTAGGCGGATATACAAGTCAGGGGTGAAAACTTAGGGCT
CAACTCAAAGCTTGCCTTTGAAACTGTATATCTAGAGTGCTGGAGAGGTGGACGGAACTA
CACGAGTAGAGGTGAAATTCGTAGATATGTGTAGGAATGCCGATGATGAAGATAGTCCAC
TGGACAGCAACTGACGCTGAAGTGCGAAAGCTAGGGGAGCAAACAGG
>OTU179
TTtttCCTCTTGCCcccTTTTGGAACCCCTGCTGCAGCCATGCCGCGTgtgtgAAGAAGG
CCTTCGGGTTGTAAAGCACTTTCAGCGAGGAGGAAAGGTTGGTAGCTAATAACTGCCAGC
TGTGACGTTACTCGCAGAAGAAGCACCGGCTAACTCCGTGCCAGCAGCCGCGGTAATACG
GAGGGTGCAAGCGTTAATCGGAATTACTGGGCGTAAAGCGCACGCAGGCGGTTGGATAAG
TTAGATGTGAAAGCCCCGGGCTCAACCTGGGAATTGCATTTAAAACTGTCCAGCTAGAGT
CTTGTAGAGGggggTAGAATTCCAGGTGTAGCGGTGAAATGCGTAGAGATCTGGAGGAAT
ACCGGTGGCGAAGGCGGCCcccTGGACAAAGACTGACGCTCAGGTGCGAAAGCGTGGGGA
GCAAACAGG
>OTU180
TGAGGAATATTGGTCAATGGGCGAGAGCCTGAACCAGCCAAGTAGCGTGCAGGACGACGG
CCCTATGGGTTGTAAACTGCTTTTGTATGGGGATAAAGTCAATCACGTGTGATTGTTTGC
AGGTACCATACGAATAAGGACCGGCTAATTCCGTGCCAGCAGCCGCGGTAATACGGAAGG
TCCGGGCGTTATCCGGATTTATTGGGTTTAAAGGGAGCGTAGGCTGGAGATTAAGTgtgt
TGTGAAATGTAGACGCTCAACGTCTGACTTGCAGCGCATACTGGTTTCCTTGAGTACGCA
CAACGTTGGCGGAATTCGTCGTGTAGCGGTGAAATGCTTAGATATGACGAAGAACTCCGA
TTGCGAAGGCAGCTGACGGGAGCGCAACTGACGCTGAAGCTCGAAGGTGCGGGTATCGAA
CAGG
>OTU181
TGAGGAATATTGGTCAATGGGCGCGAGCCTGAACCAGCCAAGTCGCGTGAAGGATGACTG
TCTTATGGATTGTAAACTTCTTTTATACGGGAATAACAAGAGTCACGTGTGACTCCCTGC
ATGTACCGTATGAATAAGCATCGGCTAACTCCGTGCCAGCAGCCGCGGTAATACGGAGGA
TGCGAGCGTTATCCGGATTTATTGGGTTTAAAGGGTGCGTAGGCGGTTTGTTAAGTCAGC
GGTGAAATCTAGAGGCTCAACCTCGAAACTGCCGTTGAAACTGGCGAACTTGAGTGTAGA
TGAGGTAGGCGGAATTCGTGGTGTAGCGGTGAAATGCATAGATATCACGAGGAACTCCGA
TTGCGAAGGCAGCTTACTAAGGTACAACTGACGCTGAAGCACGAAAGCGTGGGTATCAAA
CAGG
>OTU182
TGGGGAATATTGGACAATGGGCGCAAGCCTGATCCAGCCATGCCGCGTGAGTGATGAAGG
CCTTAGGGTTGTAAAGCTCTTTTGTCGGGGACGATAATGACGGTACCCGAAGAATAAGTC
CCGGCTAACTTCGTGCCAGCAGCCGCGGTAATACGAAGGGGACTAGCGTTGTTCGGAATC
ACTGGGCGTAAAGCGCACGTAGGCGGATTTGTAAGTCAGGGGTGAAATCCCGGGGCTCAA
CCTCGGAACTGCCTTTGATACTGCGAATCTCGAGTCCGATAGAGGTGGGTGGAATTCCTA
GTGTAGAGGTGAAATTCGTAGATATTAGGAAGAACACCGGTGGCGAAGGCGGCCCACTGG
ATCGGTACTGACGCTGAGGTGCGAAAGCGTGGGGAGCAAACAGG
>OTU183
TAAGGAATATTGGTCAATGGGCGGAAGCCTGAACCAGCCATGCCGCGTGCAGGATGACTG
CCCTATGGGTTGTAAACTGCTTTTGTCCAGGAATAAACCTTTCTACGTGTAGGAAGCTGA
ATGTACTGGAAGAATAAGGATCGGCTAACTCCGTGCCAGCAGCCGCGGTAATACGGAGGA
TCCGAGCGTTATCCGGATTTATTGGGTTTAAAGGGTGCGTAGGCGGCCTATTAAGTCAGG
GGTGAAATACGGTGGCTCAACCATCGCAGTGCCTTTGATACTGATGGGCTTGAATCCATT
TGAAGTGGGCGGAATAAGACAAGTAGCGGTGAAATGCATAGATATGTCTTAGAACTCCGA
TTGCGAAGGCAGCTCACTAAGCTGGTATTGACGCTGATGCACGAAAGCGTGGGGATCGAA
CAGG
>OTU185
TGGGGAATTTTGGACAATGGGCGCAAGCCTGATCCAGCAATGCCGCGTGCAGGAAGAAGG
CCTTCGGGTTGTAAACTGCTTTTGTCAGGGAAGAAATCCTCTGGGTTAATACCTCGGggg
gATGACGGTACCTGAAGAATAAGCACCGGCTAACTACGTGCCAGCAGCCGCGGTAATACG
TAGGGTGCGAGCGTTAATCGGAATTACTGGGCGTAAAGCGTGCGCAGGCGGTTGTGCAAG
ACAGGTGTGAAATCCCCGGGCTTAACCTGGGAACTGCACTTGTGACTGCACGGCTAGAGT
ACGGTAGAGGgggATGGAATTCCGCGTGTAGCAGTGAAATGCGTAGATATGCGGAGGAAC
ACCGATGGCGAAGGCAATCCCCTGGACCTGTACTGACGCTCATGCACGAAAGCGTGGGGA
GCAAACAGG
>OTU186
TGGGGAATTTTCCGCAATGGGCGAAAGCCTGACGGAGCAAGACCGCGTGAGGGAAGAAGG
TCTGTGGATTGTAAACCTCTTTTGACAGGGAAGAAGTTCTGACGGTACCTGTCGAATCAG
CCTCGGCTAACTCCGTGCCAGCAGCCGCGGTAATACGGAGGAGGCAAGCGTTATCCGGAA
TTATTGGGCGTAAAGCGTCCGTAGGTGGTTTGTCAAGTCTTCTGTCAAAGCGCGGAGCTT
AACTCCGTAAAGGCAGAGGAAACTGACAGGCTAGAGTGCGATAGGGGCAAGGGGAATTCC
CAGTGTAGCGGTGAAATGCGTAGATATTGGGAAGAACACCGGTGGCGAAAGCGCCTTGCT
GGGTCTGCACTGACACTGAGGGACGAAAGCTAGGGGAGCGAAAGGG
>OTU187
TCGGGAATCTTGCACAATGGGCGAAAGCCTGATGCAGCAACACCGTGTGAGCGATGAAGG
CCCTAGGGTCGTAAAGCTCTGTTGTTGGGGACGAAGGGCGAAGGGTTAATAGCCCCTAGC
TTGACGGTACCCTTCGAGGAAGCCCCGGCTAACTACGTGCCAGCAGCCGCGGTAATACGT
AGGgggCGAGCGTTGTCCGGAATTATTGGGCGTAAAGAGCGTGTAGGCGGTCTGGTAAGT
CTGTCGTGAAAGGCTGGGGCTCAACCCTGGACGTGCGATGGATACTGCCAGACTAGAGGA
TGGTAGAGGCGAGTGGAATTCCGAGTGTAGCGGTGAAATGCGCAGATATTCGGAGGAACA
CCAGTAGCGAAGGCGGCTCGCTGGACCATTCCTGACGCTGAGACGCGAAAGCGTGGGGAG
CAAACAGG
>OTU190
TAAGGAATATTGGACAATGGGCGCAAGCCTGATCCAGCCATGCCGCGTGAAGGATGAAGG
CCCTATGGGTCGTAAACTTCTTTTATACGGGACAAAACCCCTCCTCGTGAGGAGGGTTGA
TGGTACTGTAAGAATAAGGGTCGGCTAACTTCGTGCCAGCAGCCGCGGTAATACGAAGGA
CCCGAGCGTTATCCGGATTTATTGGGTTTAAAGGGTGCGTAGGCGGATTAGTAAGTCAGT
GGTGAAAGCCCGTCGCTTAACGGCGGAACTGCCATTGATACTGCTAGTCTTGAGTATGGT
TGAGGTGGGCGGAATGTGTCATGTAGCGGTGAAATGCTTAGATATGACACAGAACACCAA
TTGCGAAGGCAGCTCGCTAAGCCATAACTGACGCTGAGGCACGAAAGCGTGGGGAGCAAA
CAGG
>OTU191
TCGAGAATAATTCACAATGGgggCAACCCTGATGGTGCAACGCCGCGTGGAGGATGAAGG
TCTTCGGATTGTAAACTCCTGTCATCCGGGAGCAAGACCTGGCCGTGAATAGCGGACAGG
GTTGATAGTACCGGAAGAGGAAGGGACGGCTAACTTCGTGCCAGCAGCCGCGGTAATACG
AAGGTCCCGAGCGTTGTTCGGAATCACTGGGCGTAAAGGGAGCGTAGGCGGCGTGGCAAG
TCAGACGTGAAATCCCGGGGCTCAACCCCGGAACTGCGTCCGATACTGCCATGCTCGAGC
ATTGGAGAGGCAGCTGGAATTCTTGGTGTAGCAGTGAAATGCGTGGATATCAAGAGGAAC
ACTCGTGGCGAAAGCGAGCTGCTGGACAATTGCTGACGCTGAGGCTCGAAGGCCGGgggA
GCGAAAGGG
>OTU193
TGGGGAATATTGGACAATGGGCGCAAGCCTGATCCAGCCATGCCGCGTGAGTGATGAAGG
CCTTCGGGTTGTAAAGCTCTTTTGGCGGGGACGATGATGACGGTACCCGCAGAATAAGCC
CCGGCTAACTTCGTGCCAGCAGCCGCGGTAAGACGAAGGgggCTAGCGTTGTTCGGAATT
ACTGGGCGTAAAGCGCGTGTAGGCGGTTTGCCAAGTTGGGTGTGAAAGCCTTGAGCTCAA
CTCAAGAAATGCACTCAGTACTGGCAGACTAGAGGACCGGAGAGGATAGTGGAATTCCCA
GTGTAGTGGTGAAATACGTAGAGATTGGGAAGAACACCAGTGGCGAAGGCGGCTATCTGG
ACGGTTACTGACGCTAAGACGCGAAAGCGTGGGGAGCAAACAGG
>OTU194
TTtttCCTCTTTCACCCTTttttACCcccTTATTCATCCATGCCTCTTttttGCCGAAGG
CCTTCGGGTTGTAAAGCACTTTCAGCGAGGAGGAAAGGTTGGTAGCTAATAACTGCCAGC
TGTGACGTTACTCGCAGAAGAAGCACCGGCTAACTCCGTGCCAGCAGCCGCGGTAATACG
GAGGGTGCAAGCGTTAATCGGAATTACTGGGCGTAAAGCGCACGCAGGCGGTTGGATAAG
TTAGATGTGAAAGCCCCGGGCTCAACCTGGGAATTGCATTTAAAACTGTCCAGCTAGAGT
CTTGTAGAGGggggTAGAATTCCAGGTGTAGCGGTGAAATGCGTAGAGATCTGGAGGAAT
ACCGGTGGCGAAGGCGGCCcccTGGACAAAGACTGACGCTCAGGTGCGAAAGCGTGGGGA
GCAAACAGG
>OTU195
TCGAGGATCATTCGCAATGGGCGAAAGCCTGACGGTGCGACGCCGCGTGGAGGATGACGG
CCTTCGGGTTGTAAACTCCTGTCATCAGagagTAAGGCTTTCACGAGTAACTGCGTGGGA
GATTGATAGTATCTGAAGAGGAAGGGACGGCTAACTTCGTGCCAGCAGCCGCGGTAATAC
GAAGGTCCCGAGCGTTGTTCGGATTTACTGGGCGTAAAGCGTCTGTAGGCGGCGCGGCAA
GTCAGATGTGAAAGCCCGGGGCTCAACCCCGGAACTGCATCCGATACTGCCGTGCTTGAG
GATCGGAGGGGAGTCTGGAATTCACGGTGTAGCAGTGAAATGCGTAGATATCGTGAGGAA
CACTAGTGGCGAAGGCGAGACTCTGGACGATTCCTGACGCTGAgagaCGAAGGCCAGGGG
AGCGAAAAGG
>OTU196
TGAGGAATATTGGACAATGGGCGCAAGCCTGATCCAGCCATGCCGCGTGCAGGAAGAAGC
ATCTATGGTgtgtAAACTGCTTTTGTACGGGAAGAAACACTCCCTCGTGAGGGAGCTTGA
CGGTACCGTAAGAATAAGGATCGGCTAACTCCGTGCCAGCAGCCGCGGTAATACGGAGGA
TCCAAGCGTTATCCGGAATCATTGGGTTTAAAGGGTCCGTAGGCGGTTTTGTAAGTCAGT
GGTGAAATCTGGTCGCTCAACGATCAAACGGCCATTGATACTGCAGAACTTGAATGATTG
TGAAGTAACTAGAATATGTAGTGTAGCGGTGAAATGCTTAGATATTACATGGAATACCAA
TTGCGAAGGCAGGTTACTAACAATTTATTGACGCTGATGGACGAAAGCGTGGGGAGCGAA
CAGG
>OTU197
TTtttCCTCTTTCCcccTTttttACCcccTTATTCCTCCCTTCCTCTTttttGCCTCCGT
CCTTCTGTTtttACCGCCCTTTCCGCTATTCGGACAGTTTTGTCTCTAATCCCTTCCCTC
TTTGACGTTCCTCGCCGAAGAAGCACCGGCTAACTCCGTGCCAGCAGCCGCGGTAATACG
GAGGGTGCAAGCGTTAATCGGAATTACTGGGCGTAAAGCGCACGCAGGCGGTTGGATAAG
TTAGATGTGAAAGCCCCGGGCTCAACCTGGGAATTGCATTTAAAACTGTCCAGCTAGAGT
CTTGTAGAGGggggTAGAATTCCAGGTGTAGCGGTGAAATGCGTAGAGATCTGGAGGAAT
ACCGGTGGCGAAGGCGGCCcccTGGACAAAGACTGACGCTCAGGTGCGAAAGCGTGGGGA
GCAAACAGG
>OTU198
TAGGGAATCTTCGGCAATGGACGAAAGTCTGACCGAGCAACGCCGCGTGAGTGAAGAAGG
TTTTCGGATCGTAAAACTCTGTTGTTAGAGAAGAACAAGGACGTTAGTAACTGAACGTCC
CCTGACGGTATCTAACCAGAAAGCCACGGCTAACTACGTGCCAGCAGCCGCGGTAATACG
TAGGTGGCAAGCGTTGTCCGGATTTATTGGGCGTAAAGCGAGCGCAGGTGGTTTCTTAAG
TCTGATGTGAAAGCCcccGGCTCAACCGGGGAGGGTCATTGGAAACTGGGAGACTTGAGT
GCAGAAGAGGAGAGTGGAATTCCATGTGTAGCGGTGAAATGCGTAGATatatGGAGGAAC
ACCAGTGGCGAAGGCGGCTctctGGTCTGTAACTGACGCTGAGGCTCGAAAGCGTGGGGA
GCAAACAGG
>OTU199
TGGGGAATCTTGGACAATGGgggCAACCCTGATCCAGCGACGCCGCGTGGGTGACGAAGG
CCTTCGGGTTGTAAAGCCCTTTTGCCGGGGACGATGATGACGGTACCCGGAGAATAAGCA
CCGGCTAACTCCGTGCCAGCAGCCGCGGTAAGACGGAGGGTGCTAGCGTTGTTCGGAATT
ACTGGGCGTAAAGGGCGCGTAGGCGGCCGCTTAAGTCGGGTGTGAAAGCCCGGGGCTCAA
CCCCGGAACTGCATCCGAGACTGGGTGGCTGGAGACCGGGAGAGGAGAGTGGAATACCCA
GTGTAGAGGTGAAATTCGTAGATATTGGGTGGAACACCGGTGGCGAAAGCGGCTctctGG
CCCGGTTCTGACGCTGAGGCGCGAAAGCGTGGGGAGCAAACAGG
>OTU200
TGGGGAATATTGCGCAATGGggggAACCCTGACGCAGCCATGCCGCGTGAATGAAGAAGG
CCTTCGGGTTGTAAAGTTCTTTCGGTATTGAGGAAGGGGTGTATGTTAATAGCATACATT
ATTGACGTTAAATACAGAAGAAGCACCGGCTAACTCCGTGCCAGCAGCCGCGGTAATACG
GAGGGTGCGAGCGTTAATCGGAATAACTGGGCGTAAAGGGCACGCAGGCGGTTATTTAAG
TGAGGTGTGAAAGCCCCGGGCTTAACCTGGGAATTGCATTTCAGACTGGGTAACTAGAGT
ACTTTAGGGAGGGGTAGAATTCCACGTGTAGCGGTGAAATGCGTAGAGATGTGGAGGAAT
ACCGAAGGCGAAGGCAGCCCCTTGGGAATGTACTGACGCTCATGTGCGAAAGCGTGGGGA
GCAAACAGG
>OTU201
TGGGGAATCTTGCGCAATGGGCGAAAGCCTGACGCAGCAACGCCGCGTGCGGGATGACGG
CCTTCGTGGTTGTAAACCGCTTTCAGCAGGGACGAAAATGACGGTACCTGCAGAAGAAGC
CCCGGCTAACTACGTGCCAGCAGCCGCGGTAATACGTAGGgggCGAGCGTTGTCCGGATT
CATTGGGCGTAAAGAGCTCGTAGGCGGTTCAGTAAGTCGGGTGTGAAAGCTCCGAGCTCA
ACTCGGAGAGGCCACCCGATACTGCTGTGACTTGAGTCCAGTAGAGGAGCGTGGAACTCC
TGGTGTAGCGGTGAAATGCGCAGATATCAGGAAGAACACCGGTAGCGAAGGCGGCGCTCT
GGGCTGGAACTGACGCTGAGGAGCGAAAGCGTGGGTAGCAAACAGG
>OTU202
TGGGGAATCTTGCACAATGGGCGAAAGCCTGATGCAGCGACGCCGCGTGGgggATGAAGG
CCCTCGGGTTGTAAACCCCTTTCGGCAGGGAAGAAGCGCAAGTGACGGTACCTGCAGAAG
AAGCTCCGGCTAACTACGTGCCAGCAGCCGCGGTAAGACGTAGGGAGCGAGCGTTGTCCG
GATTCATTGGGCGTAAAGCgcgcgTAGGCGGTTTGGTAAGTCGGATGTGAAATCCCGAGG
CTCAACCTCGGGACTGCATCCGATACTGCCCGACTAGAGGTAGGTAGGGGAGATCGGAAT
TCCTGGTGTAGCGGTGAAATGCGCAGATATCAGGAGGAACACCGGTGGCGAAGGCGGATC
TCTGGGCCTTACCTGACGCTGAGGCGCGAAAGCTAGGGGAGCGAACAGG
>OTU203
TGGGGAATTTTCCGCAATGGGCGAAAGCCTGACGGAGCAATGCCGCGTGGAGGTAGAAGG
CCCACGGGTCGTGAACTTCTTTTCCCGGAGAAGAAGCAATGACGGTATCTGGGGAATAAG
CATCGGCTAACTCTGTGCCAGCAGCCGCGGTAATACAGAGGATGCAAGCGTTATCCGGAA
TGATTGGGCGTAAAGCGTCTGTAGGTGGCTTtttAAGTCCGCCGTCAAATCCCAGGGCTC
AACCCTGGACAGGCGGTGGAAACTACCAAGCTGGAGTACGGTAGGGGCAGAGGGAATTTC
CGGTGGAGCGGTGAAATGCGTAGAGATCGGAAAGAACACCAACGGCGAAAGCACTCTGCT
GGGCCGACACTGACACTGAgagaCGAAAGCTAGGGGAGCGAATGGG
>OTU204
TGGGGAATATTGCGCAATGGGCGAAAGCCTGACGCAGCGACGCAGCGTGAGGGACGACGG
CCTTCGGGTTGTAAACCTCTTTCAGCGGGGACGAAGCGAAAGTGACGGTACCCGCAGAAG
AAGCACCGGCTAACTACGTGCCAGCAGCCGCGGTAATACGTAGGGTGCAAGCATTGTCCG
GATTTATTGGGCGTAAAGAGCTCGTAGGCGGCTTGTCACGTCGGATGTGAAAACTCGGGG
CTCAACCCCGAGCCTGCATTCGATACGGGCTAGCTAGAGTGTTGCAGGGGAGACTGGAAT
TCCTGGTGTAGCGGTGAAATGCGCAGATATCAGGAGGAACACCGGTGGCGAAGGCGGGTC
TCTGGGCAACTACTGACGCTGAGGAGCGAAAGCGTGGGGAGCGAACAGG
>OTU206
TAGGGAATCTTCCACAATGGGCGAAAGCCTGATGGAGCAACGCCGCGTGAGTGATGAAGG
CCTTCGGGTTGTAAAACTCTGTCATTCGGGACGAACCGGAGTCTGAGGAAATGCAGACTc
tctGACGGTACCGGAGGAGGAAGCCCCGGCTAACTACGTGCCAGCAGCCGCGGTAATACG
TAGGgggCAAGCGTTGTCCGGATTCACTGGGCGTAAAGCgcgcgcAGGCGGTGATGTAAG
TCTGAGGTGAAAACCCGAAGCTCAACTTCGGGACTGCCTTGGATACTGCGTCACTTGAGG
ATAGGAGAGGCAAGGGGAATTCCACGTGTAGCGGTGAAATGCGTAGAGATGTGGAGGAAC
ACCTGTGGCGAAGGCGCCTTGCTGGCCTATTTCTGACGCTGAGGCGCGAAAGCGTGGGGA
GCAAACAGG
>OTU207
TGGGGAATATTGCACAATGGgggAAACCCTGATGCAGCCATGCCGCGTgtgtgAAGAAGG
TCTTCGGATTGTAAAGCACTTTAAGTTGGGAGGAAGGGTTGTAGATTAATACTCTGCAAT
TTTGACGTTACCGACAGAATAAGCACCGGCTAACTTCGTGCCAGCAGCCGCGGTAATACG
AAGGGTGCAAGCGTTAATCGGAATTACTGGGCGTAAAGCgcgcgTAGGTGGTTCGTTAAG
TTGGATGTGAAAGCCCCGGGCTCAACCTGGGAACTGCATCCAAAACTGGCGAGCTAGAGT
ACGGTAGAGGGTGGTGGAATTTCCTGTGTAGCGGTGAAATGCGTAGATATAGGAAGGAAC
ACCAGTGGCGAAGGCGACCACCTGGACTGATACTGACACTGAGGTGCGAAAGCGTGGGGA
GCAAACAGG
>OTU208
TGGGGAATTTTGGACAATGGgggAAACCCTGATCCAGCAATGCCGCGTGTGCGAAGAAGG
CCTTCGGGTTGTAAAGCACTTTTGTCAGGGAAGAAATCCTTTGGGCTAATACCCTAGGgg
gATGACGGTACCTGAAGAATAAGCACCGGCTAACTACGTGCCAGCAGCCGCGGTAATACG
TAGGGTGCAAGCGTTAATCGGAATTACTGGGCGTAAAGCGTGCGCAGGCGGTTGTGTAAG
ACAGGTGTGAAATCCCCGGGCTTAACCTGGGAATTGCATTTGTGACTGCACGACTAGAGT
gtgtCAGAGGggggTGGAATTCCACGTGTAGCAGTGAAATGCGTAGATATGTGGAGGAAC
ACCAATGGCGAAGGCAGCCcccTGGGATAACACTGACGCTCATGCACGAAAGCGTGGGGA
GCAAACAGG
>OTU210
TAGGGAATCTTCCGCAATGGACGAAAGTCTGACGGAGCAACGCCGCGTGAGTGATGAAGG
CTTTCGGGTCGTAAAACTCTGTTGTTAGGGAAGAACAAGTGCTAGTTGAATAAGCTGGCA
CCTTGACGGTACCTAACCAGAAAGCCACGGCTAACTACGTGCCAGCAGCCGCGGTAATAC
GTAGGTGGCAAGCGTTATCCGGAATTATTGGGCGTAAAGCgcgcgcAGGTGGTTTCTTAA
GTCTGATGTGAAAGCCCACGGCTCAACCGTGGAGGGTCATTGGAAACTGGGAGACTTGAG
TGCAGAAGAGGAAAGTGGAATTCCATGTGTAGCGGTGAAATGCGTAGAGATATGGAGGAA
CACCAGTGGCGAAGGCGACTTTCTGGTCTGTAACTGACACTGAGGCGCGAAAGCGTGGGG
AGCAAACAGG
>OTU211
TGGGGAATATTGCGCAATGGGCGGAAGCCTGACGCAGCGACGCCGCGTGGgggATGACGG
CCTTCGGGTTGTAAACCTCTTTCGACCTCGACGAAGCCTGTGGGTGACGGTAGGGGTAGA
AGAAGCACCGGCCAACTACGTGCCAGCAGCCGCGGTAACACGTAGGGTGCGAGCGTTGTC
CGGAATTATTGGGCGTAAAGAGCTCGTAGGCGGTgtgtCGCGTCGGCCGTGAAAACCTGG
GGCTTAACTCTGGGCTTGCGGTCGATACGGGCATCACTGGAGTTCGGCAGGGGAGACTGG
AATTCCTGGTGTAGCGGTGAAATGCGCAGATATCAGGAGGAACACCGGTGGCGAAGGCGG
GTCTCTGGGCCGATACTGACGCTGAGGAGCGAAAGCGTGGGGAGCGAACAGG
>OTU212
TGGGGAATATTGGACAATGGggggAACCCTGATCCAGCGACGCCGCGTGAGTGAAGAAGT
ATTTCGGTATGTAAAGCTCTATCAGCAGGGAAGAAAATGACGGTACCTGACTAAGAAGCC
CCGGCTAACTACGTGCCAGCAGCCGCGGTAATACGTAGGgggCAAGCGTTATCCGGATTT
ACTGGGTGTAAAGGGAGCGCAGACGGCTTGGCAAGTCTGAAGTGAAAGCCCGGGGCTTAA
CCCCGGGACTGCTTTGGAAACTGTGAAGCTAGAGTGTCGGAGAGGTAAGTGGAATTCCCA
GTGTAGCGGTGAAATGCGTAGATATTGGGAGGAACACCGGTGGCGAAGGCGGCTTACTGG
ACGATAACTGACGTTGAGGCTCGAAGGCGTGGGGAGCAAACAGG
>OTU213
TGGGGAATATTGCGCAATGGGCGAAAGCCTGACGCAGCGACGCCGCGTGGGTGATGAAGG
CCTTCGGGTCGTAAAGCCCTGTCAGGAGGGACGAAACCTCGGCAGGTTAATATCCTGCCG
ACTTGACGGTACCTCCAAAGGAAGCACCGGCTAACTCCGTGCCAGCAGCCGCGGTAATAC
GGAGGGTGCGAGCGTTGTTCGGAATTACTGGGCGTAAAGCGCGTGTAGGCGGCCTTGTAA
GTCTGGTGTGAAAGCCCGGGGCTCACCcccGGAAGTGCATTGGATACTGCAAGGCTCGAG
TACCGGAGAGGAGGGTGGAATTCCTGGTGTAGCGGTGAAATGCGTAGATATCAGGAGGAA
CACCGGTGGCGAAGGCGGCCCTCTGGACGGATACTGACGCTGAGACGCGAAAGCGTGGGG
AGCAAACAGG
>OTU214
TGGGGAATTTTGGACAATGGGCGCAAGCCTGATCCAGCAATGCCGCGTGCAGGAAGAAGG
CCTTCGGGTTGTAAACTGCTTTTGTACGGAACGAAACGGCCCTGGTTAATACCCGGGGCT
AATGACGGTACCGTAAGAATAAGCACCGGCTAACTACGTGCCAGCAGCCGCGGTAATACG
TAGGGTGCAAGCGTTAATCGGAATTACTGGGCGTAAAGCGTGCGCAGGCGGTTTTGTAAG
ACAGGCGTGAAATCCCCGGGCTCAACCTGGGAATTGCGCTTGTGACTGCAAGGCTGGAGT
GCGGCAGAGGgggATGGAATTCCGCGTGTAGCAGTGAAATGCGTAGATATGCGGAGGAAC
ACCGATGGCGAAGGCAATCCCCTGGGCCTGCACTGACGCTCATGCACGAAAGCGTGGGGA
GCAAACAGG
>OTU215
TGGGGAATATTGCACAATGGGCGCAAGCCTGATGCAGCGACGCCGCGTGGgggATGACGG
CCTTCGGGTTGTAAACCTCTTTCACCATCGACGAAGGTCCGAGGTATCTCGGGTTGACGG
TAGGTGGAGAAGAAGCACCGGCCAACTACGTGCCAGCAGCCGCGGTAATACGTAGGGTGC
GAGCGTTGTCCGGAATTACTGGGCGTAAAGAGCTCGTAGGTGGTTTGTCGCGTTGTTCGT
GAAATCTCACGGCTTAACTGTGAGCGTGCGGGCGATACGGGCAGACTGGAGTACTGCAGG
GGAGACTGGAATTCCTGGTGTAGCGGTGGAATGCGCAGATATCAGGAGGAACACCGGTGG
CGAAGGCGGGTCTCTGGGCAGTAACTGACGCTGAGGAGCGAAAGCGTGGGGAGCGAACAG
G
>OTU216
CAAGGAATCTTCCGCAATGGGCGCAAGCCTGACGGAGCAACGCCGCGTGCGGGATGACGC
CCTTCGGGGTGTAAACCGCTTTTCTTCGGGAAGAATGGTCGCAAGGCCTTGACGGTACCG
GAGGAAGAAGGACCGGCTAACTACGTGCCAGCAGCCGCGGTAATACGTAGGGTCCGAGCG
TTGTCCGGAGTTACTGGGCGTAAAGCgcgcgcAGGCGGCGGTGTTGGCCCGGCGTGAAAG
CCcccGGCTCAACCGGGGAGGGTCGTCGGGGACCGCACCGCTTGAGGGCGGTAGGGGCTG
GTGGAATGCCTGGTGTAGTGGTGAAATGCGTAGAGATCAGGCGGAACACCCGTGGCGAAG
GCGGCCAGCTGGGCCGTCCCTGACGCTGAGGCGCGAAGGCGTGGGGAGCGAACGGG
>OTU217
TGGGGAATATTGCACAATGGGCGAAAGCCTGATGCAGCGACGCCGCGTGGgggATGACGG
CCTTCGGGTTGTAAACCCCTTTCAGTAGGGAAGAAGCGAGAGTGACGGTACCTGCAGAAG
AAGCGCCGGCTAACTACGTGCCAGCAGCCGCGGTAATACGTAGGGCGCAAGCGTTGTCCG
GAATTATTGGGCGTAAAGAGCTTGTAGGTGGCTTGTCGCGTCTGCCGTGAAAACCCGAGG
CTCAACCTCGGGCGTGCGGTGGGTACGGGCAGGCTAGAGTGTGGTAGGGGAGACTGGAAC
TCCTGGTGTAGCGGTGAAATGCGCAGATATCAGGAAGAACACCGATGGCGAAGGCAGGTC
TCTGGGCCATTACTGACACTGAGAAGCGAAAGCATGGGTAGCGAACAGG
>OTU218
TGGGGAATATTGGACAATGGgggCAACCCTGATCCAGCGATGCCGCGTgtgtgAAGAAGG
CCTGAGGGTTGTAAAGCACTTTCAGTGGGGAGGAGGGTTTGTAGGTTAAGAGCTGACGAA
CTGGACGTTACCCACAGAAGAAGCACCGGCTAACTCCGTGCCAGCAGCCGCGGTAATACG
GAGGGTGCGAGCGTTAATCGGAATTACTGGGCGTAAAGGGTACGTAGGCGGTTAATTAAG
TCATATTTAAAATGCCAGGGCTCAACCTTGGATTGTGATGTGAAACTGGTTTGACTGGAG
TATGGGAGAGGGCAGTGGAATTTCAGGTGTAGCGGTGAAATGCGTAGATATCTGAAGGAA
CACCGGTGGCGAAGGCGGCTGCCTGGCCTAATACTGACGCTGAGGTACGAAAGCGTGGGG
AGCAAACAGG
>OTU219
TGGGGAATATTGGACAATGGGCGCAAGCCTGATCCAGCCATGCCGCGTgtgtgAAGAAGG
CCTTCGGGTTGTAAAGCACTTTCACTTGGGAAGAAAAGCTGGCCGTTAATAGCGGTCAGC
CGTGACATTACCTTGAGAAGAAGCACCGGCTAACTCCGTGCCAGCAGCCGCGGTAATACG
GAGGGTGCGAGCGTTAATCGGAATTACTGGGCGTAAAGCgcgcgTAGGTGGTTTGTTAAG
TCAGCTGTGAAAGCCCCGGGCTCAACCTGGGAACTGCAGTTGATACTGGCCGACTAGAGT
ACGAgagagGGAGGTAGAATTCCATGTGTAGCGGTGAAATGCGTAGATatatGGAGGAAT
ACCGGTGGCGAAGGCGGCCTCCTGGCTCGATACTGACGCTGAGGTGCGAAAGCGTGGGGA
TCAAACAGG
>OTU220
TGGGGAATATTGCACAATGGGCGCAAGCCTGATGCAGCGACGCCGCGTGAGGGATGGAGG
CCTTCGGGTTGTAAACCTCTTTTATCGGGGAGCAAGCGAGAGTGAGTTTACCCGTTGAAT
AAGCACCGGCTAACTACGTGCCAGCAGCCGCGGTAATACGTAGGGTGCAAGCGTTATCCG
GAATTATTGGGCGTAAAGGGCTCGTAGGCGGTTCGTCGCGTCCGGTGTGAAAGTCCATCG
CTTAACGGTGGATCCGCGCCGGGTACGGGCGGGCTTGAGTGCGGTAGGGGAGACTGGAAT
TCCCGGTGTAACGGTGGAATGTGTAGATATCGGGAAGAACACCAATGGCGAAGGCAGGTC
TCTGGGCCGTTACTGACGCTGAGGAGCGAAAGCGTGGGGAGCGAACAGG
>OTU221
TGGGGAATATTGCGCAATGGGCGAAAGCCTGACGCAGCGACGCCGCGTGAGGGATGAAGG
CCTTCGGGTTGTAAACCTCTTTCAGCAGGGACGAAGCGCAAGTGACTGTACCTGCAGAAG
AAGCACCGGCTAACTACGTGCCAGCAGCCGCGGTAATACGTAGGGTGCAAGCGTTGTCCG
GATTTATTGGGCGTAAAGAGCTCGTAGGCGGCTCGTCACGTCGGATGTGAAAACTCGGGG
CTTAACTCCGAGCCTGCATTCGATACGGGCGGGCTAGAATTCGGTAGGGGAGACTGGAAT
TCCTGGTGTAGCGGTGAAATGCGCAGATATCAGGAGGAACACCGATGGCGAAGGCAGGTC
TCTGGGCCGATATTGACGCTGAGGAGCGAAAGCGTGGGGAGCGAACAGG
>OTU222
TAGGGAATTTTCCACAATGGGCGAAAGCCTGATGGAGCAACGCCGCGTGCAGGATGAATG
CCTTCGGGTTGTAAACTGCTTTTCTGtgtgAAGAATATGACGGTAACACAGGAATAAGGG
TCGGCTAACTACGTGCCAGCAGCCGCGGTCATACGTAGGACCCAAGCGTTATCCGGAATT
ACTGGGCGTAAAGAGTTGCGTAGGTGGCATAATAAGTGAAGCGTGAAAGCGTGCGGCTCA
ACCGCATATCCGCGTTTCAAACTATTAAGCTTGAGTATAAGagagGTAGATGGAATTTCT
AGTGTAGGAGTGAAATCCGTAGATATTAGAAGGAACACCGATGGCGTAGGCAGTCTACTG
GCTTATTACTGACACTAAGGCACGAAAGCGTGGGGAGCGAACAGG
>OTU223
TGGGGAATATTGCACAATGGGCGAAAGCCTGATGCAGCGACGCCGCGTGAGGGATGACGG
CCTTCGGGTTGTAAACCTCTTTCAGCAGGGAAGAAGGCCTTCGGGTGGACGGTACCTGCA
GAAGAAGCGCCGGCTAACTACGTGCCAGCAGCCGCGGTAATACGTAGGGCGCAAGCGTTG
TCCGGAATTATTGGGCGTAAAGAGCTCGTAGGCGGTCTGTCGCGTCTGGTGTGAAAACCC
GAGGCTCAACCTCGGGCTTGCATCGGGTACGGGCAGACTAGAGTGCGGTAGGGGAGACTG
GAATTCCTGGTGTAGCGGTGGAATGCGCAGATATCAGGAGGAACACCGATGGCGAAGGCA
GGTCTCTGGGCCGCAACTGACGCTGAGGAGCGAAAGCATGGGGAGCGAACAGG
>OTU224
TGAGGAATATTGGTCAATGGGCGAGAGCCTGAACCAGCCAAGTAGCGTGCAGGATGACGG
CCCTCCGGGTTGTAAACTGCTTTTAGTTGGGAATAAaaaaaGGGACTTGTCCCTTCTTGT
ATGTACCTTCAGAAaaaGGACCGGCTAATTCCGTGCCAGCAGCCGCGGTAATACGGAAGG
TCCAGGCGTTATCCGGATTTATTGGGTTTAAAGGGAGCGTAGGCGGATTGTTAAGTCAGC
GGTTAAAGGGTGTGGCTCAACCATGCATTGCCGTTGAAACTGGCGATCTTGAGTGCAGAC
AGGGATGCCGGAATTCGTGGTGTAGCGGTGAAATGCTTAGATATCACGAAGAACTCCGAT
CGCGAAGGCAGGTGTCCGGGCTGCAACTGACGCTGAGGCTCGAAAGTGTGGGTATCAAAC
AGG
>OTU225
TGGGGAATCTTGCACAATGGGCGAAAGCCTGATGCAGCAACGCCGCGTGAGTGAAGAAGG
CCTTTGGGTTGTAAAGCTCTTTCGGCTGGGAAGAAGGGCAACGGGGCTAATATCCCTGAT
GTTTGACGGTACCAGCATAAGAAGCACTGGCTAATTCCGTGCCAGCAGCTGCGGTAATAC
GGAAGGTGCAAGCGTTGTTCGGAGTGACTGGGCGTAAAGGGCGCGTAGGCCGGAAGATAA
GACGATTGTGAAAGCCCCGGGCTTAACCTGGGAAGTGCAGTCGTGACTGTTtttCTTGAA
TGTCTGAGAGGTCAGTGGAATTCCAGGTGTAGGAGTGAAATCCGTAGATATCTGGAGGAA
CATCGGAGGCGAAGGCGGCTGACTGGCAGAACATTGACGCTGAGGCGCGAGAGTGCGGGG
AGCAAACAGG
>OTU227
TTtttCCTCTTTCCcccTTttttCCccccTTCTTCCTCCCTTCCTCTTtttttCCTCCTT
CCTTCGGTTtttACCGCCCTTTCCGCTCTTCGTACATGTTGGTCtctcCTCCCTTCCCTC
TTTTCCGTTCCTCGCAGAAGAAGCACCGGCTAACTCCGTGCCAGCAGCCGCGGTAATACG
GAGGGTGCAAGCGTTAATCGGAATTACTGGGCGTAAAGCGCACGCAGGCGGTTGGATAAG
TTAGATGTGAAAGCCCCGGGCTCAACCTGGGAATTGCATTTAAAACTGTCCAGCTAGAGT
CTTGTAGAGGggggTAGAATTCCAGGTGTAGCGGTGAAATGCGTAGAGATCTGGAGGAAT
ACCGGTGGCGAAGGCGGCCcccTGGACAAAGACTGACGCTCAGGTGCGAAAGCGTGGGGA
GCAAACAGG
>OTU228
TGGGGAATCTTGGACAATGGgggCAACCCTGATCCAGCCATGCCGCGTGAGTGAAGAAGG
CCTTAGGGTCGTAAAGCTCTTTCGCCGGGGAAGACAATGACGGTACCCGGAGAAGAAACC
CCGGCTAACTCCGTGCCAGCAGCCGCGGTAATACGGAGGgggTTAGCGTTGTTCGGAATT
ACTGGGCGTAAAGCGCACGTAGGCGGATTGGAAAGTTGGgggTGAAATCCCGGGGCTCAA
CCCCGGAACTGCCTTCAAGACTTCCAGTCTTGAGGTCGAgagagGTGAGTGGAATTCCGA
GTGTAGAGGTGAAATTCGTAGATATTCGGAGGAACACCAGTGGCGAAGGCGGCTCACTGG
CTCGATACTGACGCTGAGGTGCGAAAGCGTGGGGAGCAAACAGG
>OTU229
TGGGGAATATTGGACAATGGGCGCAAGCCTGATCCAGCCATGCCGCGTGGGTGAAGAAGG
CCTTAGGGTTGTAAACCCCTTTCAGCGGGGAAGATAATGACGGTACCCGCAGAAGAAGTC
CCGGCTAACTCCGTGCCAGCAGCCGCGGTAATACGGAGGGGACTAGCGTTGTTCGGAATT
ACTGGGCGTAAAGCgcgcgTAGGCGGATTTGCAAGTCGGgggTGAAATCCCGAGGCTCAA
CCTCGGAACTGCCTTCGATACTGCAAATCTCGAGTCCGGAAGAGGTGAGTGGAATTCCTA
GTGTAGAGGTGAAATTCGTAGATATTAGGAAGAACACCAGTGGCGAAGGCGGCTCACTGG
TCCGGTACTGACGCTGAGGCGCGAAAGCGTGGGGAGCAAACAGG
>OTU230
TAGGGAATCTTCCACAATGGACGAAAGTCTGATGGAGCAACGCCGCGTGAACGATGAAGG
CTTTCGGGTCGTAAAGTTCTGTTGTAAGGGAAGAACAAGTGCCGCAGGCAATGGCGGCAC
CTTGACGGTACCTTGCGAGAAAGCCACGGCTAACTACGTGCCAGCAGCCGCGGTAATACG
TAGGTGGCAAGCGTTGTCCGGAATTATTGGGCGTAAAGCgcgcgcAGGCGGCCTCTTAAG
TCTGATGTGAAAGCCcccGGCTCAACCGGGGAGGGCCATTGGAAACTGGGAGGCTTGAGT
ATAGGAgagaAGAGTGGAATTCCACGTGTAGCGGTGAAATGCGTAGAGATGTGGAGGAAC
ACCAGTGGCGAAGGCGACTCTTTGGCCTATAACTGACGCTGAGGCGCGAAAGCGTGGGGA
GCAAACAGG
>OTU231
TGGGGAATATTGGACAATGGgggCAACCCTGATCCAGCCATGCCGCGTGAGTGATGAAGG
CCTTCGGGTTGTAAAGCTCTTTTGGCGGGGACGATGATGACGGTACCCGCAGAATAAGCC
CCGGCTAACTTCGTGCCAGCAGCCGCGGTAAGACGAAGGgggCTAGCGTTGTTCGGAATT
ACTGGGCGTAAAGCGAGTGTAGGTGGTTGTCATAGTCAGGTGTGAAAGCCTTGAGCTCAA
CTCAAGAAATGCACTTGATACTGGGCGACTAGAGGACCGGAGAGGATAGTGGAATTCCCA
GTGTAGTGGTGAAATACGTAGAGATTGGGAAGAACACCAGTGGCGAAGGCGGCTATCTGG
ACGGTTTCTGACACTAAGACTCGAAAGCGTGGGGAGCAAACAGG
>OTU232
TGGGGAATTTTGGACAATGGGCGCAAGCCTGATCCAGCCATGCCGCGTGCGGGAAGAAGG
CCTTCGGGTTGTAAACCGCTTTTGGCAGGAACGAAACGGCGACCTCTAATACGGGTCGTT
AATGACGGTACCTGCAGAATAAGCACCGGCTAACTACGTGCCAGCAGCCGCGGTAATACG
TAGGGTGCAAGCGTTAATCGGAATTACTGGGCGTAAAGCGTACGCAGGCGGCTTTGCAAG
ACAGGTGTGAAATCCCCGGGCCTAACCTGGGAACTGCATTTGTGACTGCATGGCTAGAGT
CTGTCAGAGGggggTGGAATTCCACGTGTAGCAGTGAAATGCGTAGAGATGTGGAAGAAC
ACCGATGGCGAAGGCAGCCcccTGGGATGAGACTGACGCTCATGTACGAAAGCGTGGGGA
GCAAACAGG
>OTU233
TGGGGAATATTGCACAATGGGCGGAAGCCTGATGCAGCGACGCCGCGTGAGGGATGGAGG
CCTTCGGGTTGTAAACCTCTTTCGCTCATGGTCAAGCCGCAACTGTGGGTTGTGGTGAGG
GTAGTGGGTAAAGAAGCGCCGGCTAACTACGTGCCAGCAGCCGCGGTAATACGTAGGGCG
CGAGCGTTGTCCGGAATTATTGGGCGTAAAGGGCTTGTAGGCGGTTGGTCGCGTCTGCCG
TGAAATCCTCTGGCTTAACTGGgggCGTGCGGTGGGTACGGGCTGACTTGAGTGCGGTAG
GGGAGACTGGAACTCCTGGTGTAGCGGTGGAATGCGCAGATATCAGGAAGAACACCGGTG
GCGAAGGCGGGTCTCTGGGCCGTTACTGACGCTGAGGAGCGAAAGCGTGGGGAGCGAACA
GG
>OTU234
TGGGGAATTTTGGACAATGGGCGCAAGCCTGATCCAGCCATTCCGCGTGAGTGAAGAAGG
CCTTCGGGTTGTAAAGCTCTTTCGCAAGGGAAGAAAACTTAACCTCTAACATAGGTTGAG
GCTGACGGTACCTTGATAAGAAGCACCGGCTAACTACGTGCCAGCAGCCGCGGTAATACG
TAGGGTGCGAGCGTTAATCGGAATTACTGGGCGTAAAGCGTGCGCAGGCGGCCTGATAAG
TCAGATGTGAAATCCCCGAGCTCAACTTGGGAACTGCGTTTGAAACTATCAAGCTAGAAT
ATGTCAGAGGggggTAGAATTCCACGTGTAGCAGTGAAATGCGTAGAGATGTGGAGGAAT
ACCAATGGCGAAGGCAGCCcccTGGGATAATATTGACGCTCATGCACGAAAGCGTGGGGA
GCAAACAGG
>OTU235
TGGGGAATATTGCACAATGGGCGAAAGCCTGATGCAGCGACGCCGCGTGGgggATGACGG
TCTTCGGATTGTAAACCCCTTTCAGTAGGGACGAAGCGCAAGTGACGGTACCTGCAGAAG
AAGCACCGGCTAACTACGTGCCAGCAGCCGCGGTAATACGTAGGGTGCGAGCGTTGTCCG
GAATTACTGGGCGTAAAGAGCTCGTAGGCGGTTTGTCACGTCGTCTGTGAAATCCCTCGG
CTTAACCGGgggCGTGCAGGCGATACGGGCAGACTTGAGTACTACAGGGGAGACTGGAAT
TCCTGGTGTAGCGGTGAAATGCGCAGATATCAGGAGGAACACCGGTGGCGAAGGCGGGTC
TCTGGGTAGTAACTGACGCTGAGGAGCGAAAGCATGGGTAGCGAACAGG
>OTU236
TGGGGAATATTGCGCAATGGGCGGAAGCCTGACGCAGCGACGCCGCGTGGgggATGACGG
CCTTCGGGTTGTAAACCTCTTTCGGCCTTGACGAAGCCTTTCGGGGTGACGGTAGGGGTA
GAAGAAGCACCGGCCAACTACGTGCCAGCAGCCGCGGTAATACGTAGGGTGCGAGCGTTG
TCCGGAATTATTGGGCGTAAAGAGCTCGTAGGCGGTCTGTCGCGTCGGTCGTGAAAACTT
GGGGCTTAACCCTGAGCTTGCGGTCGATACGGGCATGACTTGAGTTCGGCAGGGGAGACT
GGAATTCCTGGTGTAGCGGTGAAATGCGCAGATATCAGGAGGAACACCGGTGGCGAAGGC
GGGTCTCTGGGCCGATACTGACGCTGAGGAGCGAAAGCGTGGGGAGCGAACAGG
>OTU237
TAGGGAATATTGCGCAATGGgggAAACCCTGACGCAGCAACGCCGCGTGAGTGAGGAAGG
TCTTCGGATTGTAAAACTCTTTTGCTAGGGAAaaaTGGATAAGGAGCTAATACCCCTTAT
TGTGATGGTACCTAAAGAATAAGGACCGGCTAACTTCGTGCCAGCAGCCGCGGTAATACG
AAGGGTCCAAGCGTTGTTCGGAATCATTGGGCGTAAAGCgcgcgcAGGCGGATCAGCAAG
TCAGATGTGAAATCTCGAAGCTCAACTTCGAAACTGCGTCTGAAACTGCTAGTCTAGAAT
GTCGGAGGgggCAGGGGAATTTCACGTGTAGGGGTAAAATCCGTAGAGATGTGAAGGAAC
ACCGGAGGCGAAGGCGCCTGTCTGGACGACTATTGACGCTGAGGCGCGAAAGCGTGGGGA
GCAAACAGG
>OTU238
TAACGAATCTTCCGCAATGCGCGAAAGCGTGACGGGGCAATGCCGCGTGCAGGATGAAGC
CCTTCGGGGTGTAAACTGCTGTCAGGGTGCAGGAAAGAAATGACCATACCCAAAGGAAGC
ACCGGCTAACTCTGTGCCAGCAGCCGCGGTAATACAGAGGGTGCGAGCGTTAATCGGAAT
CACTGGGCTTAAAGGGTGCGTAGGCGGACGCGTAGGCGCTTTGTGAAAGCCCTCGGCTCA
ACCGAGGAATTGCTTGGCGAACCACGTGTCTTGAGGTTGGTAGAGGTCGCTGGAACGATA
GGTGGAGCGGTGAAATGCGTAGATATCTATCGGAACGCCAAAGGTGAAGACAGGCGACTG
GGCCATACCTGACGCTGAGGCACGAAAGCGTGGGGAGCAAACGGG
>OTU239
TGGGGAATTTTCCGCAATGGACGAAAGTCTGACGGAGCGACACCGCGTGGAGGACGAAGT
TtttCGGAATGTAAACTCCTTTTGGCAGGGATGAAAACAATGACAGTACCTGCAGAATAA
GCATCGGCTAACTACGTGCCAGCAGCCGCGGTAATACGTAGGATGCAAGCGTTGTTCGGA
ATTACTGGGCGTAAAGAGTACGTAGGCGGCAATGTAAGTCTGATATTAAAGACCGGAGCT
CAACTTCGGGAGTGTATTGGAAACTACATAGCTAGAGGACAGTAGAGGAAGTCGGAATTC
TCAGTGTAGCGGTGAAATGCGTAGATATTGGGAAGAACACCAGTTGCGAAAGCGGACTTC
TGGGCTGTTACTGACGCTGAGGTACGAAAGTGTGGGGAGCAAACAGG
>OTU240
TGGGGAATTTTGGACAATGGgggCAACCCTGATCCAGCCATGCCGCGTGCGGGAAGAAGG
CCTTCGGGTTGTAAACCGCTTTCGGCCGGAACGAAATCGCCGGGGAGAACATCTCCGGTG
GATGACGGTACCGGAAGAAGAAGCACCGGCTAACTACGTGCCAGCAGCCGCGGTAATACG
TAGGGTGCGAGCGTTAATCGGAATTACTGGGCGTAAAGCGTGCGCAGGTGGTTCGCTAAG
ACAGATGTGAAATCCCCGGGCTCAACCTGGGAACTGCGTTTGTGACTGGCGGGCTAGAGT
GCGGAAGAGGGAGGTGGAATTCCACGTGTAGCAGTGAAATGCGTAGAGATGTGGAGGAAC
ACCGATGGCGAAGGCAGCCTCCTGGTCTAGCACTGACGCTCATGCACGAAAGCGTGGGGA
GCAAACAGG
>OTU241
TCGGGAATCTTGCACAATGGGCGAAAGCCTGATGCAGCAACGCCGTGTGAGCGACGAAGG
CCCTAGGGTCGTAAAGCTCTGTTGTTAGGGACGAAGGGCGAAGGGTTAATAGCCCTTAGC
CTGACGGTACCTTTCGAGGAAGCCCCGGCTAACTACGTGCCAGCAGCCGCGGTAATACGT
AGGgggCGAGCGTTGTCCGGAATTATTGGGCGTAAAGGGCGCGTAGGCGGCCTGGTAAGT
CTGCTGTGAAACCTTGGGGCTCAACCCCAAGCGTGCAGTGGATACTGTCAGGCTAGAGGA
TGGTAGAGGCCAGTGGAATTCCCGGTGTAGCGGTGAAATGCGCAGATATCGGGAGGAACA
CCAGTAGCGAAGGCGGCTGGCTGGGCCATTCCTGACGCTGAGGCGCGAAAGCTAGGGGAG
CGAACAGG
>OTU242
TTtttCCTCTTTCACCCTTttttACCcccTTCTTCCTCCCTTCCTCTTttttGCCTCCTT
CCTTCTGGTTTTACCTCCCTTTCCGCTATTCGTACATTTTCGCTTCTAATCTCCGTTCCC
TTTGCCGTTCCTCGCAGAAGAAGCACCGGCTAACTCCGTGCCAGCAGCCGCGGTAATACG
GAGGGTGCAAGCGTTAATCGGAATTACTGGGCGTAAAGCGCACGCAGGCGGTTGGATAAG
TTAGATGTGAAAGCCCCGGGCTCAACCTGGGAATTGCATTTAAAACTGTCCAGCTAGAGT
CTTGTAGAGGggggTAGAATTCCAGGTGTAGCGGTGAAATGCGTAGAGATCTGGAGGAAT
ACCGGTGGCGAAGGCGGCCcccTGGACAAAGACTGACGCTCAGGTGCGAAAGCGTGGGGA
GCAAACAGG
>OTU243
TGGGGAATATTGGACAATGGGCGCAAGCCTGATCCAGCAATGCCGCGTgtgtgAAGAAGG
CCTGCGGGTTGTAAAGCACTTTCAGTTGGGAGGAAGTGATTGCCGTTAATAGCGGTGATT
ATTGACGTTACCGACAGAAGAAGCACCGGCTAACTCTGTGCCAGCAGCCGCGGTAATACA
GAGGGTGCGAGCGTTAATCGGAATTACTGGGCGTAAAGGGTGCGTAGGTGGTCTTATAAG
TCAGATGTGAAAACCCTGGGCTTAACCTAGGAATGGCATTTGAAACTGTGAGACTAGAGT
TTGGAAGAGGAAAGTGGAATTTCAGGTGTAGCGGTGAAATGCGTAGATATCTGAAGGAAC
ATCAGTGGCGAAGGCGACTTTCTGGTCCGATACTGACACTGAGGCACGAAAGCGTGGGGA
GCAAACAGG
>OTU244
TGAGGAATATTGGTCAATGGGCGAGAGCCTGAACCAGCCATGCCGCGTGCAGGATGACGG
TCCTATGGATTGTAAACTGCTTTTGTACGGGAAGAAACCTTTCCACGTGTGGAAAATTGA
CGGTACCGTAAGAATAAGGATCGGCTAACTCCGTGCCAGCAGCCGCGGTAATACGGAGGA
TCCAAGCGTTATCCGGAATCATTGGGTTTAAAGGGTCCGTAGGCGGTTTTATAAGTCAGT
GGTGAAATCCGGCAGCTCAACTGTCGAACTGCCATTGATACTGTAGAACTTGAATTATTG
TGAAGTAACTAGAATATGTAGTGTAGCGGTGAAATGCTTAGAGATTACATGGAATACCAA
TTGCGAAGGCAGGTTACTAACAATACATTGACGCTGATGGACGAAAGCGTGGGGAGCGAA
CAGG
>OTU245
TGGGGAATATTGCACAATGGgggAAACCCTGATGCAGCAACGCCGCGTGAGTGATGAAGG
CCTTCGGGTTGTAAAGCTCTGTCTTTGGGGACGATAATGACGGTACCCAAGGAGGAAGCC
ACGGCTAACTACGTGCCAGCAGCCGCGGTAATACGTAGGTGGCAAGCGTTGTCCGGATTT
ACTGGGCGTAAAGGATGCGTAGGCGGATTtttAAGTGGGATGTGAAATTCCGAGGCTCAA
CCTCGGCGCTGCATTCCAAACTGGAAGTCTAGAGTGCGGGAGAGGAAAGTGGAATTCCTA
GTGTAGCGGTGAAATGCGTAGAGATTAGGAAGAACACCAGTGGCGAAGGCGACTTTCTGG
ACCGTAACTGACGCTGATGCATGAAAGCGTGGGGAGCAAACAGG
>OTU246
TAGGGAATATTGCACAATGGgggAAACCCTGATGCAGCGACGCCGCGTGAGTGATGAAGG
CCTTCGGGTCGTAAAGCTCTGTCGTATGGGACTAACACAATGAAGGTACCATGCAAGAAA
GGATCGGCTAACTTCGTGCCAGCAGCCGCGGTAAGACGAGGGATCCTAGCGTTGTTCGGA
ATCATTGGGCGTAAAGCGGGTGTAGGCGGATCTATAAGTCAGGTGTGAAATCCCAGGGCT
CAACCCTGGAAGTGCATTTGATACTGTAGATCTTGAATGTGGTAGAGGTTACTGGAATTG
TTGGTGTAGTGGTGAAATACGTAGATATCAACAGGAATACCGGAGGCGAAGGCGAGTAAC
TGGGCCAACATTGACGCTGAGATCCGAAAGTGTGGGGATCAAACAGG
>OTU247
TGGGGAATATTGCACAATGGGCGAAAGCCTGATGCAGCGACGCCGCGTGAGGGATGACGG
CCTTCGGGTTGTAAACCTCTTTCACCAGGGACGAAGCTAACGTGACGGTACCTGGAGAAG
AAGCACCGGCTAACTACGTGCCAGCAGCCGCGGTAATACGTAGGGTGCGAGCGTTGTCCG
GAATTATTGGGCGTAAAGAGCTTGTAGGCGGTTTGTCGCGTCTGCTGTGAAAGACCGGGG
CTTAACTCCGGTTCTGCAGTGGGTACGGGCAGACTAGAGTGTGGTAGGGGAGACTGGAAT
TCCTGGTGTAGCGGTGAAATGCGCAGATATCAGGAGGAACACCGATGGCGAAGGCAGGTC
TCTGGGCCATTACTGACGCTGAGAAGCGAAAGCATGGGGAGCGAACAGG
>OTU248
TGGgggATATTGCGCAATGGGCGAAAGCCTGACGCAGCGACGCCGCGTGGGTGATGAAGG
CCTTCGGGTCGTAAAGCCCTGTCGAGGgggACGAAACGGTTTCGACCTAATACGTCGGGA
CTTTGACGGTACCCCTAAAGGAAGCACCGGCTAACTCCGTGCCAGCAGCCGCGGTAATAC
GGAGGGTGCGAGCGTTGTTCGGAATCACTGGGCGTAAAGCGCGTGTAGGCGGTCTGTTAA
GTCTGATGTGAAAGCCCGGGGCTCACCcccGGAAGTGCATTGGAAACTGATAGACTGGAG
TCCCGGAGAGGAGGGTGGAATTCCTGGTGTAGCGGTGAAATGCGTAGATATCAGGAGGAA
CACCGGTGGCGAAGGCGGCCCTCTGGACGGTGACTGACGCTGAGACGCGAAAGCGTGGGG
AGCAAACAGG
>OTU249
TGGGGAATATTGGACAATGGggggAACCCTGATCCAGCAATGCCGCGTgtgtgAAGAAGG
CCTGCGGGTTGTAAAGCACTTTCAGTGGGGAGGAGGGTTAGTTGGTTAAGAGCTGATTAA
TTGGACGTTACCCACAGAAGAAGCACCGGCTAACTCCGTGCCAGCAGCCGCGGTAATACG
GAGGGTGCGAGCGTTAATCGGAATTATTGGGCGTAAAGGGTGCGTAGGTTGTTTGATAAG
ATATAGGTAAAATTCCTGGGCTTAACCTGGGACTGTCCTATAAGACTGTTAGACTATGAG
TATGGGAGAGGGTAGAGGAATTTCCGGTGTAGCGGTGAAATGCGTAGATATCGGAAGGAA
CATCGGTGGCGAAGGCGTCTACCTGGCCTAATACTGACACTGAGGCACGAAAGCGTGGGG
AGCAAACAGG
>OTU250
TGGGGAATATTGGACAATGGgggCAACCCTGATCCAGCCATGCCGCGTGAGTGATGAAGG
CCTTAGGGTTGTAAAGCTCTTTCGCCGGTGAAGATAATGACGGTAACCGGAGAAGAAGCC
CCGGCTAACTTCGTGCCAGCAGCCGCGGTAATACGAAGGgggCTAGCGTTGTTCGGAATT
ACTGGGCGTAAAGCGCACGTAGGCGGACTGTTAAGTCGGgggTGAAATCCCAGGGCTCAA
CCCTGGAACTGCCTCCGATACTGGCTGTCTTGAGTCCGGGAGAGGTGAGTGGAATTCCGA
GTGTAGAGGTGAAATTCGTAGATATTCGGAAGAACACCAGTGGCGAAGGCGGCTCACTGG
CCCGGTACTGACGCTGAGGTGCGAAAGCGTGGGGAGCAAACAGG
>OTU251
TGGGGAATATTGCGCAATGGGCGAAAGCCTGACGCAGCAACGCCGCGTGAGGGATGAAGT
ACGTCGAGATGTAAACCTCTTTCAGCAGGGACGAAGCGAAAGTGACGGTACCTGCAGAAG
AAGCGCCGGCTAACTACGTGCCAGCAGCCGCGGTAATACGTAGGGCGCAAGCGTTGTCCG
GATTTATTGGGCGTAAAGGGCTCGTAGGCGGTCTGTCACGTCGGATGTGAAAACTCAGTG
CTTAACACTGGGCCTGCATTCGATACGGGCAGACTAGAGTTCGGTAGGGGAGACTGGAAC
TCCTGGTGTAGCGGTGGAATGCGCAGATATCAGGAAGAACACCGATGGCGAAGGCAGGTC
TCTGGGCCGATACTGACGCTGAGGAGCGAAAGCGTGGGGAGCGAACAGG
>OTU252
TGGGGAATATTGGACAATGGGCGCAAGCCTGATCCAGCCATGCCGCGTGAGTGATGAAGG
CCCTAGGGTTGTAAAGCTCTTTCAGCGAGGAGGATAATGACGTTACTCGCAGAAGAAGCC
CCGGCTAACTTCGTGCCAGCAGCCGCGGTAATACGAAGGgggCTAGCGTTGTTCGGAATC
ACTGGGCGTAAAGCGCACGTAGGCGGACTTTTAAGTCAGGGGTGAAATCCCGGGGCTCAA
CCCCGGAACTGCCTTTGATACTGGAAGTCTTGAGTCCGAgagagGTGAGTGGAACTCCGA
GTGTAGAGGTGAAATTCGTAGATATTCGGAAGAACACCAGTGGCGAAGGCGGCTCACTGG
CTCGGTACTGACGCTGAGGTGCGAAAGCGTGGGGAGCAAACAGG
>OTU253
CGACGAATATTCCGCAATGCGCGAAAGCGTGACGGAGCAATGCCGCGTGCAGGATGAAGC
GGCTACGCCGTGTAAACTGCTGTCAGGGTGCAGGAATACTGACCGCACCCAAAGGAAGGG
CCGGCTAAACTCGTGCCAGCAGCCGCGGTAATACGAGTGGCCCAAGCGTTAATCGGAATC
ACTGGGCTTAAAGGGTGCGTAGGCGGCTCTGCAAGCACTTCGTGAAATCCcccGGCTCAA
CCGGGGAACTGCGGGGTGGACTGCAGGGCTTGAGGCATGGAGAGGTCGTCGGAACGCTCG
GTGGAGCGGTGAAATGCGTTGATATCGAGCGGAACGCCGAAGGTGAAGACAGGCGACTGG
TCATGTCCTGACGCTGAGGCACGAAAGCGTGGGGAGCAAACGGG
>OTU254
TTAGGAATCTTCCACAATGGGCGCAAGCCTGATGGAGCGACGCCGCGTGAGGGATGAAGG
TTTTCGGATCGTAAACCTCTGAACAAGGGACGAAAGACGCGACGAGCGGGATGACGGTAC
CTTGGTAATAGCACCGGCTAACTCCGTGCCAGCAGCCGCGGTAATACGGAGGGTGCAAGC
GTTACCCGGAATCACTGGGCGTAAAGGGCGTGTAGGCGGACACTTAAGTCTGGTTTTAAA
GACCGGGGCTCAACCCCGGGCATGGACTGGGTACTGGGTGTCTGGACCTCTGGAgagaga
ACTGGAATTCCTGGTGTAGCGGTGGAATGCGTAGATACCAGGAGGAACACCAATGGCGAA
GGCAGGTTCTTGGACAGAAGGTGACGCTGAGGCGCGAAAGTGTGGGGAGCGAACCGG
>OTU255
TAGGGAATCTTCCACAATGGGTGCAAACCTGATGGAGCAATGCCGCGTGAGTGAAGAAGG
TCTTCGGATCGTAAAGCTCTGTTGTTAGAGAAGAACACGTGCTAGGTAACTACTAGCGCC
TTGACGGTATCTAACCAGAAAGTCACGGCTAACTACGTGCCAGCAGCCGCGGTAATACGT
AGGTGACAAGCGTTGTCCGGATTTATTGGGCGTAAAGGGAGCGCAGGCGGTCTGTTTAGT
CTAATGTGAAAGCCCACGGCTTAACCGTGGAACGGCATTGGAAACTGACAGACTTGAATG
TAGAAGAGGAAAATGGAATTCCAAGTGTAGCGGTGGAATGCGTAGATATTTGGAGGAACA
CCAGTGGCGAAGGCGATTTTCTGGTCTAACATTGACGCTGAGGCTCGAAAGCGTGGGGAG
CGAACAGG
>OTU256
TGGGGAATTTTGGACAATGGGCGCAAGCCTGATCCAGCCATGCCGCGTGTCTGAAGAAGG
CCTTCGGGTTGTAAAGGACTTTTGTCAGGGAAGAAAAGGCTGTTGCTAATATCGACAGTT
GATGACGGTACCTGAAGAATAAGCACCGGCTAACTACGTGCCAGCAGCCGCGGTAATACG
TAGGGTGCGAGCGTTAATCGGAATTACTGGGCGTAAAGCGAGCGCAGACGGTTACTTAAG
CAGGATGTGAAATCCCCGGGCTCAACCTGGGAACTGCGTTCTGAACTGGGTGACTAGAGT
gtgtCAGAGGGAGGTAGAATTCCACGTGTAGCAGTGAAATGCGTAGAGATGTGGAGGAAT
ACCGATGGCGAAGGCAGCCTCCTGGGATAACACTGACGTTCATGCTCGAAAGCGTGGGTA
GCAAACAGG
>OTU257
TGGGGAATATTGCACAATGGGCGAAAGCCTGATGCAGCGACGCCGCGTGAGGGATGACGG
CCTTCGGGTTGTAAACCTCTTTCAGCAGGGAAGAAGCCACAAGTGACGGTACCTGCAGAA
GAAGCGCCGGCTAACTACGTGCCAGCAGCCGCGGTAATACGTAGGGCGCAAGCGTTGTCC
GGAATTATTGGGCGTAAAGAGCTCGTAGGCGGTTTGTCGCGTCTGCTGTGAAAGCCCGGG
GCTTAACCCCGGGTGTGCAGTGGGTACGGGCAGACTAGAGTGCAGTAGGGGAGACTGGAA
TTCCTGGTGTAGCGGTGGAATGCGCAGATATCAGGAGGAACACCGATGGCGAAGGCAGGT
CTCTGGGCTGTTACTGACGCTGAGGAGCGAAAGCATGGGGAGCGAACAGG
>OTU258
TGAGGAATATTGGTCAATGGGCGAGAGCCTGAACCAGCCAAGTAGCGTGCAGGATGACGG
CCCTATGGGTTGTAAACTGCTTTTATGTGGGGATAAAGTGAGCTACGTGTAGTTTATTGC
AGGTACCACATGAATAAGGACCGGCTAATTCCGTGCCAGCAGCCGCGGTAATACGGAAGG
TCCAGGCGTTATCCGGATTTATTGGGTTTAAAGGGAGCGTAGGCCGTGGATTAAGCGTGT
TGTGAAATGTAGACGCTCAACGTCTGAATTGCAGCGCGAACTGGTTCACTTGAGTATGCA
CAACGTAGGCGGAATTCGTCGTGTAGCGGTGAAATGCTTAGATATGACGAAGAACTCCGA
TTGCGAAGGCAGCTTACGGGAGCACAACTGACGCTGAAGCTCGAAGGTGCGGGTATCAAA
CAGG
>OTU259
TGGGGAATATTGCACAATGGggggAACCCTGATGCAGCCATGCCGCGTgtgtgAAGAAGG
CCTTAGGGTTGTAAAGCACTTTCAGTGGGGAGGAATTTAGTTATTTGAATAGATTAGCTA
ATTGACGTTACCCACAGAAGAAGCACCGGCTAACTCCGTGCCAGCAGCCGCGGTAATACG
GAGGGTGCGAGCGTTAATCGGAATAACTGGGCGTAAAGGGCACGCAGGCGGTTAAATAAG
TTAGATGTGAAATCCCCGGGCTTAACCTGGGAATGGCATTTAAAACTGTTTAGCTGGAGT
TTCATAGAGGggggTAGAATTCCACGTGTAGCGGTGAAATGCGTAGAGATGTGGAGGAAT
ACCGGTGGCGAAGGCGGCCcccTGGATGAGAACTGACGCTGAGGTGCGAAAGCGTGGGTA
GCAAACAGG
>OTU260
TGGGGAATATTGGACAATGGgggCAACCCTGATCCAGCAATTCTGtgtgCACGATGAAGG
TTTTCGGATTGTAAAGTGCTTTCAGCAGGGAAGAAaaaaaTGACGGTACCTGCAGAAGAA
GCGACGGCTAAATACGTGCCAGCAGCCGCGGTAATACGTATGTCGCAAGCGTTATCCGGA
ATTATTGGGCATAAAGGGCATCTAGGCGGCCAGATAAGTCTGGGGTGAAAACTTGCGGCT
CAACCGCAAGCCTGCCCTGGAAACTATGTGGCTAGAGTACTGGAGAGGTGGACGGAACTG
CACGAGTAGAGGTGAAATTCGTAGATATGTGCAGGAATGCCGATGATGAAGATAGTTCAC
TGGACGGTAACTGACGCTGAAGTGCGAAAGCTAGGGGAGCAAACAGG
>OTU261
TCGAGAATCTTCGGCAATGGgggCAACCCTGACCGAGCGACGCCGCGTGGTGGAAGAAGG
CCTTCGGGTTGTAAACACCTGTTGGgggggAACAATTTTGAGTGAACCCCTGAGGAAGCA
CGGGCTAAGTTCGTGCCAGCAGCCGCGGTAAGACGAACCGTGCGAACGTTACTCGGAATC
ACTGGGCTTAAAGCGCACGTAGGCGGCAGCATAAGTCAGAGGTGAAATCCCATCGGCTCA
ACCGTGGAACTGCCTCTGATACTGTGTTGCTTGAGGGAGAACGGGGCATTCGGAACTTCC
GGTGGAGCGGTGAAATGTGTTGATATCGGAAGGAACGCCGGTGGCGAAAGCGGAATGCTG
GGTCTCTTCTGACGCTGAGGTGCGAAAGCTAGGGTAGCGAACGGG
>OTU262
TGGGGAATATTGGACAATGGgggCAACCCTGATCCAGCGACGCCGCGTgtgtgAAGAAGG
CCTGCGGGTTGTAAAGCACTTTTAGTGGGGAGGAAATGCCCAGACCTAACACGTCTGGGA
ACTGACTTAACCCAAAGAAaaaGCACCGGCTAACTCTGTGCCAGCAGCCGCGGTAATACA
GAGGGTGCAAGCGTTAATCGGAATTACTGGGCGTAAAGCGTGCGCAGACGGTTATCTAAG
TCGAGTGTGAAAGCCCCGGGCTCAACCTGGGAATTGCATTCGATACTGAATAGCTAGGGT
GCGGAAGAGGGAAGTGGAATTTCCGGTGTAGCGGTGAAATGCGTAGATATCGGAAGGAAC
ATCAGTGGCGAAAGCGACTTCCTGGTCCAGCACCGACGTTCAGGCACGAAAGCGTGGGGA
GCAAACAGG
>OTU263
TCGGGAATTTTGCGCAATGGACGAAAGTCTGACGCAGCAACGCCGCGTGAGGGATGACGG
CCTTCGGGTTGTAAACCTCTTTTGTCAGGGACGATGATGACGGTACCTGACGAATAAGCC
ACGGCTAACTACGTGCCAGCAGCCGCGGTAATACGTAGGTGGCAAGCGTTGTCCGGATTT
ACTGGGCGTAAAGAGCgcgcAGGCGGTCGTTCAAGTCCCGTGTGAAAGCCcccGGCTCAA
CTGGGGAGGGTCACGGGATACTGATCGACTCGAAGGCAGGAGAGGGAAGTGGAATTCCCG
GTGTAGTGGTGAAATGCGTAGATATCGGGAGGAACACCAGTGGCGAAGGCGACTTCCTGG
CCTGTTCTTGACGCTGAGGCGCGAAAGCTAGGGGAGCAAACGGG
>OTU264
TGGGGAATCTTGCGCAATGGGCGGAAGCCTGACGCAGCAACGCCGCGTGAGGGAAGACGG
TCTTCGGATTGTAAACCTCTTTCAGGggggACGAAGCTTCCGAGGTTAATAGCCTACGGG
GTGACGGTACCcccAGAAGAAGCCCCGGCTAACTACGTGCCAGCAGCCGCGGTAATACGT
AGGgggCGAGCGTTGTCCGGAATCATTGGGCGTAAAGCGCGTGTAGGCGGCTTGGTAAGT
CTGGTGTGAAATCTTGGGGCTCAACCCCAAGCCTGCACTGGATACTGCCTCGCTAGAGTC
CGGGAGGGGAGAGTGGAATTCCCAGTGTAGCGGTGAAATGCGCAGATATTGGGAAGAACA
CCGGTGGCGAAGGCGGCTctctGGAACGGTACTGACGCTGAGACGCGAAAGCGTGGGGAG
CGAACAGG
>OTU265
TGGGGAATATTGGACAATGGGCGCAAGCCTGATCCAGCCATGCCGCGTGAGTGATGAAGG
CCTTAGGGTTGTAAAGCTCTTTCAGAGGGGACGATAATGACGGTACCCTCAGAAGAAGCC
CCGGCTAACTTCGTGCCAGCAGCCGCGGTAATACGAAGGgggCTAGCGTTGCTCGGAATC
ACTGGGCGTAAAGGGCGCGTAGGCGGCTAtataAGTCGGgggTGAAAGCCTGTGGCTCAA
CCACAGAATTGCCTTCGATACTGTATAGCTAGAGACCGGAAGAGGTAAGTGGAACTGCGA
GTGTAGAGGTGAAATTCGTAGATATTCGCAAGAACACCAGTGGCGAAGGCGGCTTACTGG
TCCGGTTCTGACGCTGAGGCGCGAAAGCGTGGGGAGCAAACAGG
>OTU266
CAAGGAATTTTCCGCAATGGGCGAAAGCCTGACGGAGCAACGCCGCGTGTGGGATGACGC
TTTTCGGAGTGTAAACCACTGTTCGTGGGGACGAAGCACTGACGGTACCCACGGAGGAAG
GCCCGGCTAACTACGTGCCAGCAGCCGCGGTAATACGTAGGGGTCGAGCGTTGTCCGGAG
TTACTGGGCGTAAAGCGCATGCAGGCGGCTCATTACGCATGGCGTGAAAGCCcccGGCTT
AACCGGGGAGGGTCGTCGTGAACGGGTGAGCTTGAGGATATCAGGGGCTGGTGGAATTCC
CGGTGTAGTGGTGAAATGCGTAGATATCGGGAGGAACACCTGTGGCGAAGGCGGCCAGCT
GGGATATACCTGACGCTGAGATGCGAAGGCGTGGGGAGCGAACGGG
>OTU267
TGGGGAATATTGCGCAATGGgggCAACCCTGACGCAGCCATGCCGCGTGAATGAAGAAGG
CCTTCGGGTTGTAAAGTTCTTTCGGTGACGAGGAAGGTTGTTGTGTTAATAGCGCAACAA
ATTGACGTTAATCACAGAAGAAGCACCGGCTAACTCCGTGCCAGCAGCCGCGGTAATACG
GAGGGTGCGAGCGTTAATCGGAATAACTGGGCGTAAAGGGCACGCAGGCGGACTTTTAAG
TGAGGTGTGAAATCCCCGGGCTTAACCTGGGAATTGCATTTCAGACTGGgggTCTAGAGT
ACTTTAGGGAGGGGTAGAATTCCACGTGTAGCGGTGAAATGCGTAGAGATGTGGAGGAAT
ACCGAAGGCGAAGGCAGCCCCTTGGGAATGTACTGACGCTCATGTGCGAAAGCGTGGGGA
GCAAACAGG
>OTU268
TGGGGAATTTTGCACAATGGgggAAACCCTGATGCAGCGACGCCGCGTGATTTAGAAGGC
CTTCGGGTTGTAAaaaTCTTTTGTATAGGAAGAAAATGACAGTACTATACGAATAAGGTC
CGGCTAATTACGTGCCAGCAGCCGCGGTAATACGTAAGGACCGAGCGTTGTCCGGAATCA
TTGGGCGTAAAGGGTACGTAGGCGGGTATTTAAGTTAGAAGTCAAAGGCTATAGCTCAAC
TGTAGTAAGCTTCTAAAACTAAATATCTTGAGAAATGGAAGGGAAAGTGGAATTCCTAGT
GTAGCGGTGGAATGCGCAGATATTAGGAAGAATACCGGTGGCGAAGGCGACTTTCTGGCC
ATTTTCTGACGCTGAGGTACGAAAGCGTGGGTAGCAAACAGG
>OTU269
TGGGGAATCTTGCACAATGGGCGAAAGCCTGATGCAGCGACGCCGCGTGCGGGATGAAGG
CCTTCGGGTTGTAAACCGCTTTCAGCAGGGACGAGGCGAAAGTGACGGTACCTGCAGAAG
AAGCCCCGGCTAACTACGTGCCAGCAGCCGCGGTAATACGTAGGgggCAAGCGTTATCCG
GATTCATTGGGCGTAAAGCGCTCGTAGGCGGTCTGTTAGGTCGGGAGTTAAATCCGGggg
CTCAACCcccGTTCGCTCCCGATACCGGCAGACTTGAGTTTGGTAGGGGAAGGTGGAATT
CCTAGTGTAGCGGTGGAATGCGCAGATATTAGGAAGAACACCAGTGGCGAAGGCGGCCTT
CTGGGCCATAACTGACGCTGAGGAGCGAAAGCTAGGGGAGCAAACAGG
>OTU270
TGGGGAATATTGCACAATGGGCGCAAGCCTGATGCAGCAACGCCGCGTGCGGGATGACGG
CCTTCGGGTTGTAAACCGCTTTTAGTAGGGAAGAAGGGCTTCGGCTTGACGGTACCTGCA
GAAaaaGGACCGGCTAACTACGTGCCAGCAGCCGCGGTAATACGTAGGGTCCGAGCGTTG
TCCGGAATTATTGGGCGTAAAGAGCTCGTAGGCGGTTTGTCGCGTCTGCTGTGAAAACTA
GAGGCTCAACCTCTAGCCTGCAGTGGGTACGGGCAGACTTGAGTGGTGTAGGGGAGACTG
GAATTCCTGGTGTAGCGGTGGAATGCGCAGATATCAGGAGGAACACCGATGGCGAAGGCA
GGTCTCTGGGCACTTACTGACGCTGAGGAGCGAAAGCGTGGGGAGCGAACAGG
>OTU271
TAGGGAATTTTCCACAATGGGCGAAAGCCTGATGGAGCAACGCCGCGTGCAGGATGAAGG
CCTTCGGGTCGTAAACTGCTTTTATGTGCGAAGAATATGACTGTAACACATGAATAAGGG
ACGGCTAACTACGTGCCAGCAGCCGCGGTCATACGTAGGTCCCAAGCGTTATCCGGAATT
ACTGGGCGTAAAGAGTTGCGTAGGTGGCACTATAAGTGGAGCGTGAAAGCGTGCGGCTCA
ACCGCATTACTGCGTTCCAAACTGTAGAGCTTGAGTATGATAGGGGTAACTGGAATTTCT
AGTGTAGGAGTGAAATCCGTAGATATTAGAAGGAACACCGATAGCGTAGGCAGGTTACTG
GATCATTACTGACACTAAGGCACGAAAGCGTGGGGAGCAAACGGG
>OTU272
TCGGGAATTTTGCTCAATGGgggAAACCCTGAAGCAGCAACGCCGCGTGAGGGATGAAGG
CCTTCGGGTCGTAAACCTCTTTTGCCGAGGACGATGATGACGGTACTCGGTGAATAAGCC
ACGGCTAACTACGTGCCAGCAGCCGCGGTAATACGTAGGTGGCAAGCGTTGTCCGGATTT
ACTGGGCGTAAAGAGCgcgcAGGCGGTCGTATAAGTCGAATGTGAAAGCCcccGGCTCAA
CTGGGGAGGGTCATTCGATACTGTTCGACTTGAAGGCAGGAGAGGGAAGTGGAATTCCGG
GTGTAGTGGTGAAATGCGTAGATATCCGGAGGAACACCAGTGGCGAAGGCGACTTTCTGG
CCTGTTCTTGACGCTGAGGCGCGAAAGCTAGGGGAGCAAACGGG
>OTU273
TGGGGAATCTTGGACAATGGGCGAAAGCCTGATCCAGCCATGCCGCGTGAGTGAAGAAGG
CCTTAGGGTTGTAAAGCTCTTTCGGCGGGGACGATAATGACGGTACCCGCAGAAGAAGCC
CCGGCTAACTCCGTGCCAGCAGCCGCGGTAATACGGAGGgggCTAGCGTTGTTCGGAATT
ACTGGGCGTAAAGCGCACGTAGGCGGACTGTTAAGTCGGgggTGAAATCCTGGGGCTCAA
CCTCAGAATTGCCCTCGATACTGGCAGCCTTGAGTACGGGAGAGGTGAGTGGAATTCCCA
GTGTAGAGGTGAAATTCGTAGATATTGGGAAGAACACCAGTGGCGAAGGCGGCTCACTGG
CCCGTAACTGACGCTGAGGTGCGAAAGCGTGGGGAGCAAACAGG
>OTU274
TTAGGAATCTTCCCCAATGGACGAAAGTCTGAGGGAGCGACGCCGCGTGAGGGATGAAGG
TTTTCGGATCGTAAACCTCTGAATCAGGGACGAAAGACGCTTTATGCGGGATGACGGTAC
CTGAGTAATAGCACCGGCTAACTCCGTGCCAGCAGCCGCGGTAATACGGAGGGTGCAAGC
GTTACCCGGAATCACTGGGCGTAAAGGGCGTGTAGGCGGAAGGTTAAGTCCGACTTTAAA
GACCGAGGCTCAACCTCGGAAGTGGGTTGGATACTGGCATTCTTGACCTCTGGAgagaga
ACCGGAATTCCTGGTGTAGCGGTGGAATGCGTAGATACCAGGAGGAACACCGATGGCGAA
GGCAGGTTCTTGGACAGAAGGTGACGCTGAGGCGCGAAAGTGTGGGGAGCGAACCGG
>OTU275
TGGGGAATATTGGACAATGGGCGCAAGCCTGATCCAGCCATACCGCGTGGGTGAAGAAGG
CCTTCGGGTTGTAAAGCCCTTTTGTTGGGAAAGAAATCCTATCGGTTAATAACCGGTGGG
GATGACGGTACCCAAAGAATAAGCACCGGCTAACTTCGTGCCAGCAGCCGCGGTAATACG
AAGGGTGCAAGCGTTACTCGGAATTACTGGGCGTAAAGCGTGCGTAGGTGGTGGTTTAAG
TCTGCTGTGAAAGCCCTGGGCTCAACCTGGGAATTGCAGTGGATACTGGATCACTAGAGT
GTGGTAGAGGGATGCGGAATTTCTGGTGTAGCAGTGAAATGCGTAGAGATCAGAAGGAAC
ATCCGTGGCGAAGGCGGCATCCTGGGCCAACACTGACACTGAGGCACGAAAGCGTGGGGA
GCAAACAGG
>OTU276
TGGGGAATCTTGCGCAATGCGCGAAAGCGTGACGCAGCAACACCGCGTGAGGGAAGACGG
CCTTAGGGTTGTAAACCTCTTTCAGATGGGACGAAGGTTGTCCGGTGAATAGCCGAGATG
ATTGACGGTACCGTCAGAAGAAGCTCCGGCTAACTACGTGCCAGCAGCCGCGGTAATACG
TAGGGAGCGAGCGTTGTCCGGAATCATTGGGCGTAAAGAGCATGTAGGTGGATCAATAAG
TCTGCTGTGAAAGTCGAAGGCTCAACCTTCGAAAGCCGGTGGATACTGTTGATCTAGAGT
ACGGAAGAGGCGAGTGGAATTCCTGGTGTAGCGGTGGAATGCGCAGATATCAGGAGGAAC
ACCAATAGCGAAGGCAGCTCGCTGGGACGTAACTGACACTGAGATGCGAAAGCGTGGGGA
GCAAACAGG
>OTU277
TGGGGAATATTGCACAATGGgggAAACCCTGATGCAGCGACGCCGCGTGAGCGATGAAGT
ATTTCGGTATGTAAAGCTCTATCAGCAGGGAAGAAAATGACGGTACCTGACTAAGAAGCC
CCGGCTAACTACGTGCCAGCAGCCGCGGTAATACGTAGGgggCAAGCGTTATCCGGATTT
ACTGGGTGTAAAGGGAGCGTAGACGGCATGGCAAGCCAGATGTGAAAGCCCGGGGCTCAA
CCCCGGGACTGCATTTGGAACTGTCAGGCTAGAGTGTCGGAGAGGAAAGCGGAATTCCTA
GTGTAGCGGTGAAATGCGTAGATATTAGGAGGAACACCAGTGGCGAAGGCGGCTTTCTGG
ACGATGACTGACGTTGAGGCTCGAAAGCGTGGGGAGCAAACAGG
>OTU278
TGGGGAATATTGCACAATGGGCGCAAGCCTGATGCAGCGACGCCGCGTGAGGGATGACGG
CCTTCGGGTTGTAAACCTCTTTCAGCTCCGACGAAGCGCAAGTGACGGTAGGGGTAGAAG
AAGGACCGGCCAACTACGTGCCAGCAGCCGCGGTAATACGTAGGGTCCGAGCGTTGTCCG
GAATTACTGGGCGTAAAGAGCTCGTAGGTGGTTTGTCGCGTTGTTCGTGAAAACTCACAG
CTCAACTGTGGGCGTGCGGGCGATACGGGCAGACTTGAGTACTGCAGGGGAGACTGGAAT
TCCTGGTGTAGCGGTGGAATGCGCAGATATCAGGAGGAACACCGGTGGCGAAGGCGGGTC
TCTGGGCAGTAACTGACGCTGAGGAGCGAAAGCGTGGGGAGCGAACAGG
>OTU279
TGGGGAATATTGCACAATGGgggAAACCCTGATGCAGCGACGCCGCGTGAACGAAGAAGG
TATTCGTATCGTAAAGTTCTGTCCTATGGGAAGATAATGACAGTACCATAGAAGAAAGCT
CCGACTAAATACGTGCCAGCAGCCGCGGTAATACGTATGGAGCGAGCGTTGTCCGGAATT
ATTGGGCGTAAAGGGTACGCAGGCGGTTTAATAAGTCGAATGTTAAAGATCGGGGCTCAA
CCCCGTAAAGCATTGGAAACTGATAAACTTGAGTAGTGGAGAGGAAAGTGGAATTCCTAG
TGTAGTGGTGAAATACGTAGATATTAGGAGGAATACCAGTAGCGAAGGCGACTTTCTGGA
CACAAACTGACGCTGAGGTACGAAAGCGTGGGGAGCAAACAGG
>OTU280
TAGGGAATCTTCGGCAATGGgggCAACCCTGACCGAGCAACGCCGCGTGAGTGAAGAAGG
TTTTCGGATCGTAAAACTCTGTTGTTAGAGAAGAACGTTAAGTAGAGTGGAAAATTACTT
AAGTGACGGTATCTAACCAGAAAGGGACGGCTAACTACGTGCCAGCAGCCGCGGTAATAC
GTAGGTCCCAAGCGTTGTCCGGATTTATTGGGCGTAAAGCGAGCGCAGGTGGTTTCTTAA
GTCTGATGTAAAAGGCAGTGGCTCAACCATTGtgtgCATTGGAAACTGGGAGACTTGAGT
GCAGGAGAGGAGAGTGGAATTCCATGTGTAGCGGTGAAATGCGTAGATatatGGAGGAAC
ACCGGAGGCGAAAGCGGCTctctGGCCTGTAACTGACACTGAGGCTCGAAAGCGTGGGGA
GCAAACAGG
>OTU281
TGGGGAATTTTGGACCCTGGGCGCCCGCCTGATCCCGCCCTCCCGCGTGCGGGCCGAAGG
CCTTCGGGTTGTAAACCGCTTTTGTCCGGGAAGACATCTTCTGGGCTAATCCCTCTGGCG
GCTGACGGTACCTGAAGAATAAGCACCGGCTAACTACGTGCCAGCAGCCGCGGTAATACG
TAGGGTGCAAGCGTTAATCGGAATTACTGGGCGTAAAGCGTGCGCAGGCGGTTCCATAAG
ACAGATGTGAAATCCCCGGGCTCAACCTGGGAACTGCATTTGTGACTGTGGGGCTAGAGT
ACGGTAGAGGgggATGGAATTCCGCGTGTAGCAGTGAAATGCGTAGATATGCGGAGGAAC
ACCAATGGCGAAGGCAATCCCCTGGACCTGTACTGACGCTCATGCACGAAAGCGTGGGGA
GCAAACAGG
>OTU282
TAGGGAATCTTCCACAATGGGCGAAAGCCTGATGGAGCAACGCCGCGTgtgtgATGAAGG
CTTTAGGGTCGTAAAGCACTGTTGTATGGGAAGAAATGCTAGAATAGGGAATGATTCTAG
TTCGACGGTACCATACCAGAAAGGGACGGCTAAATACGTGCCAGCAGCCGCGGTAATACG
TATGTCCCGAGCGTTATCCGGATTTATTGGGCGTAAAGCGAGCGCAGACGGTTGATTAAG
TCTGATGTGAAAGCCCGGAGCTCAACTCCGGAATGGCATTGGAAACTGGTTAACTTGAGT
GTTGTAGAGGTAAGTGGAACTCCATGTGTAGCGGTGGAATGCGTAGATatatGGAAGAAC
ACCAGTGGCGAAGGCGGCTTACTGGACAACAACTGACGTTGAGGCTCGAAAGTGTGGGTA
GCAAACAGG
>OTU283
TCGAGGATCATGCACAATGGgggAAACCCTGATGCTGCGACGCCGCGTGGAGGATGAAGG
TCTTCGGATTGTAAACTCCTGTCATCAATGAGTATGCCTTCGCCGGTGAATATCCGGCGG
AGGTGACAGTAATTGAAGAGGAAGGGACGGCTAACTTCGTGCCAGCAGCCGCGGTAATAC
GAAGGTCCCAAGCGTTGTTCGGAATCACTGGGCGTAAAGGGTGCGTAGGCGGCGTGGAAA
GTCAGATGTGAAAGCCCCGGGCTCAACCCGGGAATTGCATCCGATACTCCCGCGCTAGAG
GATTGGAGAGGAGTCTGGAATTCACGGTGTAGCAGTGAAATGCGTGGATATCGTGAGGAA
CACTTGTGGCGAAAGCGAGACTCTGGACAATTCCTGACGCTGATGCACGAAGGCCGGggg
AGCGAACAGG
>OTU284
TCGAGGATCTTCGGCAATGGGCGCAAGCCTGACCGAGCGACGCCGCGTGAGCGATGAAGG
CCTTCGGGTTGTAAAGCTCTGTCGTGGgggAGAAAAGCCGCAAGGCTTGATCGACCCCAG
GAGGAAGCACGGGCTAAGTTCGTGCCAGCAGCCGCGGTAAGACGAACCGTGCGAACGTTA
TTCGGAATCACTGGGCTTGAAGGGTGCGTAGGCGGGACAGCGAGTCAGGGGTGAAAGCCT
CCAGCCCAACTGGAGAAGCGCCTCTGATACTGCGGTCCTCGAGGGGTGCAGGGGCATGCG
GAACCAAGGGTGGAGCGGTGAAATGCGTAGAGATCCTTGGGAACACCGGTGGCGAAAGCG
GCGTGCTGGACACCTTCTGACGCTGAGGCACGAAAGCCAGGGGAGCGAACGGG
>OTU285
TGGGGAATCTTGCGCAATGCGCGAAAGCGTGACGCAGCAACACCGCGTGAGGGAAGACGG
CCTTCGGGTTGTAAACCTCTTTCAGGAGGGACGAAGGTAGGCCGGTTAACAGCCGCGTCG
ACTGACGGTACCTCCAGAAGAAGCACCGGCTAACTACGTGCCAGCAGCCGCGGTAATACG
TAGGGTGCAAGCGTTGTCCGGAATCATTGGGCGTAAAGCgcgcgTAGGCGGCCCGATAAG
TCCGCTGTAAAAGTCAACGGCTCAACTGTTGAAAGCCGGTGGATACTGTCGGGCTAGAGT
ACGGAAGAGGCAAGTGGAATTCCTGGTGTAGCGGTGGAATGCGCAGATATCAGGAGGAAC
ACCTATAGCGAAGGCAGCTTGCTGGGACGTTACTGACGCTAAGGCGCGAAAGCGTGGGGA
GCGAACAGG
>OTU286
TTtttCCTCTTTCCcccTTttttCCccccTGCTTCCTCCCTTCCTCTTtttttCCTCCGG
CCTTCGGGTTTTCCCGCACTTTCCGCTCTTATGACATGGTCGCTGCTCATCTCCGTTCCC
TTTGACTTTACTCGCAGAAGAAGCACCGGCTAACTCCGTGCCAGCAGCCGCGGTAATACG
GAGGGTGCAAGCGTTAATCGGAATTACTGGGCGTAAAGCGCACGCAGGCGGTTGGATAAG
TTAGATGTGAAAGCCCCGGGCTCAACCTGGGAATTGCATTTAAAACTGTCCAGCTAGAGT
CTTGTAGAGGggggTAGAATTCCAGGTGTAGCGGTGAAATGCGTAGAGATCTGGAGGAAT
ACCGGTGGCGAAGGCGGCCcccTGGACAAAGACTGACGCTCAGGTGCGAAAGCGTGGGGA
GCAAACAGG
>OTU288
TGGGGAATATTGGACAATGGAGGGAACTCTGATCCAGCAATTCTGtgtgCACGAAGAAGG
TTTTCGGATTGTAAAGTGCTTTCAGTAGGGAAGAAGAAAGTGACGGTACCTACAGAAGAA
GCGACGGCTAAATACGTGCCAGCAGCCGCGGTAATACGTATGTCGCAAGCGTTATCCGGA
ATTATTGGGCTTAAAGGGCATCTAGGCGGTTtttCAAGTCAGGGGTGAAAACTTATGGCT
CAACTATAAGCTTGCCTTTGAAACTGAAAGACTAGAGTACTGGAAAGGTGGGTGGAACTA
CACGAGTAGAGGTGAAATTCGTAGATATGTGTAGGAATGCCGATGATGAAGATAACTCAC
TGGACAGAAACTGACGCTGAAGTGCGAAAGCTAGGGGAGCAAACAGG
>OTU289
TGGGGAATATTGCGCAATGGGCGAAAGCCTGACGCAGCAACGCCGCGTGAGGGATGACGG
CCTTCGGGTTGTAAACCTCTTTCAGCAGGGAAGAAGCGAAAGTGACGGTACCTGCAGAAG
AAGCACCGGCTAACTACGTGCCAGCAGCCGCGGTAATACGTAGGGTGCAAGCGTTGTCCG
GATTTATTGGGCGTAAAGAGCTCGTAGGCGGTTAGTCACGTCGGATGTGAAAACCCGGGG
CTTAACTCCGGGCCTGCATTCGATACGGGCTGACTAGAGTGTTGTAGGGGAGACTGGAAC
TCCTGGTGTAGCGGTGAAATGCGCAGATATCAGGAAGAACACCGGTGGCGAAGGCGGGTC
TCTGGGCAACTACTGACGCTGAGGAGCGAAAGCGTGGGGAGCAAACAGG
>OTU292
TAGGGAATCTTCCGCAATGGGCGCAAGCCTGACGGAGCAACGCCGCGTGAGTGATGAAGG
CCTTCGGGTTGTAAAACTCTGTCTTCTGTGAAGAACCATCCTGTGCAGAGAAAGCTCAGG
ACCTGACGGTAACAGAGGAGGAAGCCCCGGCTAACTACGTGCCAGCAGCCGCGGTAATAC
GTAGGgggCAAGCGTTGTCCGGATTCACTGGGCGTAAAGCgcgcgcAGGCGGTTTCTCAC
GTCCGGGGTGAAAGCCCAGAGCTCAACTCTGGGATTGCCTTGGATACGGGGAGACTTGAG
GATCGGAGAGGCAAGGGGAATTCCACGTGTAGCGGTGAAATGCGTAGAGATGTGGAGGAA
CACCTGTGGCGAAGGCGCCTTGCTGGCCGATTTCTGACGCTGAGGCGCGAAAGCGTGGGG
AGCAAACAGG
>OTU293
TGGGGAATATTGCACAATGGGCGCAAGCCTGATGCAGCCATGCCGCGTgtgtgAAGAAGG
CCTTCGGGTTGTAAAGCACTTTCAGTCGTGAGGAAGGTAGTGTAGTTAATAGCTGCATTA
TTTGACGTTAGCGACAGAAGAAGCACCGGCTAACTCCGTGCCAGCAGCCGCGGTAATACG
GAGGGTGCGAGCGTTAATCGGAATTACTGGGCGTAAAGCGCATGCAGGTGGTTTGTTAAG
TCAGATGTGAAAGCCCGGGGCTCAACCTCGGAATAGCATTTGAAACTGGCAGACTAGAGT
ACTGTAGAGGggggTAGAATTTCAGGTGTAGCGGTGAAATGCGTAGAGATCTGAAGGAAT
ACCGGTGGCGAAGGCGGCCcccTGGACAGATACTGACACTCAGATGCGAAAGCGTGGGGA
GCAAACAGG
>OTU294
TGGGGAATATTGCACAATGGGCGCAAGCCTGATGCAGCCATGCCGCGTGTATGAAGAAGG
CCTTCGGGTTGTAAAGTACTTTCAGCGGGGAGGAAGGGAGTAAAGTTAATACCTTTGCTC
ATTGACGTTACCCGCAGAAGAAGCACCGGCTAACTCCGTGCCAGCAGCCGCGGTAATACG
GAGGGTGCAAGCGTTAATCGGAATTACTGGGCGTAAAGCGTGCGCAGGCGGTCTGTTAAG
CGAGATGTGAAAGCCCCGGGCTCAACCTGGGAACTGCATTTCGAACTGGCAGACTAGAGT
CTTGTAGAGGggggTAGAATTCCAGGTGTAGCGGTGAAATGCGTAGAGATCTGGAGGAAT
ACCGGTGGCGAAGGCGGCCcccTGGACGAAGACTGACGCTCAGGTGCGAAAGCGTGGGGA
GCAAACAGG
>OTU295
TAGGGAATATTGGACAATGGGTGCGAGCCTGATCCAGCCATGCCGCGTGCAGGAAGACGG
CCTTCTGGGTTGTAAACTGCTTTTGCCAGGGGATAAAACGGCTCTGCGGAGCTAATTGAA
GGTACCTGGTGAATAAGCCACGGCTAACTACGTGCCAGCAGCCGCGGTAATACGTAGGTG
GCAAGCGTTGTCCGGATTTATTGGGTTTAAAGGGTGCGTAGGTGGTTCCATAAGTCAGTG
GTGAAATACGGCAGCTTAACTGTCGAGGTGCCATTGATACTGCGGAACTTGAGTACAGAC
GAGGTAGGCGGAATTGACGGTGTAGCGGTGAAATGCTTAGATATCGTCAAGAACACCGAT
AGCGAAGGCAGCTTACTAGACTGTAACTGACACTGAGGCACGAAAGTGTGGGGATCAAAC
AGG
>OTU296
TGAGGAATATTGGACAATGGGCGAAAGCCTGATCCAGCAATACCGCGTGAGTGAAGAAGG
CCTTAGGGTTGTAAAGCTCTTTCAGCAGGGAAAATAATGATGGTACCTGCAAAAGAAGTT
CCGGCTAACTCCGTGCCAGCAGCCGCGGTAATACGGAGGGAACTAGCGTTGTTCGGATTT
ACTGGGCGTAAAGAGCGCGTAGGCGGTTTATTAAGTTAGAAGTGAAAGCCCAGGGCTTAA
CCCTGGAACTGCTTCTAAAACTGATAGACTAGAGTACGGGAGAGGATAGTGGAATTCCTA
GTGTAGAGGTGAAATTCTTAGATATTAGGAGGAACACCGGTGGCGAAAGCGACTATCTGG
AACGTTACTGACGCTGAGGCGCGAAAGCGTGGGGAGCAAACAGG
>OTU297
TTtttCCTTttttACCCTTTTCTCCCTCCTTATCCATCCATCCCTCTTTCTTGCCGAAGG
CCTTCGGGTTGTAAACCGCTTTTGTCAGGGAAGAAATCTTCTGGGCTAATACCTCGGGAG
GATGACGGTACCTGAAGAATAAGCACCGGCTAACTACGTGCCAGCAGCCGCGGTAATACG
TAGGGTGCAAGCGTTAATCGGAATTACTGGGCGTAAAGCGTGCGCAGGCGGTTCCATAAG
ACAGATGTGAAATCCCCGGGCTCAACCTGGGAACTGCATTTGTGACTGTGGGGCTAGAGT
ACGGTAGAGGgggATGGAATTCCGCGTGTAGCAGTGAAATGCGTAGATATGCGGAGGAAC
ACCAATGGCGAAGGCAATCCCCTGGACCTGTACTGACGCTCATGCACGAAAGCGTGGGGA
GCAAACAGG
>OTU298
TAGGGAATCTTGCGCAATGGGCGAAAGCCTGACGCAGCAACGCCGCGTGCGGGAAGACGG
CCTTAGGGTTGTAAACCGCTTTCAGCAGGGACGAATTCAGACGGTACCTGCAGAAGAAGC
CCCGGCCAACTACGTGCCAGCAGCCGCGGTAACACGTAGGgggCGAGCGTTGTCCGGATT
TATTGGGCGTAAAGAGCTCGTAGGCGGCTTGGTAAGTCGGCTGTGAAAGCTCCGGGCTCA
ACCCGGAGAGGCCAGCCGATACTGCCATGGCTAGAGTCCGGTAGAGGAGCATGGAATTCC
TGGTGTAGCGGTGAAATGCGCAGATATCAGGAGGAACACCAGTAGCGAAGGCGGTGCTCT
GGGCCGGAACTGACGCTGAGGAGCGAAAGCGTGGGTAGCAAACAGG
>OTU299
TGGGGAATATTGCACAATGGGCGGAAGCCTGATGCAGCGACGCCGCGTGAGGGATGACGG
CCTTCGGGTTGTAAACCTCTTTCAGCAGGGACGAAGCGTAAGTGACGGTACCTGCAGAAG
AAGCACCGGCTAACTACGTGCCAGCAGCCGCGGTAATACGTAGGGTGCGAGCGTTGTCCG
GAATTACTGGGCGTAAAGAGCTCGTAGGCGGTTTGTCACGTCGTCTGTGAAATCCTAGGG
CTTAACCCTGGACGTGCAGGCGATACGGGCTGACTTGAGTACTACAGGGGAGACTGGAAT
TTCTGGTGTAGCGGTGGAATGCACAGATATCAGGAAGAACACCGATGGCGAAGGCAGGTC
TCTGGGTAGTAACTGACGCTGAGGAGCGAAAGCATGGGTAGCGAACAGG
>OTU300
TCGGGAATTTTGCTCAATGGgggAAACCCTGAAGCAGCAACGCCGCGTGAGGGATGAAGG
CCTTCGGGTTGTAAACCTCTTTTGTCAGGGACGATGATGACGGTACCTGGCGAATAAGCC
ACGGCTAACTACGTGCCAGCAGCCGCGGTAATACGTAGGTGGCAAGCGTTGTCCGGATTT
ACTGGGCGTAAAGAGCgcgcAGGCGGTCTTGTAAGTCGAATGTGAAAGCCCCTGGCTCAA
CCAGGGAGGGTCATTCGATACTGCTTGACTCGAAGGCAGGAGAGGGAAGTGGAATTCCGG
GTGTAGTGGTGAAATGCGTAGATATCCGGAGGAACACCAGTGGCGAAGGCGACTTTCTGG
CCTGTTCTTGACGCTGAGGCGCGAAAGCTAGGGGAGCAAACGGG
>OTU301
TGGGGAATATTGGACAATGGGCGAAAGCCTGATCCAGCCATGCCGCGTGAGTGATGAAGG
CCTTAGGGTTGTAAAGCTCTTTCAGCTGGGAAGATAATGACGGTACCAGCAGAAGAAGCC
CCGGCTAACTTCGTGCCAGCAGCCGCGGTAATACGAAGGgggCTAGCGTTGTTCGGAATC
ACTGGGCGTAAAGCGCACGTAGGCGGATCGATAAGTCAGGGGTGAAATCCCGAGGCTCAA
CCTCGGAACTGCCTTTGATACTGTCGACCTTGAGTCCGGGAGAGGTGAGTGGAACTCCGA
GTGTAGAGGTGAAATTCGTAGATATTCGGAAGAACACCAGTGGCGAAGGCGGCTCACTGG
CCCGGTACTGACGCTGAGGTGCGAAAGCGTGGGGAGCAAACAGG
>OTU303
TGGGGAATATTGCGCAATGGgggAAACCCTGACGCAGCAACGCCGCGTGAATGATGAAGG
CCTTCGGGTTGTAAAGTTCTGTCTTCTGGGACGATAATGACGGTACCAGAGGAGGAAGCC
ACGGCTAACTACGTGCCAGCAGCCGCGGTAATACGTAGGTGGCAAGCGTTGTCCGGATTT
ACTGGGCGTAAAGGATGCGTAGGCGGACATTTAAGTCAGATGTGAAATACCCGAGCTTAA
CTTGGGTGCTGCATTTGAAACTGGGTGTCTAGAGTGCAGGAGAGGTAAGTGGAATTCCTA
GTGTAGCGGTGAAATGCGTAGAGATTAGGAAGAACACCAGTGGCGAAGGCGACTTACTGG
ACTGTAACTGACGCTGAGGCATGAAAGCGTGGGGAGCAAACAGG
>OTU304
TAGGGAATATTGGGCAATGGGCGAGAGCCTGACCCAGCCATGCCGCGTGCCGGATGAAGG
CCTTCTGGGTTGTAAACGGCTTTTCTCAGGGAAGAAaaaGCCCATGCGTGGGACACTGAC
GGTACCTGAGGAATAAGCACCGGCTAACTCCGTGCCAGCAGCCGCGGTAATACGGAGGGT
GCAAGCGTTGTCCGGATTTATTGGGTTTAAAGGGTGCGTAGGCGGCCCGTTAAGTCCGGG
GTGAAAGCCCACAGCTCAACTGTGGAACTGCCCTGGATACTGGCGGGCTTGAGTCCAGAC
GAGGTTGGCGGAATGGATGGTGTAGCGGTGAAATGCATAGATACCATCCAGAACCCCGAT
TGCGTAGGCAGCTGACTAGGCTGGTACTGACGCTGAGGCACGAAAGCGTGGGGAGCGAAC
AGG
>OTU305
TGAGGAATATTGGTCAATGGGCGCAAGCCTGAACCAGCCATGCCGCGTGCAGGATGACGG
TCCTATGGATTGTAAACTGCTTTTGTACAGGAAGAAACACTCCCTCGTGAGGGAGCTTGA
CGGTACTGTAAGAATAAGGATCGGCTAACTCCGTGCCAGCAGCCGCGGTAATACGGAGGA
TCCAAGCGTTATCCGGAATCATTGGGTTTAAAGGGTCCGTAGGCGGTTTTATAAGTCAGT
GGTGAAATCTGGTCGCTCAACGATCAAACGGCCATTGATACTGTAGAACTTGAATTACTT
GGAAGTAACTAGAATATGTAGTGTAGCGGTGAAATGCTTAGAGATTACATGGAATACCAA
TTGCGAAGGCAGGTTACTACGAGTTAATTGACGCTGATGGACGAAAGCGTGGGGAGCGAA
CAGG
>OTU306
TGGGGAATATTGGACAATGGgggAAACCCTGATCCAGCGACGCCGCGTGAGTGAAGAAGT
ATTTCGGTATGTAAAGCTCTATCAGCAGGGAAGAAAATGACGGTACCTGACTAAGAAGCC
CCGGCTAACTACGTGCCAGCAGCCGCGGTAATACGTAGGgggCAAGCGTTATCCGGATTT
ACTGGGTGTAAAGGGAGCGCAGACGGCGAAGCAAGTCTGAAGTGAAATGCATGGGCTCAA
CCCATGAATTGCTTTGGAAACTGTTTGGCTTGAGTGTCGGAGGGGTAAGCGGAATTCCTA
GTGTAGCGGTGAAATGCGTAGATATTAGGAGGAACACCGGAGGCGAAGGCGGCTTACTGG
ACGACAACTGACGTTGAGGCTCGAAGGCGTGGGGAGCAAACAGG
>OTU308
TCGAGAATCTTTCACAATGGgggAAACCCTGATGGAGCGACGCCGCGTGGAGGATGACGG
TCTTCGGATTGTAAACTCCTGTCATGAAAGAACAAGCGGAGCGGGTGAACAGCCCGCCGA
GTTGATAGTATTTCAAGAGGAAGGGACGGCTAACTTCGTGCCAGCAGCCGCGGTAATACG
AAGGTCCCAAGCGTTGTTCGGAATCACTGGGCGTAAAGAGTGCGTAGGCGGCGCGGAAAG
TCAGATGTGAAATCCCGGGGCTCAACCTCGGAACGGCATCCGATACTCCCGCGCTCGAGG
ACTGGAGGGGAGTCTGGAATTCACGGTGTAGCAGTGAAATGCGTAGATATCGTGAGGAAC
ACTAGTGGCGAAGGCGAGACTCTGGACAGTTCCTGACGCTGAGGCACGAAGGCCAGGGGA
GCGAAGGGG
>OTU309
TGGGGAATATTGCGCAATGGgggCAACCCTGACGCAGCCATGCCGCGTGAATGAAGAAGG
CCTTCGGGTTGTAAAGTTCTTTCGGTAGCGAGGAAGGCATTTAGTTTAATAGACTAGGTG
ATTGACGTTAACTACAGAAGAAGCACCGGCTAACTCCGTGCCAGCAGCCGCGGTAATACG
GAGGGTGCGAGCGTTAATCGGAATAACTGGGCGTAAAGGGCACGCAGGCGGTGACTTAAG
TGAGGTGTGAAAGCCCCGGGCTTAACCTGGGAATTGCATTTCATACTGGGTCGCTAGAGT
ACTTTAGGGAGGGGTAGAATTCCACGTGTAGCGGTGAAATGCGTAGAGATGTGGAGGAAT
ACCGAAGGCGAAGGCAGCCCCTTGGGAATGTACTGACGCTCATGTGCGAAAGCGTGGGGA
GCAAACAGG
>OTU310
TGGGGAATCTTGCGCAATGGGCGAAAGCCTGACGCAGCAACGCCGCGTGGgggACGAAGG
CTTTCGGGTTGTAAACCCCTTTCAGCAGGGACGAAACTGACGGTACCTGCAGAAGAAGCC
CCGGCCAACTACGTGCCAGCAGCCGCGGTAACACGTAGGgggCAAGCGTTGTCCGGAATT
ATTGGGCGTAAAGAGCTCGTAGGCGGCTCAGTAAGTCGGGTGTGAAATTCCAGGGCTCAA
CCCTGGATCGCCACTCGATACTGCTGTGGCTAGAGTCCGGTAGGGGAGCGTGGAATTCCC
AGTGTAGCGGTGAAATGCGCAGATATTGGGAGGAACACCAGCGGCGAAGGCGGCGCTCTG
GGCCGGAACTGACGCTGAGGAGCGAAAGCGTGGGGAGCAAACAGG
>OTU311
TAACGAATCTTCCGCAATGCGCGAAAGCGTGACGGGGCAATGCCGCGTGGTGGATGAAGC
CCTTCGGGGTGTAAACACCTGTCAGGGTTCAGGAACACAATGACCAGACCCAAAGGAAGA
GCCGGCTAACTCTGTGCCAGCAGCCGCGGTAATACAGAGGGCTCGAGCGTTAATCGGAAT
CACTGGGCTTAAAGCGTGCGTAGGCGGATGCATAGGCACCTTGTGAAATACCTCGGCTCA
ACCGGGGAATTGCTTGGTGAACCATGCATCTTGAGGCAGGTAGGGGTGGCTGGAACGATA
GGTGGAGCGGTGAAATGCGTAGATATCTATCGGAACGCCAAAGGAGAAGTCAGGCCACTG
GGCCTGTCCTGACGCTGAGGCACGAAAGCGTGGGGAGCAAACGGG
>OTU312
TAGGGAATCTTCCACAATGGGCGCAAGCCTGATGGAGCAACGCCGCGTgtgtgATGAAGG
CTTTCGGGTCGTAAAGCACTGTTGTATGGGAAGAACGGGTTTAAGAGGAAATGCTTAAAC
AGTGACGGTACCATACCAGAAAGGGACGGCTAAATACGTGCCAGCAGCCGCGGTAATACG
TATGTCCCGAGCGTTATCCGGATTTATTGGGCGTAAAGCGAGCGCAGACGGTTGCTTAAG
TCTGAAGTGAAAGCCCACAGCTCAACTGTGGAATGGCTTTGGAAACTGGGCAACTTGAGT
GCAGTAGAGGTAAGTGGAACTCCATGTGTAGCGGTGGAATGCGTAGATatatGGAAGAAC
ACCAGTGGCGAAGGCGGCTTACTGGACTGCAACTGACGTTGAGGCTCGAAAGTGTGGGTA
GCAAACAGG
>OTU313
TAACGAATATTCCGCAATGCGCGAAAGCGTGACGGAGCGACGCCGCGTGCAGGATGAAGC
GGCTCTGCCGTGTAAACTGCTGTCAGGTGCTACTAATACTGAAGAGCACCAGAGGAAGGG
CCGGCTAATCTCGTGCCAGCAGCCGCGGTAATACGAGAGGCCCGAGCGTTAATCGGAATC
ACTGGGCTTAAAGGGTGCGCAGGCTGGTCCGTgtgtgtgtCGTGAAATCCcccGGCTCAA
CCGGGGAATTGCGGCGCAAACTGCGGACCTTGAGGCAGGTAGGGGTCGTTGGAACGATCG
GTGGAGCGGTGAAATGCGTTGAGATCGATCGGAACGCCAAAGGTGAAGACAAGCGACTGG
GCCTGACCTGACGCTCATGCACGAAAGCGTGGGGAGCAAACAGG
>OTU314
TAAGGAATATTGGTCAATGGGCGAAAGCCTGAACCAGCCATGCCGCGTGGAGGATGAAGG
CGTTTTGCGTTGTAAACTTCTTTGGTCGGAGACGAAACCCTTCCCTGCGGgggAGGCTGA
CGCTATCCGAAGAACAAGCACCGGCTAACTCCGTGCCAGCAGCCGCGGTAATACGGAGGG
TGCAAGCGTTATCCGGATTTACTGGGTTTAAAGGGAGCGCAGGCGGTCTTGTAAGTCAGA
GGTGAAAGCCCGGCGCTCAACGTCGGAACTGCCTCTGATACTGCATGACTTGAGTACGAA
TGAGGTAGGCGGAATGCGTCATGTAGCGGTGAAATGCATAGAGATGACGTAGAACACCGA
TTGCGAAGGCAGCTTACTAATTCGGCACTGACGCTGAGGCTCGAAAGCGTGGGTAGCGAA
CAGG
>OTU315
TGGGGAATATTGCGCAATGGGCGGAAGCCTGACGCAGCGACGCCGCGTGGgggATGACGG
CCTTCGGGTTGTAAACCTCTTTCGGCCTTGACGAAGCCCAGTGGGTGATACTGCGGGGTG
ACGGTAGGGGTAGAAGAAGCACCGGCCAACTACGTGCCAGCAGCCGCGGTAATACGTAGG
GTGCGAGCGTTGTCCGGAATTATTGGGCGTAAAGAGCTCGTAGGCGGTCTGTCGCGTCGG
TCGTGAAAACTTGGGGCTTAACCCTGAGCTTGCGGTCGATACGGGCATGACTTGAGTTCG
GCAGGGGAGACTGGAATTCCTGGTGTAGCGGTGAAATGCGCAGATATCAGGAGGAACACC
GGTGGCGAAGGCGGGTCTCTGGGCCGATACTGACGCTGAGGAGCGAAAGCGTGGGGAGCG
AACAGG
>OTU316
TGGGGAATATTGCACAATGGGCGAAAGCCTGATGCAGCGACGCCGCGTGAGGGATGACGG
CCTTCGGGTTGTAAACCTCTTTCGACAGGGACGAAGCGCAAGTGACGGTACCTGTAGAAG
AAGCACCGGCCAACTACGTGCCAGCAGCCGCGGTAATACGTAGGGTGCGAGCGTTGTCCG
GAATTACTGGGCGTAAAGAGCTTGTAGGCGGTTCGTCGCGTCGTTCGTGAAAACTTGGGG
CTCAACCCCAAGCTTGCGGGCGATACGGGCGGACTAGAGTACTTCAGGGGAGACTGGAAT
TCCTGGTGTAGCGGTGAAATGCGCAGATATCAGGAGGAACACCGGTGGCGAAGGCGGGTC
TCTGGGAAGTAACTGACGCTGAGAAGCGAAAGCGTGGGTAGCGAACAGG
>OTU317
TGGGGAATTTTGCGCAATGGgggAAACCCTGACGCAGCAACGCCGCGTGAGTGATGAAGG
CCTTTGGGTCGTAAAGCTCTGTCAGAGGGAAAGAAATGtgtgCGGTTAATATCCGTTACA
CTTGACGGTACCCTCAGAGGAAGCACCGGCTAACTCCGTGCCAGCAGCCGCGGTAATACG
GAGGGTGCAAGCGTTGTTCGGAATTATTGGGCGTAAAGGGCGTGTAGGCGGTTCGTTAAG
TCTGATGTGAAAGCCCCGGGCTCAACCTGGGAAGTGCATTGGAAACTGGCGAACCTGAGT
ACGGGAGAGGGCAGTGGAATTCCTGGTGTAGGAGTGAAATCCGTAGATATCAGGAGGAAC
ACCGGTGGCGAAGGCGGCTGCCTGGACCGATACTGACGCTGAGACGCGAAAGCGTGGGGA
GCAAACAGG
>OTU318
TGGGGAATATTGCGCAATGGGCGAAAGCCTGACGCAGCGACGCCGCGTGGGTGATGAAGG
CCTTCGGGTCGTAAAGCCCTGTCGAGGGGAAAGAAAAGGCTCCGACCTAACACGTCGAAG
CCCTGACGGTACCCCTAAAGGAAGCACCGGCTAACTCCGTGCCAGCAGCCGCGGTAATAC
GGAGGGTGCAAGCGTTGTTCGGAATCACTGGGCGTAAAGCGCGTGTAGGCGGTCCACTAA
GTCTGATGTGAAAGCCCGGGGCTCACCcccGGAAGGGCATTGGAAACTGGTGAACTCGAG
TCCCGGAGAGGAGAGTGGAATTCCTGGTGTAGCGGTGAAATGCGTAGATATCAGGAGGAA
CACCGGTGGCGAAGGCGGCTctctGGACGGTGACTGACGCTGAGACGCGAAAGCGTGGGG
AGCAAACAGG
>OTU319
TTtttCCTCTTTTCCCCTTtttttCCcccTGCTCCCTCCCTTCCTCTTtttttCCTCCGG
CCTTTTGGTTTTCCCGCACTTTCCGCTCTTATGATGCTCCCGCTCTTCATCCTCTTTGCT
CTTGGCCGTTACTCGCAGAATAAGCACCGGCTAACTCTGTGCCAGCAGCCGCGGTAATAC
AGAGGGTGCGAGCGTTAATCGGATTTACTGGGCGTAAAGCGTGCGTAGGCGGCTTtttAA
GTCGGATGTGAAATCCCCGAGCTTAACTTGGGAATTGCATTCGATACTGGGAAGCTAGAG
TATGGGAGAGGATGGTAGAATTCCAGGTGTAGCGGTGAAATGCGTAGAGATCTGGAGGAA
TACCGATGGCGAAGGCAGCCATCTGGCCTAATACTGACGCTGAGGTACGAAAGCATGGGG
AGCAAACAGG
>OTU320
TGGGGAATATTGGACAATGGGCGAAAGCCTGATCCAGCAATGCCGCGTGGGTGAAGAAGG
TCTTCGGATCGTAAAGCCCTTTCGACGGGGACGATGATGACGGTACCCGTAGAAGAAGCC
CCGGCTAACTTCGTGCCAGCAGCCGCGGTAATACGAAGGgggCTAGCGTTGCTCGGAATT
ACTGGGCGTAAAGGGCGCGTAGGCGGCGGCCCAAGTCAGGCGTGAAATTCCTGGGCTCAA
CCTGGGGACTGCGCTTGATACTGGGTTGCTTGAGGATGGAAGAGGCTCGTGGAATTCCCA
GTGTAGAGGTGAAATTCGTAGATATTGGGAAGAACACCGGTGGCGAAGGCGGCGAGCTGG
TCCATTACTGACGCTGAGGCGCGACAGCGTGGGGAGCAAACAGG
>OTU321
TAGGGAATCTTCCGCAATGGACGAAAGTCTGACGGAGCAACGCCGCGTGAGCGAAGAAGG
TCTTCGGATCGTAAAGCTCTGTTGTTAGGGAAGAACAAGTATCGGAGGAAATGCCGGTAC
CTTGACGGTACCTGACGAGAAAGCCACGGCTAACTACGTGCCAGCAGCCGCGGTAATACG
TAGGTGGCAAGCGTTGTCCGGATTTATTGGGCGTAAAGCgcgcgcAGGCGGTCCTTTAAG
TCTGATGTGAAATCTTGCGGCTCAACCGCAAGCGGTCATTGGAAACTGGgggACTTGAGT
GCAGAAGAGGAAAGCGGAATTCCACGTGTAGCGGTGAAATGCGTAGAGATGTGGAGGAAC
ACCAGTGGCGAAGGCGGCTTTCTGGTCTGTAACTGACGCTGAGGCGCGAAAGCGTGGGGA
GCAAACAGG
>OTU322
TGGGGAATATTGCACAATGGAGGAAACTCTGATGCAGCGACGCCGCGTGAGCGATGAAGG
CTTTCGAGTCGTAAAGCTCTGTCCTATGGGAAGATAATGACGGTACCATAGGAGGAAGCC
CCGGCTAACTACGTGCCAGCAGCCGCGGTAATACGTAGGgggCGAGCGTTGTCCGGAATC
ACTGGGCGTAAAGGGTTCGCAGGCGGTCTACCAAGTCTGATGTGAAAGGCATGGGCTTAA
CCCATGTAAGCATTGGAAACTGATAGACTTGAGTTAAGGAGAGGTAAGTGGAATTCCTAG
TGTAGCGGTGAAATGCGTAGATATTAGGAAGAATACCGGTGGCGAAGGCGACTTACTGGA
CTTAAACTGACGCTGAGGAACGAAAGCGTGGGGAGCAAACAGG
>OTU323
TGAGGAATATTGGTCAATGGGCGAGAGCCTGAACCAGCCAAGTCGCGTGAAGGATGACTG
TCTTATGGATTGTAAACTTCTTTTATACGGGAATAACAAGAGCCACGTGTGGCTCCCTGC
ATGTACCGTATGAATAAGCATCGGCTAACTCCGTGCCAGCAGCCGCGGTAATACGGAGGA
TGCGAGCGTTATCCGGATTTATTGGGTTTAAAGGGTGCGTAGGCGGCCTGTTAAGTCAGC
GGTGAAATCTAGGAGCTTAACTCCTAAATTGCCATTGAAACTGGCGGGCTTGAGTGTAGA
TGAGGTAGGCGGAATGCGTGGTGTAGCGGTGGAATGCATAGATATCACGCAGAACTCCAA
TTGCGAAGGCAGCTTACTAAGGTACAACTGACGCTGAAGCACGAAAGCGTGGGTATCAAA
CAGG
>OTU324
TAGGGAATATTGGGCAATGGGCGAGAGCCTGACCCAGCCATGCCGCGTGCAGGAAGAAGG
CTTTCTGAGTCGTAAACTGCTTTTGACAGGGAAGAATAAGGTGTACGTGTACACTGATGA
CGGTACCTGCAGAATAAGCACCGGCTAACTCCGTGCCAGCAGCCGCGGTAATACGGAGGG
TGCGAGCGTTGTCCGGATTTATTGGGTTTAAAGGGTGCGTAGGCGGCCCGTTAAGTCCGG
GGTGAAAGCCCGTTGCTCAACAACGGAACTGCCCTGGATACTGACGGGCTTGAGTACAGA
CGAGGTTGGCGGAATGGACCGAGTAGCGGTGAAATGCATAGATACGGTCCAGAACCCCGA
TTGCGAAGGCAGCTGACTAGGCTGTTACTGACGCTGAGGCACGACAGCGTGGGGAGCGAA
CAGG
>OTU326
TGGGGAATATTGGACAATGGgggCAACCCTGATCCAGCCATGCCGCGTGAGTGATGAAGG
CCCTAGGGTTGTAAAGCTCTTTTGTGCGGGAAGATAATGACGGTACCGCAAGAATAAGCC
CCGGCTAACTTCGTGCCAGCAGCCGCGGTAATACGAAGGgggCTAGCGTTGCTCGGAATC
ACTGGGCGTAAAGGGTGCGTAGGCGGGTCTTTAAGTCAGGGGTGAAATCCTGGAGCTCAA
CTCCAGAACTGCCTTTGATACTGAAGATCTTGAGTATGGGAGAGGTGAGTGGAACTGCGA
GTGTAGAGGTGAAATTCGTAGATATTCGCAAGAACACCAGTGGCGAAGGCGGCTCACTGG
CCCATAACTGACGCTGAGGCACGAAAGCGTGGGGAGCAAACAGG
>OTU327
TGGGGAATATTGCACAATGGGCGCAAGCCTGATGCAGCGACGCCGCGTGAGGGATGACGG
CCTTCGGGTTGTAAACCTCTGTTAGCATCGAAGAAGCGAAAGTGACGGTAGGTGCAGAGA
AAGCGCCGGCTAACTACGTGCCAGCAGCCGCGGTAATACGTAGGGCGCGAGCGTTGTCCG
GAATTATTGGGCGTAAAGAGCTTGTAGGCGGTTGGTCACGTCTGCTGTGAAAGGCCGGGG
CTTAACTCCGGTTTTGCAGTGGGTACGGGCTAACTAGAGTGCAGTAGGGGAGACTGGAAT
TCCTGGTGTAGCGGTGGAATGCACAGATATCAGGAGGAACACCGATGGCGAAGGCAGGTC
TCTGGGCTGTAACTGACGCTGAGAAGCGAAAGCATGGGGAGCGAACAGG
>OTU328
TGGGGAATATTGGACAATGGGCGAAAGCCTGATCCAGCAATGCCGCGTgtgtgAAGAAGG
CCTTCGGGTTGTAAAGCACTTTCAGTGGGGAGGAAGGGTTTAATGCTAATATCATTAAAC
ATTGACGCTACCCACAGAAGAAGCACCGGCTAACTCTGTGCCAGCAGCCGCGGTAATACA
GAGGGTGCAAGCGTTAATCGGAATTACTGGGCGTAAAGCGTgtgtAGGTGGTGAGGTAAG
TTAGATGTGAAATCCCTGGGCTCAACCTGGGAACTGCGTTTAAAACTGCTTGACTAGAGT
ACTGTAGAGGATAGTGGAATTTCCAGTGTAGCGGTGAAATGCGTAGATATTGGAAGGAAC
ACCAGTGGCGAAGGCGACTATCTGGATAGATACTGACACTGAGACACGAAAGCATGGGGA
GCAAACAGG
>OTU329
TGGGGAATATTGGACAATGGGCGCAAGCCTGATCCAGCCATGCCGCGTGAGTGATGACGG
CCTTAGGGTTGTAAAGCTCTTTCACCGGTGAAGATAATGACGGTAACCGGAGAAGAAGCC
CCGGCTAACTTCGTGCCAGCAGCCGCGGTAATACGAAGGgggCTAGCGTTGTTCGGAATA
ACTGGGCGTAAAGCGCACGTAGGCGGATTGTTAAGTCGGgggTGAAATCCCGGGGCTCAA
CCCCGGAACTGCCTTCGATACTGGCAATCTTGAGTCCGAgagagGTGAGTGGAATTCCGA
GTGTAGAGGTGAAATTCGTAGATATTCGGAGGAACACCAGTGGCGAAGGCGGCTCACTGG
CTCGGTACTGACGCTGAGGTGCGAAAGCGTGGGGAGCAAACAGG
>OTU330
TGGGGAATCTTGCACAATGGGCGAAAGCCTGATGCAGCAACGCCGCGTGGGTGAAGAAGG
TCTTCGGATTGTAAAGCCCTTTCGGCTGGGAAGAAGGGCGGTGGAATTAATACTTCCATC
GTTTGACGGTACCAGAAGAAGAAGCACCGGCTAATTCCGTGCCAGCAGCCGCGGTAATAC
GGAAGGTGCAAGCGTTGTTCGGAATGACTGGGCGTAAAGCGCACGTAGGCGGTCTCGCAA
GTCGGATGTGAAATCCCCGGGCTTAACCTGGGAACTGCATCCGAAACTGCCTGACTTGAA
TGCTTGAGAGGTTGGTGGAATTCCAGGTGTAGGAGTGAAATCCGTAGATATCTGGAGGAA
CATCGGAGGCGAAGGCGGCCAACTGGTGATGCATTGACGCTAAGGTGCGAAAGCGCGGGG
AGCAAACAGG
>OTU331
TGGGGAATATTGGACAATGGAGGGAACTCTGATCCAGCAATTCTGtgtgCACGAAGAAGG
TTTTCGGATTGTAAAGTGCTTTCAGTTGGGAAGAAGGAAGTGACGGTACCAACAGAAGAA
GCGACGGCTAAATACGTGCCAGCAGCCGCGGTAATACGTATGTCGCGAGCGTTATCCGGA
ATTATTGGGCATAAAGGGCATCTAGGCGGTTATGCAAGTCAGGGGTGAAAACTTACGGCT
CAACCGTGAGCTTGCCTTTGAAACTGTATGACTAGAGTACTGGAGAGGTGGGCGGAACTA
CACGAGTAGAGGTGAAATTCGTAGATATGTGTAGGAATGCCGATGATGAAGATAGCTCAC
TGGACAGAAACTGACGCTGAAGTGCGAAAGCTAGGGGAGCAAACAGG
>OTU332
TAGGGAATCTTCCGCAATGGGCGCAAGCCTGACGGAGCAACGCCGCGTGAGTGAAGAAGG
TTTTCGGATCGTAAAGCTCTGTTGCCAGGGAAGAACGCCTTGTAAAGTAACTGTTACAAG
GGTGACGGTACCTGAGAAGAAAGCCCCGGCTAACTACGTGCCAGCAGCCGCGGTAATACG
TAGGgggCAAGCGTTGTCCGGAATTATTGGGCGTAAAGCgcgcgcAGGCGGTTCAATAAG
TCCAGTGTATAAGAGCGGGGCTCAACCCCGTTTGGCACTGGAAACTGTTGGACTTGAGTA
CAGAAGAGGAGAGTGGAATTCCACGTGTAGCGGTGAAATGCGTAGAGATGTGGAGGAACA
CCAGTGGCGAAGGCGACTctctGGGCTGAGACTGACGCTGAGGCGCGAAAGCGTGGGGAG
CAAACAGG
>OTU333
TGGGGAATATTGGACAATGGggggAACCCTGATCCAGCCATGCCGCGTgtgtgAAGAAGG
CCTTTTGGTTGTAAAGCACTTTAAGCGAGGAGGAGGCTTACCTGGTTAATACCTGGGATA
AGTGGACGTTACTCGCAGAATAAGCACCGGCTAACTCTGTGCCAGCAGCCGCGGTAATAC
AGAGGGTGCGAGCGTTAATCGGATTTACTGGGCGTAAAGCgcgcgTAGGTGGTTAATTAA
GTCAAATGTGAAATCCCCGAGCTTAACTTGGGAATTGCATTCGATACTGGTTAGCTAGAG
TATGGGAGAGGATGGTAGAATTCCAGGTGTAGCGGTGAAATGCGTAGAGATCTGGAGGAA
TACCGATGGCGAAGGCAGCCATCTGGCCTAATACTGACACTGAGGTGCGAAAGCATGGGG
AGCAAACAGG
>OTU334
TTGGGAATTTTGGGCAATGGgggCAACCCTGACCCAGCAACGCCGCGTGAGCGATGAAGG
CCTTCGGGTCGTAAAGCTCTGTCGGGAGGGAAGAAGGCTCTCGGAGTGAATAATTCCGGg
ggATTGACGGTACCTCCAAAGGAAGCGCCGGCTAACTCCGTGCCAGCAGCCGCGGTAATA
CGGAGGGCGCAAGCGTTGTTCGGAATCACTGGGCGTAAAGCGCGTGTAGGCGGCTTGGTA
AGTCGGGTGTGAAAGCCCGGGGCCTAACCCCGGAACTGCACTCGAAACTGCCTCGCTCGA
GTCCCGGAGAGGATGGTGGAATTCCCGGTGTAGTGGTGAAATACGTAGATATCGGGAGGA
ACACCAGCGGCGAAGGCGGCCATCTGGACGGTGACTGACGCTGAGACGCGAAAGCGTGGG
GAGCAAACAGG
>OTU335
TCGAGAATCTTCGGCAATGGGCGAAAGCCTGACCGAGCGACGCCGCGTGGTGGAAGAAGG
CCTTCGGGTTGTAAACACCTGTTGGgggggAACAATTTCGAGTGAACCCCTGAGGAAGCA
CGGGCTAAGTTCGTGCCAGCAGCCGCGGTAAGACGAACCGTGCGAACGTTACTCGGAATC
ACTGGGCTTAAAGAGCACGTAGGCGGCGACATAAGTCGAACGTGAAATCCCATCGGCTCA
ACCGTGGAACTGCATTCGATACTGTGTTGCTTGAGGGAGAACGGGGCATTCGGAACTTCC
GGTGGAGCGGTGAAATGTGTTGATATCGGAAGGAACGCCGGTGGCGAAAGCGGGATGCTG
GGTCTCTTCTGACGCTGAGGTGCGAAAGCTAGGGTAGCGAACGGG
>OTU336
TGGGGAATCTTGCGCAATGGGCGGAAGCCTGACGCAGCAACGCCGCGTGGgggATGACGG
CCTTCGGGTTGTAAACCTCTTTCGCGATCGACGAAGGCCCACTTTCTGTGGGTTGACGGT
AGGTCGAGAAGAAGCACCGGCCAACTACGTGCCAGCAGCCGCGGTAATACGTAGGGTGCG
AGCGTTGTCCGGAATTATTGGGCGTAAAGAGCTCGTAGGCGGTgtgtCGCGTCGGCCGTG
AAAACCTGGGGCTTAACTCTGGGCGTGCGGTCGATACGGGCATCACTTGAGTTCGGCAGG
GGAGACTGGAATTCCTGGTGTAGCGGTGAAATGCGCAGATATCAGGAGGAACACCGGTGG
CGAAGGCGGGTCTCTGGGCCGATACTGACGCTGAGGAGCGAAAGCATGGGTAGCGAACAG
G
>OTU337
TGGGGAATATTGGACAATGGGCGCAAGCCTGATCCAGCAATGCCGCGTGAGTGATGAAGG
CCTTCGGGTTGTAAAGCTCTTTCGCACGCGACGATGATGACGGTAGCGTGAGAAGAAGCC
CCGGCTAACTTCGTGCCAGCAGCCGCGGTAATACGAAGGgggCTAGCGTTGTTCGGAATT
ACTGGGCGTAAAGGGCGCGTAGGCGGTACTTCAAGTCAGGCGTGAAAGCCCCGGGCTCAA
CCTGGGAACCGCGCTTGAGACTGGAGAACTAGAGTTCGGGAGAGGATGGTGGAATTCCCA
GTGTAGAGGTGAAATTCGTAGATATTGGGAAGAACACCGATGGCGAAGGCAGCCATCTGG
ACCGACACTGACGCTGAGGCGCGAAAGCGTGGGGAGCAAACAGG
>OTU338
TGGGGAATCTTGGACAATGGgggCAACCCTGATCCAGCCATGCCGCGTGAGTGATGAAGG
CCCTAGGGTCGTAAAGCTCTTTCGCCTGTGAAGATAATGACTGTAGCAGGTAAAGAAACC
CCGGCTAACTCCGTGCCAGCAGCCGCGGTAATACGGAGGgggTTAGCGTTGTTCGGAATT
ACTGGGCGTAAAGCgcgcgTAGGCGGACTGGAAAGTTGGgggTGAAATCCCAGGGCTCAA
CCCTGGAACTGCCTCCAAAACTATCAGTCTAGAGTTCGAgagagGTGAGTGGAATTCCGA
GTGTAGAGGTGAAATTCGTAGATATTCGGAGGAACACCAGTGGCGAAGGCGGCTCACTGG
CTCGATACTGACGCTGAGGTGCGAAAGTGTGGGGAGCAAACAGG
>OTU339
TGGGGAATATTGCACAATGGGCGCAAGCCTGATGCAGCGACGCCGCGTGAGGGATGACGG
CCTTCGGGTTGTAAACCTCTTTCAATAGGGACGAAGCGCGAGTGACGGTACCTATAGAAG
AAGCACCGGCCAACTACGTGCCAGCAGCCGCGGTAATACGTAGGGTGCGAGCGTTGTCCG
GAATTACTGGGCGTAAAGAGCTCGTAGGTGGTTTGTCGCGTTGTTCGTGAAAACTAGAGG
CTTAACCTCTGGCGTGCGGGCGATACGGGCAGACTGGAGTACTGCAGGGGAGACTGGAAT
TCCTGGTGTAGCGGTGGAATGCGCAGATATCAGGAGGAACACCGGTGGCGAAGGCGGGTC
TCTGGGCAGTAACTGACGCTGAGGAGCGAAAGCGTGGGGAGCGAACAGG
>OTU340
TGGGGAATATTGGACAATGGgggCAACCCTGATCCAGCGATGCCGCGTGGGTGAAGAAGG
CCTTCGGGTTGTAAAGCCCTTTAGGATGGGAAGAAGTTGtgtgGGTGAATAGCCTGCATG
ATTGACGGTACCGTCAGAATAAGCACCGGCAAACTCTGTGCCAGCAGCCGCGGTAATACA
GAGGGTGCGAGCGTTAATCGGAGTTACTGGGCGTAAAGGGCGCGTAGGCGGTTATATTAG
TGTGATGTGAAAGCCCTGGGCTTAACCTAGGAAGTGCATCGCAAACGGTATAGCTAGAGT
ATAAGagagGGTGGTGGAATTTCCGGTGTAGCGGTGAAATGCGTAGAGATCGGAAGGAAC
GTCAATGGCGAAGGCAGCCACCTGGCTTAATACTGACGCTGAGGCGCGAAAGCGTGGGTA
GCGAACAGG
>OTU341
TGGGGAATCTTGCGCAATGGGCGAAAGCCTGACGCAGCAACGCCGCGTGCGGGATGAAGG
CCTTCGGGTTGTAAACCGCTTTCAGCAGGGACGAATTTTGACGGTACCTGCAGAAGAAGC
CCCGGCCAACTACGTGCCAGCAGCCGCGGTAACACGTAGGgggCGAGCGTTGTCCGGATT
TATTGGGCGTAAAGAGCTCGTAGGCGGCTCGGTAAGTCAACTGTGAAAGCTCCGGGCTCA
ACTCGGAGAGGCCAGTTGATACTGCTGTGGCTAGAGTCCGGTAGGGGAGCGTGGAATTCC
TGGTGTAGCGGTGAAATGCGCAGATATCAGGAGGAACACCAGCGGCGAAGGCGGCGCTCT
GGGCCGGAACTGACGCTGAGGAGCGAAAGCGTGGGTAGCAAACAGG
>OTU342
TGAGGAATATTGGTCAATGGTCGGAAGACTGAACCAGCCATGCCGCGTGCAGGAAGAATG
CCTTATGGGTTGTAAACTGCTTTTATATGGGAAGAATAAGGTGTACGTGTACATTGATGA
CGGTACCATATGAATAAGCATCGGCTAACTCCGTGCCAGCAGCCGCGGTAATACGGAGGA
TGCGAGCGTTATTCGGAATCATTGGGTTTAAAGGGTCTGTAGGCGGGCTATTAAGTCAGG
GGTGAAAGGTTTCAGCTTAACTGAGAAATTGCCTTTGATACTGGTAGTCTTGAATATCTG
TGAAGTTCTTGGAATGTGTAGTGTAGCGGTGAAATGCTTAGATATTACACAGAACACCGA
TTGCGGAGGCAGGGGACTAACAGACGATTGACGCTGAgagaCGAAAGCGTGGGGAGCGAA
CAGG
>OTU343
TAGGGAATTTTCCACAATGGGCGAAAGCCTGATGGAGCAACGCCGCGTGCAGGATGAAGG
CCTTCGGGTTGTAAACTGCTTTTATAAGTGAAGATTATGACGGTAACTTATGAATAAGGA
TCGGCTAACTCCGTGCCAGCAGCCGCGGTCATACGGAGGATCCAAGCGTTATCCGGAATT
ACTGGGCGTAAAGAGTTGCGTAGGCGGTTAAGTAAGCGAATAGTGAAACTGtgtgGCTCA
ACCATGCACCCATTGTTCGAACTGCTTTGACTAGagagTGGAAGAGGTTGCTAGAATTCC
TAGTGTAGGGGTGAAATCCGTAGATATTAGGAGGAATACCGATGGCGTAGGCAGGCAACT
GGTCCATTTCTGACGCTCAGGCACGAAAGCGTGGGGAGCGATCGGG
>OTU344
TGGGGAATATTGGACAATGGGCGCAAGCCTGATCCAGCAATGCCGCGTGGGTGAAGAAGG
TCTTCGGATCGTAAAGCCCTTTCGACAGGGACGATGATGACGGTACCTGTAGAAGAAGCC
CCGGCTAACTTCGTGCCAGCAGCCGCGGTAATACGAAGGgggCTAGCGTTACTCGGAATT
ACTGGGCGTAAAGGGCGCGTAGGCGGCTCTGTGAGTCAGGCGTGAAATTCCTGGGCTTAA
CCTGGGGACTGCGCTTGATACTGCGGGGCTTGAGGCCGAgagagGGTGGTGGAATTCCCA
GTGTAGAGGTGAAATTCGTAGATATTGGGAAGAACACCGGTGGCGAAGGCGACCACCTGG
CTCGGTACTGACGCTGAGGCGCGACAGCGTGGGGAGCAAACAGG
>OTU345
TGAGGAATTTTCTGCAATGGGCGAAAGCCTGACAGAGCAACGCCGCGTGAGGGAAGAAGG
CCTTCGGGTTGTAAACCTCTTTTCTCAAGGAGGAAGATCTGACGTTACTTGAGGAATAAG
CATCGGCTAACCCTGTGCCAGCAGCCGCGGTAATACAGGGGATGCAAGTGTTATCCGGAA
TTATTGGGCGTAAAGGGTCTCTAGGTTGAAATTTAAGTCTTTTGTTAAATATCAGGGCTT
AACCCTGACTCTGCAAAAGAAACTAGGTTTCTAGAGTATGGTAGAGGTTAAGGGAATTTC
CAGTGGAGCGGTGAAATGCGTAGATATTGGAAGGAACACCAAAAGCGAAGGCACTTAACT
GGGCCATTACTGACACTGACAGACGAAAGCTAGGGGAGCAAACGAG
>OTU346
TGGGGAATCTTGCACAATGGGCGAAAGCCTGATGCAGCGACGCCGCGTGCGGGATGAAGG
CCTTCGGGTTGTAAACCGCTTTCAGCAGGGACGAGGCCGCAAGGTGACGGTACCTGCAGA
AGAAGCCCCGGCTAACTACGTGCCAGCAGCCGCGGTAATACGTAGGgggCAAGCGTTATC
CGGATTCATTGGGCGTAAAGCgcgcgTAGGCGGTCTGTTAGGTCAGGAGTTAAATCTGGg
ggCTCAACCCCTATCCGCTCCTGATACCGGCAGGCTTGAGTCTGGTAGGGGAAGATGGAA
TTCCAAGTGTAGCGGTGAAATGCGCAGATATTTGGAAGAACACCGGTGGCGAAGGCGGTC
TTCTGGGCCATGACTGACGCTGAGGCGCGAAAGCTAGGGGAGCGAACAGG
>OTU347
TGGGGAATATTGGACAATGGGCGCAAGCCTGATCCAGCCATGCCGCGTGAGTGATGAAGG
CCCTAGGGTTGTAAAGCTCTTTCACCGGTGAAGATAATGACGGTAACCGGAGAAGAAGCC
CCGGCTAACTTCGTGCCAGCAGCCGCGGTAATACGAAGGgggCTAGCGTTGTTCGGAATT
ACTGGGCGTAAAGCGCACGTAGGCGGATTGTTAAGTGAGGGGTGAAATCCCAGGGCTCAA
CCCTGGAACTGCCTCTCATACTGGCAATCTCGAGTTCGAgagagGTGAGTGGAATTGCGA
GTGTAGAGGTGAAATTCGTAGATATTCGCAGGAACACCAGTGGCGAAGGCGGCTCACTGG
CTCGATACTGACGCTGAGGTGCGAAAGCGTGGGGAGCAAACAGG
>OTU348
TGGGGAATATTGCACAATGGgggAAACCCTGATGCAGCGACGCCGCGTGAAGGAAGAAGT
ATTTCGGTATGTAAACTTCTATCAGCAGGGAAGAAAATGACGGTACCTGAGTAAGAAGCA
CCGGCTAAATACGTGCCAGCAGCCGCGGTAATACGTATGGTGCAAGCGTTATCCGGATTT
ACTGGGTGTAAAGGGAGCGTAGACGGATAGGCAAGTCTGGAGTGAAAACCCAGGGCTCAA
CCCTGGGACTGCTTTGGAAACTGCAGATCTGGAGTGCCGGAGAGGTAAGCGGAATTCCTA
GTGTAACGGTGAAATGCGTAGATATTAGGAGGAACACCAGTGGCGAAGGCGGCTTACTGG
ACGGTGACTGACGTTGAGGCTCGAAAGCGTGGGGAGCAAACAGG
>OTU349
TCGAGAATCATTCGCAATGGGCGAAAGCCTGACGGTGCGACGCCGCGTGGAGGATGAAGG
CCCTAGGGTCGTAAACTCCTGTCATCAGGGAGTAAAGACTCGCGTAGTCACTGACGCGGG
TCCTGATAGTACCTGAAGAGGAAGGGACGGCAAACTTCGTGCCAGCAGCCGCGGTAATAC
GAAGGTCCCAAGCGTTGTTCGGATTTACTGGGCGTAAAGAGTCTGTAGGCGGCGGGGTAA
GTCAGATGTGAAATCCCGGGGCTCAACCCCGGAACTGCATCCGATACTGCCTTGCTAGAG
TATTGGAGGGGAGCCTGGAATTCTCGGTGTAGCAGTGAAATGCGTAGATATCGAGAGGAA
CACTAGTGGCGAAGGCGAGGCTCTGGACAATTACTGACGCTGAgagaCGAAGGCCAGGGG
AGCGAAAAGG
>OTU350
TGGGGAATATTGCCCAATGGgggCAACCCTGCTGCATCCCTGCCGCGTgtgtTACTAATG
CCTTCGGTTTGTACAGCACTTTCAGCGAGGAGGACATTTTGGTAGCTAATCCCTTCCCGC
TGTGACGTTCCTCGCAGAAGAAGCACCGGCTAACTCCGTGCCAGCAGCCGCGGTAATACG
GAGGGTGCAAGCGTTAATCGGAATTACTGGGCGTAAAGCGCACGCAGGCGGTTGGATAAG
TTAGATGTGAAAGCCCCGGGCTCAACCTGGGAATTGCATTTAAAACTGTCCAGCTAGAGT
CTTGTAGAGGggggTAGAATTCCAGGTGTAGCGGTGAAATGCGTAGAGATCTGGAGGAAT
ACCGGTGGCGAAGGCGGCCcccTGGACAAAGACTGACGCTCAGGTGCGAAAGCGTGGGGA
GCAAACAGG
>OTU351
TGGGGAATCTTGGACAATGGGCGCAAGCCTGATCCAGCCATGCCGCGTGAGTGAAGAAGG
CCTTCGGGTTGTAAAGCTCTTTTGCCAGGGACGATAATGACGGTACCTGGAGAATAAGCC
CCGGCAAACTTCGTGCCAGCAGCCGCGGTAATACGAAGGgggCTAGCGTTGTTCGGAATT
ACTGGGCGTAAAGCGCACGTAGGCGGGTTGTTAAGTCAGGGGTGAAATCCCGGAGCTCAA
CTCCGGAACTGCCCTTGATACTGGCAACCTGGAGTTCGGAAGAGGTGAGTGGAATTCCCA
GTGTAGAGGTGAAATTCGTAGATATTGGGAAGAACACCAGTGGCGAAGGCGGCTCACTGG
TCCGATACTGACGCTGAGGTGCGAAAGCGTGGGGAGCAAACAGG
>OTU353
TGGGGAATATTGCACAATGGGCGCAAGCCTGATGCAGCCATGCCGCGTGTATGAAGAAGG
CCTTCGGGTTGTAAAGTACTTTCAGCGGGGAGGAAGGTGAGTGGTTTAATACGCCACTCA
ATTGACGTTACCCGCAGAAGAAGCACCGGCTAACTCCGTGCCAGCAGCCGCGGTAATACG
GAGGGTGCAAGCGTTAATCGGAATTACTGGGCGTAAAGCGCACGCAGGCGGTCTGTCAAG
TCGGATGTGAAATCCCCGGGCTCAACCCGGGAACTGCATTCGAAACTGTCAGGCTAGAGT
CTTGTAGAGGggggTAGAATTCCAGGTGTAGCGGTGAAATGCGTAGAGATCTGGAGGAAT
ACCGGTGGCGAAGGCGGCCcccTGGACAAAGACTGACGCTCAGGTGCGAAAGCGTGGGGA
GCAAACAGG
>OTU355
TGTTTCCTCTTGCACCCTTTTGGAAACCCTGCTTCAGCCATGCCGCGTgtgtgAAGAAGG
CCTTCGGGTTGTAAAGCACTTTCAGTAGGGAGGAAAGGGTGAGTCTTAATACGGCTCATC
TGTGACGTTACCTACAGAAGAAGGACCGGCTAACTCCGTGCCAGCAGCCGCGGTAATACG
GAGGGTCCGAGCGTTAATCGGAATTACTGGGCGTAAAGCGTGCGCAGGCGGTTTGTTAAG
CGAGATGTGAAAGCCCTGGGCTCAACCTAGGAATCGCATTTCGAACTGGCGAACTAGAGT
CTTGTAGAGGggggTAGAATTCCAGGTGTAGCGGTGAAATGCGTAGAGATCTGGAGGAAT
ACCGGTGGCGAAGGCGGCCcccTGGACAAAGACTGACGCTCATGCACGAAAGCGTGGGGA
GCAAACAGG
>OTU356
TGGGGAATATTGCACAATGGGCGAAAGCCTGATGCAGCGACGCCGCGTGAGGGATGACGG
CCTTCGGGTTGTAAACCTCTTTCAGCAGGGAAGAAGCGAAAGTGACGGTACCTGCAGAAG
AAGCGCCGGCTAACTACGTGCCAGCAGCCGCGGTAATACGTAGGGCGCAAGCGTTGTCCG
GAATTATTGGGCGTAAAGAGCTCGTAGGCGGCTTGTCACGTCGGATGTGAAAGCCCGGGG
CTTAACCCCGGGTCTGCATTCGATACGGGCTAGCTAGAGTGTGGTAGGGGAGATCGGAAT
TCCTGGTGTAGCGGTGAAATGCGCAGATATCAGGAGGAACACCGGTGGCGAAGGCGGATC
TCTGGGCCATTACTGACGCTGAGGAGCGAAAGCGTGGGGAGCGAACAGG
>OTU357
TGGGGAATATTGGACAATGGGCGAAAGCCTGATCCAGCAATGCCGCGTGAGTGATGAAGG
CCTTAGGGTTGTAAAGCTCTTTTACCCGGGATGATAATGACAGTACCGGGAGAATAAGCC
CCGGCTAACTCCGTGCCAGCAGCCGCGGTAATACGGAGGgggCTAGCGTTGTTCGGAATT
ACTGGGCGTAAAGCGCACGTAGGCGGCTTTGTAAGTTAGAGGTGAAAGCCCGGAGCTTAA
CTCCGGAACTGCCTTTAAGACTGCATCGCTTGAACGATGGAGAGGTAAGTGGAATTCCGA
GTGTAGAGGTGAAATTCGTAGATATTCGGAAGAACACCAGTGGCGAAGGCGACTTACTGG
ACATCTGTTGACGCTGAGGTGCGAAAGCGTGGGGAGCAAACAGG
>OTU358
TGGGGAATATTGGACAATGGGCGCAAGCCTGATCCAGCCATGCCGCGTgtgtgAAGAAGG
CCTTCGGGTTGTAAAGCACTTTCAGCGAGGAGGAAGGGGTTGTAGTTAATAGCTGCAACC
TTTGACGTTACTCGCAGAAGAAGCACCGGCTAACTCTGTGCCAGCAGCCGCGGTAATACA
GAGGGTGCAAGCGTTAATCGGAATTACTGGGCGTAAAGCGCACGCAGGCGGTTGGTTAAG
TCAGATGTGAAAGCCCCGGGCTCAACCTGGGAATTGCATTTGAAACTGGCCAACTAGAGT
ACGTGAGAGGggggTAGAATTCCAAGTGTAGCGGTGAAATGCGTAGAGATTTGGAGGAAT
ACCAGTGGCGAAGGCGGCCcccTGGCACGATACTGACGCTCAGGTGCGAAAGCGTGGGGA
GCAAACAGG
>OTU359
TGGGGAATTTTCCGCAATGGGCGAAAGCCTGACGGAGCAATACCGCGTGAGGGAGGAAGG
CCTTTGGGTTGTAAACCTCTTTTCTCAAGGAAGAAGTTCTGACGGTACTTGAGGAATCAG
CATCGGCTAACTCCGTGCCAGCAGCCGCGGTAATACGGAGGATGCAAGCGTTATCCGGAA
TTATTGGGCGTAAAGCGTCCGCAGGCGGTTTCACAAGTCTGCTGTCAAAGACTGGAGCTT
AACTCCGGGCAGGCGGTGGAAACTGTGAAACTAGAGTACGGTAGGGGTAGAGGGAATTCC
CAGTGTAGCGGTGAAATGCGTAGAGATTGGGAAGAACACCAGTGGCGAAGGCGCTCTACT
GGGCCGTAACTGACGCTCAGGGACGAAAGCTAGGGGAGCGAAAGGG
>OTU360
TGAGGAATATTGGTCAATGGACGAAAGTCTGAACCAGCCATGCCGCGTGCAGGACGAAGG
CCCTATGGGTTGTAAACTGCTTTTCTATGGGGATAAACCTCCTTACGTGTAGGGAGCTGA
AGGTACCATAGGAATAAGCACCGGCTAACTCCGTGCCAGCAGCCGCGGTAATACGGAGGG
TGCAAGCGTTATCCGGATTTATTGGGTTTAAAGGGTCCGTAGGCGGACAATTAAGTCAGT
GGTGAAATCCTGCGGCTCAACCGTAGAACTGCCATTGATACTGGTTGTCTAGAGTATAGT
TGAGGTGGGCGGAATGTGACATGTAGCGGTGAAATGCATAGATATGTCACAGAACACCTA
TTGCGAAGGCAGCTCACTAAGCTATTACTGACGCTGAGGGACGAAAGCGTGGGGAGCGAA
CAGG
>OTU361
TAGGGAATCTTCCACAATGGGCGAAAGCCTGATGGAGCAACGCCGCGTGAGTGAAGAAGG
ATTTCGGTTCGTAAAACTCTGTTGTAAGGGAAGAACAAGTACAGTAGTAACTGGCTGTAC
CTTGACGGTACCTTATTAGAAAGCCACGGCTAACTACGTGCCAGCAGCCGCGGTAATACG
TAGGTGGCAAGCGTTGTCCGGAATTATTGGGCGTAAAGCgcgcgcAGGTGGTTTCTTAAG
TCTGATGTGAAAGCCCACGGCTCAACCGTGGAGGGTCATTGGAAACTGGGAGACTTGAGT
GCAGAAGAGGATAGTGGAATTCCAAGTGTAGCGGTGAAATGCGTAGAGATTTGGAGGAAC
ACCAGTGGCGAAGGCGACTATCTGGTCTGTAACTGACACTGAGGCGCGAAAGCGTGGGGA
GCAAACAGG
>OTU362
TGGGGAATATTGGACAATGGGCGAAAGCCTGATCCAGCAATGCCGCGTGAGTGATGAAGG
CCCTAGGGTTGTAAAGCTCTTTTACCCGGGATGATAATGACAGTACCGGGAGAATAAGCT
CCGGCTAACTTCGTGCCAGCAGCCGCGGTAATACGAGGGGAGCTAGCGTTGTTCGGAATT
ACTGGGCGTAAAGCgcgcgTAGGCGGCTTtttAAGTCAGAGGTGAAAGCCCGGGGCTCAA
CCCCGGAATAGCCTTTGAAACTGGAAAGCTAGAATCTTGGAGAGGTCAGTGGAATTCCGA
GTGTAGAGGTGAAATTCGTAGATATTCGGAAGAACACCAGTGGCGAAGGCGACTGACTGG
ACAAGTATTGACGCTGAGGTGCGAAAGCGTGGGGAGCAAACAGG
>OTU363
TGGGGAATATTGCACAATGGgggAAACCCTGATGCAGCGACGCCGCGTGAGTGAAGAAGT
ATTTCGGTATGTAAAGCTCTATCAGCAGGGAAGAAAATGACGGTACCTGAGTAAGAAGCC
CCGGCTAACTACGTGCCAGCAGCCGCGGTAATACGTAGGgggCAAGCGTTATCCGGATTT
ACTGGGTGTAAAGGGAGCGCAGACGGCTCTGCAAGTCTGAAGTGAAAGCCCGCGGCTTAA
CCGCGGGACTGCTTTGGAAACTGCAAGGCTTGAGTATCGGAGGGGCAGGCGGAATTCCTA
GTGTAGCGGTGAAATGCGTAGATATTAGGAAGAACACCGGTGGCGAAGGCGGCCTGCTGG
ACGAAAACTGACGTTGAGGCTCGAAGGCGTGGGGAGCAAACAGG
>OTU364
TGGGGAATATTGCACAATGGgggAAACCCTGATGCAGCAACGCCGCGTGAAGGAAGAAGG
TTTTCGGATCGTAAACTTCTATCAATAGGGAAGAAaaaaaTGACGGTACCTAAATAAGAA
GCCCCGGCTAACTACGTGCCAGCAGCCGCGGTAATACGTAGGgggCAAGCGTTATCCGGA
ATTACTGGGTGTAAAGGGAGCGTAGGCGGCATGGTAAGCCAGATGTGAAAGCCCGGGGCT
TAACCCCGAGGATTGCATTTGGAACTATCAAGCTAGAGTACAGGAGAGGAAAGCGGAATT
CCTAGTGTAGCGGTGAAATGCGTAGATATTAGGAAGAACACCAGTGGCGAAGGCGGCTTT
CTGGACTGAAACTGACGCTGAGGCTCGAAAGCGTGGGGAGCGAACAGG
>OTU366
TAGGGAATATTGGGCAATGGATGCAAGTCTGACCCAGCCATGCCGCGTGCAGGAAGAAGG
TCCTCTGGATTGTAAACTGCTTttttGGgggAAGAATAGTTTTCTTGCGAGGAAATGTGA
CGGTACCCTAAGAATAAGCCACGGCTAACTACGTGCCAGCAGCCGCGGTAATACGTAGGT
GGCAAGCGTTGTCCGGATTTATTGGGTTTAAAGGGTGCGTAGGTGGTTTGATAAGTCAGT
GGTGAAAGCCGGTTGCTCAACAATCGAGTTGCCATTGATACTGTCGGACTTGAgagaAGT
GGAGGTTCATGGAATGGATGGTGTAGCGGTGAAATGCATAGATATCATCCAGAACGTCGA
TTGCGAAGGCAGTGGGCTGTACTTTATCTGACACTGAGGCACGAAAGTGTGGGGATCAAA
CAGG
>OTU367
TCGAGAATCATTCACAATGGgggAAACCCTGATGGTGATTGATAGTACCTTAAGAGGAAG
AGACGGCTAACTCTGTGCCAGCAGCCGCGGTAATACAGAGGTCTCAAGCGTTGTTCGGAA
TCACTGGGCGTAAAGGGTGCGTAGGCTGTTTTGTAAGTTGGATGTGAAATGCCGGAGCTC
AACTCCGGAACTGCATCTGAAACTGCAAGACTTGAACAATGGAGGGGAAACCGGAATTCT
CGGTGTAGCAGTGAAATGCGTAGATATCGAGAAGAAGACTTGTGGCGAAGGCGGGTTTCT
GGACATATGTTGACGCTGAGGCACGAAGGCCAGGGGAGCGAAAGGG
>OTU368
TGAGGAATATTGGACAATGGGTGAGAGCCTGATCCAGCCATCCCGCGTGAAGGACGACTG
CCCTATGGGTTGTAAACTTCTTTTATACTGGGATAAACCTACTTACGTGTAAGTAGCTGA
AGGTACAGTATGAATAAGCACCGGCTAACTCCGTGCCAGCAGCCGCGGTAATACGGAGGG
TGCAAGCGTTATCCGGATTTATTGGGTTTAAAGGGTCCGTAGGCGGACTCGTAAGTCAGT
GGTGAAATCTCATAGCTTAACTATGAAACTGCCATTGATACTGCGGGTCTTGAGTAAAGT
AGAAGTGGCTGGAATAAGTAGTGTAGCGGTGAAATGCATAGATATTACTTAGAACACCAA
TTGCGAAGGCAGGTCACTATGTTTTAACTGACGCTGATGGACGAAAGCGTGGGGAGCGAA
CAGG
>OTU369
TGGGGAATATTGGACAATGGgggAAACCCTGATCCAGCGATGCCGCGTgtgtgAAGAAGG
CCTGCGGGTTGTAAAGCACTTTCAGTTGGGAAGATAGTTTGTGAGCGAATACCTTGCAAA
TGAGACGTTACTAACAAAAGAAGCACCGGCTAACTCTGTGCCAGCAGCCGCGGTAATACA
GAGGGTGCGAGCGTTAATCGGAATGACTGGGCGTAAAGGGCATGTAGGCGGTTATGTTAG
TCTGATGTGAAATACCCGGGCTTAACCTGGGATATGCATTGGAAACGGCATAGCTAGAGT
ATGGGAGAGGGAAGTGGAATTTCCGGTGTAGCGGTGAAATGCGTAGAGATCGGAAAGAAC
ACTCGTGGCGAAGGCGGCTTTCTGGCCCATAACTGACGCTGAGGTGCGAAAGCATGGGGA
GCAAACAGG
>OTU370
TGGGGAATCTTGGACAATGGGCGCAAGCCTGATCCAGCAATGCCGCGTGCGTGAAGAAGG
CCTTCGGGTTGTAAAGCGCTTTTGTCTGGGAGCAAATCCTTGTGGCTAATACCCACCGGG
GATGAGAGTACCAGAAGAATAAGGACCGGCTAACTACGTGCCAGCAGCCGCGGTAATACG
TAGGGTCCAAGCGTTAATCGGAATTACTGGGCGTAAAGCGTGCGCAGGTGGTTCGTTAAG
AGTGATGTGAAATCCCCGGGCTTAACCTGGGAATTGCATTGCTAACTGGCGAACTAGAGT
ACGGGAGAGGggggTGGAATTCCGCGTGTAGCAGTGAAATGCGTAGAGATGCGGAGGAAC
ACCGATGGCGAAGGCAGCCcccTGGCCTGCTACTGACACTCATGCACGAAAGCGTGGGGA
GCAAACAGG
>OTU371
TTtttCCTCTTTCACCCTTttttACCcccTTATTCCTCCCTTCCTCTTtttttCCTCCGT
CCTTCGGTTTGTACAGCACTTTCCGCTCTGAGGACAGGGTCGCTTCTAATATCCGCTCCC
TGTGACGTTACTCGCAGAAGAAGCACCGGCTAACTCCGTGCCAGCAGCCGCGGTAATACG
GAGGGTGCAAGCGTTAATCGGAATTACTGGGCGTAAAGCGCACGCAGGCGGTTGGATAAG
TTAGATGTGAAAGCCCCGGGCTCAACCTGGGAATTGCATTTAAAACTGTCCAGCTAGAGT
CTTGTAGAGGggggTAGAATTCCAGGTGTAGCGGTGAAATGCGTAGAGATCTGGAGGAAT
ACCGGTGGCGAAGGCGGCCcccTGGACAAAGACTGACGCTCAGGTGCGAAAGCGTGGGGA
GCAAACAGG
>OTU372
TGGGGAATCTTGCGCAATGGGCGACAGCCTGACGCAGCAACGCCGCGTGGgggAAGAAGG
CCTTCGGGTTGTAAACCTCTTTCAGGTGGGACGAAGCCTTGCCGGTGAATAGCCGTGTGA
GGTGACGGTACTACCACAAGCAGCCCCGGCTAACTACGTGCCAGCAGCCGCGGTAATACG
TAGGgggCTAGCGTTGTCCGGAATCATTGGGCGTAAAGCgcgcgTAGGCGGCCAGATAAG
TCCGGTGTGAAAGTCAAAGGCTCAACCTTTGAATGCCGCTGGAAACTGTCTGGCTAGAGT
CCGGAAGGGGCGAGTGGAATTCCTGGTGTAGCGGTGAAATGCGCAGATATCAGGAGGAAC
ACCAATGGCGAAGGCAGCTCGCTGGGACGGTACTGACGCTGAGGCGCGAAAGCGTGGGGA
GCGAACAGG
>OTU373
TGGGGAATTTTCCGCAATGGGCGAAAGCCTGACGGAGCAATACCGCGTGAGGGAGGAAGG
CTCTTGGGTCGTAAACCTCTTTTCTCAGGGAAGAAGCAATGACGGTACCTGAGGAATCAG
CATCGGCTAACTCCGTGCCAGCAGCCGCGGTAATACGGAGGATGCAAGCGTTATCCGGAA
TGATTGGGCGTAAAGCGTCCGCAGGTGGCACATCAAGTCTGCTGTCAAAGCCcccAGCTT
AACTGGGAAGAGGCGGTGGAAACTGGTGAGCTAGagagCAATAGGGGTAGAGGGAATTCC
CGGTGTAGCGGTGAAATGCGTAGAGATCGGGAAGAACACCAGTGGCGAAAGCGCTCTACT
AGGTTGCAACTGACACTGAGGGACGAAAGCTAGGGGAGCGAATGGG
>OTU374
TGGGGAATTTTGGACAATGGgggCAACCCTGATCCAGCCATGCCGCGTGCGGGAAGAAGG
CCTTCGGGTTGTAAACCGCTTTTGTCAGGGAAGAAATTGTCCGGGCTAATACCCTGGGCC
GATGACGGTACCTGAAGAATAAGCACCGGCTAACTACGTGCCAGCAGCCGCGGTAATACG
TAGGGTGCAAGCGTTAATCGGAATTACTGGGCGTAAAGCGTGCGCAGGCGGTCCTGTAAG
ACAGAGGTGAAATCCCCGGGCTCAACCTGGGAACTGCCTTTGTGACTGCAGGGCTTGAGT
ACGGCAGAGGgggATGGAATTCCGCGTGTAGCAGTGAAATGCGTAGATATGCGGAGGAAC
ACCGATGGCGAAGGCAGTCCCCTGGGCCTGTACTGACGCTCATGCACGAAAGCGTGGGGA
GCAAACAGG
>OTU375
TCGGGAATTTTGGGCAATGGGCGAAAGCCTGACCCAGCAACGCCGCGTGAAGGATGAAGT
ATTTCGGTATGTAAACTTCGAAAGAATGGGAAGAATAAATGACGGTACCATTTATAAGCT
CCGGCTAACTACGTGCCAGCAGCCGCGGTAATACGTAGGGAGCAAGCGTTGTTCGGATTT
ACTGGGCGTAAAGGGCGCGTAGGCGGCGTGTTAAGTCAGCTGTGAAATCTCTGAGCTCAA
CTCAGAACGGCCAGCTGATACTGATGTGCTAGAGTGCAGAAAGGGCAATCGGAATTCTTG
GTGTAGCGGTGAAATGCGTAGATATCAAGAGGAACACCTGAGGCGAAGGCGGGTTGCTAG
GCTGACACTGACGCTGAGGCGCGAAAGCCAGGGGAGCAAACGGG
>OTU376
TCGAGAATCTTCGGCAATGGgggCAACCCTGACCGAGCGACGCCGCGTGGTGGAAGAAGG
CCCTCGGGTTGTAAACACCTGTTGGgggggAACAATTTCGAGTGAACCCCTGAGGAAGCA
CGGGCTAAGTTCGTGCCAGCAGCCGCGGTAAGACGAACCGTGCGAACGTTACTCGGAATC
ATTGGGCTTAAAGAGCACGTAGGCGGCGACGCAAGTCGAAGGTGAAATCCCAACGGCTCA
ACCGTGGAATTGCCCTCGATACTGCGTTGCTTGAGGGAGAACGAGGCATTCGGAACTTCC
GGTGGAGCGGTGAAATGTGTTGATATCGGAAGGAACGCCGGTGGCGAAAGCGGGATGCTG
GGTCTCTTCTGACGCTGAGGTGCGAAAGCTAGGGTAGCGAACGGG
>OTU377
TTtttCCTCTTTTACCCTTTTCTACCTCCTTCTCCCTCCCTTCCTCTTttttGCCTCCTT
TCTTCTGCTTTTACCTCCCTTTCCGTTGTTCGTACGTTCATTCCCCTAATCCGTTCGTTt
tttGCCGTTCCCGACAGAATAAGCACCGGCTAACTCTGTGCCAGCAGCCGCGGTAATACA
GAGGGTGCAAGCGTTAATCGGAATTACTGGGCGTAAAGCgcgcgTAGGTGGTTTGTTAAG
TTGGATGTGAAAGCCCCGGGCTCAACCTGGGAACTGCATCCAAAACTGGCAAGCTAGAGT
ACGGTAGAGGGTGGTGGAATTTCCTGTGTAGCGGTGAAATGCGTAGATATAGGAAGGAAC
ACCAGTGGCGAAGGCGACCACCTGGACTGATACTGACACTGAGGTGCGAAAGCGTGGGGA
GCAAACAGG
>OTU378
TGGGGAATTTTGGACAATGGGCGCAAGCCTGATCCAGCAATGCCGCGTGAGTGAAGAAGG
CCTTCGGGTTGTAAAGCTCTTTTGTCAGGGAAGAAACGGTTCCGGCTAATATCTGGAGCT
AATGACGGTACCTGAAGAATAAGCACCGGCTAACTACGTGCCAGCAGCCGCGGTAATACG
TAGGGTGCAAGCGTTAATCGGAATTACTGGGCGTAAAGCGTGCGCAGGCGGTTTTGTAAG
TCTGTCGTGAAAGCCCCGGGCTCAACCTGGGAATTGCGATGGAGACTGCAAGGCTTGAAT
CTGGCAGAGGggggTAGAATTCCACGTGTAGCAGTGAAATGCGTAGAGATGTGGAGGAAC
ACCGATGGCGAAGGCAGCCcccTGGGTCAAGATTGACGCTCATGCACGAAAGCGTGGGGA
GCAAACAGG
>OTU379
TCGAGAATTtttCACAATGGGCGAAAGCCTGATGGAGCGACGCCGCGTGGgggATGAAGG
GCTTCGGCTCGTAAACCCCTGTCATTTGCGAACAATGGCGCCAACCTAATACGTTGTCGT
CTGATAGTAGCAGAAGAGGAAGGGACGGCTAACTCTGTGCCAGCAGCCGCGGTAATACAG
AGGTCCCAAGCGTTGTTCGGATTCACTGGGCGTAAAGGGTGCGTAGGTGGTGGATTAAGT
CGGGTGTGAAATCTCCGGGCTCAACCCGGAGCGTGCGCCCGAAACTGGTTCGCTAGAGGA
TAGGAGGGGAGACTGGAATTCTCGGTGTAGCAGTGAAATGCGTAGATATCGAGAGGAACA
CCGGTGGCGAAGGCGAGTCTCTGGACTATTCCTGACACTGAATCACGAAAGCCGGgggAG
CAAACAGG
>OTU380
TAGGGAATTTTCCACCCTGGCCGACCGTCTGATGGCGCACCGCCGCGTGTGCGCCGAAGG
CCTTCGGGTTGTAAAGCACTGTTGTACGGGAAGACCAGATGTGCGAGGAACTGCTCATCT
TGTGACGGTACCTTACCAGAAAGCCACGGCTAACTACGTGCCAGCAGCCGCGGTAATACG
TAGGTGGCGAGCGTTATCCGGAATTATTGGGCGTAAAGGGCGTGTAGGCGGTGTTTTAAG
TCTGATGTGAAAGCCAACGGCTCAACCGTTGAAATGCATTGGAAACTGGAACACTTGAGT
GTCGGAGAGGAAAGCGGAATTCCTAGTGTAGCGGTGAAATGCGTAGATATTAGGAGGAAC
ACCAGTGGCGAAGGCGGCTTTCTGGACGACAACTGACGCTGAGGCGCGAAAGCGTGGGGA
GCAAACAGG
>OTU381
TGAGGAATATTGGACAATGGGCGCAAGCCTGATCCAGCCATGCCGCGTGCAGGAAGACGC
ATCTATGGTgtgtAAACTGCTTTTGTACGGGAAGAAACACTCCTACGTGTAGGAGCTTGA
CGGTACCGTAAGAATAAGGATCGGCTAACTCCGTGCCAGCAGCCGCGGTAATACGGAGGA
TCCAAGCGTTATCCGGAATCATTGGGTTTAAAGGGTCCGTAGGCGGTTTGGTAAGTCAGT
GGTGAAAGCCCATCGCTCAACGATGGAACGGCCATTGATACTGCCAGACTTGAATTACTG
GGAAGTAACTAGAATATGTAGTGTAGCGGTGAAATGCTTAGATATTACATGGAATACCAA
TTGCGAAGGCAGGTTACTACCAGTGGATTGACGCTGATGGACGAAAGCGTGGGGAGCGAA
CAGG
>OTU382
TGGGGAATATTGGACAATGGgggACACCCTGATCCAGCAATGCCGCGTgtgtgAAGAAGG
CCTTCGGGTTGTAAAGCACTTTCAGTGGGGAAGAAAAGTTCAAGATTAATACTCTTGAGC
CCTGACATTACCCACAGAAGAAGCACCGGCAAACTCTGTGCCAGCAGCCGCGGTAATACA
GAGGGTGCAAGCGTTAATCGGAATTACTGGGCGTAAAGCGCACGTAGGTGGATAGTTAAG
TCGGATGTGAAAGCCCTGGGCTTAACCTGGGAACTGCATCCGATACTGGCTGTCTAGAGT
TTGGTAGAGGGTAGTGGAATTTCCGGTGTAGCGGTGAAATGCGTAGATATCGGAAGGAAC
ACCAGTGGCGAAAGCGGCTACCTGGACCAAAACTGACACTTAGGTGCGAAAGCGTGGGGA
GCAAACAGG
>OTU383
TGGGGAATTTTCCGCAATGGGCGAAAGCCTGACGGAGCAATACCGCGTGAGGGAAGAAGG
TCTGTGGATTGTAAACCTCTTTTGTTAGGGACGATAATGACGGTACCTAACGAATAAGCC
TCGGCTAACTCCGTGCCAGCAGCCGCGGTAAGACGGAGGAGGCAAGCGTTATCCGGAATT
ATTGGGCGTAAAGCGTACGCAGGTGGGTTGACAAGTCTTATGTCAAAGACCGGGGCTTAA
CCCCGGGAAGGCATAGGAAACTGTTAATCTAGAGTGCGGTAGGGGCAGGAGGAATTCCCG
GTGTAGCGGTGAAATGCGTAGATATCGGGAAGAACACCAGCGGCGAAAGCGTCCTGCTAG
GCCGTAACTGACACTCATGTACGAAAGCTAGGGGAGCGAATGGG
>OTU384
TGGGGAATATTGCGCAATGGgggAAACCCTGACGCAGCAACGCCGCGTGAGTGACGAAGG
CCTTCGGGTCGTAAAGCTCTGTCGGAGGGAAAGAAACTATTCATGGCTAATATCCATGGA
TATTGACGGTACCCTCAAAGGAAGCACCGGCTAACTCCGTGCCAGCAGCCGCGGTAATAC
GGAGGGTGCAAGCGTTGTTCGGAATTACTGGGCGTAAAGCGCGTGTAGGTGGCTCGTCAT
GTCAGGTGTGAAAGCCCTCGGCCTAACCGAGGAAGTGCGCCTGAAACTGCCGAGCTTGAG
TACGAgagagGAGGACGGAATTCCCAGTGTAGAGGTGAAATTCGTAGATATTGGGAGGAA
CACCGGTGGCGAAAGCGGTTCTCTGGATCGATACTGACACTAAGACGCGAAAGCGTGGGG
ATCAAACAGG
>OTU385
TGGGGAATCTTGCGCAATGGGCGAAAGCCTGACGCAGCAACGCCGCGTGGgggATGAAGG
CTCTCGGGTTGTAAACCCCTTTCAGCAGGGACGAATCAAGACGGTACCTGCAGAAGAAGC
CCCGGCTAACTACGTGCCAGCAGCCGCGGTAACACGTAGGgggCAAGCGTTGTCCGGATT
TATTGGGCGTAAAGAGCTCGTAGGTGGCTGAGTAAGTCGGGTGTTAAATCCCCAGGCTCA
ACCTGGGACACCACTCGATACTGCTCTGGCTAGAGTCCGGTAGGGGAGCGTGGAATTCCT
GGTGTAGCGGTGAAATGCGCAGATATCAGGAGGAACACCAGCGGCGAAGGCGGCGCTCTG
GGCCGGTACTGACACTGAGGAGCGAAAGCGTGGGTAGCAAACAGG
>OTU386
TGGGGAATTTTACGCAATGGGCGAAAGCCTGACGTAGCGACACCGCGTGAGCGAAGAAGC
CTTTTGGGGTGTAAAGCTCTGTCAGCTGGAAAGAACACAATGACGGTACCAGCAGAGGAA
GCATCGGCTAACTACGTGCCAGCAGCCGCGGTAAGACGTAGGATGCAAGCGTTGTCCGGA
TTTATTGGGCGTAAAGAGTTCGTAGGCTGTTTGTTAAGTCTGGTGTTAAAGACTGAGGCC
CAACCTCGGAAATGCATCGGATACTGGCAGACTTGAGTACGGTAGAGGCGAGTGGAATTC
CCAGTGTAGCGGTGAAATGCGTAGATATTGGGAAGAACACCGGTGGCGTAGGCGACTCGC
TGGGCCGCAACTGACGCTGAGGAACGAAAGCCAGGGGAGCGAATGGG
>OTU388
TAGTTCCTTTTCCACCCTTTCCTACCTTCTTATTTCGCCACTCCTCTTtttCGCAGAAGG
CCTTCGGGTTGTAAAGCACTGTTGTAAGGGAAGAACAGATGTGAGAGGAAATGCTCATAT
TGTGACGGTACCTTACCAGAAAGCCACGGCTAACTACGTGCCAGCAGCCGCGGTAATACG
TAGGTGGCGAGCGTTATCCGGAATTATTGGGCGTAAAGGGCGTGTAGGCGGTGTTTTAAG
TCTGATGTGAAAGCCAACGGCTCAACCGTTGAAATGCATTGGAAACTGGAACACTTGAGT
GTCGGAGAGGAAAGCGGAATTCCTAGTGTAGCGGTGAAATGCGTAGATATTAGGAGGAAC
ACCAGTGGCGAAGGCGGCTTTCTGGACGACAACTGACGCTGAGGCGCGAAAGCGTGGGGA
GCAAACAGG
>OTU389
TAGGGAATCTTCGGCAATGGggggAACCCTGACCGAGCAACGCCGCGTGAGTGAAGAAGG
TTTTCGGATCGTAAAGCTCTGTTGTTAAGGAAGAACGAGTGTGAGAATGGAAAGTTCATA
CTGTGACGGTACTTAACCAGAAAGGGACGGCTAACTACGTGCCAGCAGCCGCGGTAATAC
GTAGGTCCCGAGCGTTGTCCGGATTTATTGGGCGTAAAGCGAGCGCAGGCGGTTAGATAA
GTCTGAAGTTAAAGGCAGTGGCTCAACCATTGTAGGCTTTGGAAACTGTTTAACTTGAGT
GCAGAAGGGGAGAGTGGAATTCCATGTGTAGCGGTGAAATGCGTAGATatatGGAGGAAC
ACCGGTGGCGAAAGCGGCTctctGGTCTGTAACTGACGCTGAGGCTCGAAAGCGTGGGGA
GCGAACAGG
>OTU390
TGGGGAATATTGCACAATGGGCGCAAGCCTGATGCAGCGACGCCACGTGGgggATGACGG
CCTTCGGGTTGTAAACTCCTTTCGCCAGGGACGAAGCGTCAGTGACGGTACCTGGATAAG
AAGCACCGGCTAACTACGTGCCAGCAGCCGCGGTAATACGTAGGGTGCGAGCGTTGTCCG
GAATTACTGGGCGTAAAGAGCTCGTAGGTGGTTTGTCGCGTCGTTTGTGTAATACCGCAG
CTTAACTGCGGGGTTGCAGGCGATACGGGCATAACTTGAGTGCTGTAGGGGAGACTGGAA
TTCCTGGTGTAGCGGTGGAATGCGCAGATATCAGGAGGAACACCGATGGCGAAGGCAGGT
CTCTGGGCAGTAACTGACGCTGAGGAGCGAAAGCATGGGTAGCGAACAGG
>OTU391
TGAGGAATCTTCCACAATGGGCGAAAGCCTGATGGAGCAACGCCGCGTGAAGGATGAAGG
CCCTAGGGTTGTAAACTTCTTTTATAAGTGAAGAATTTGACGGTAACTTATGAATAAGCA
CCGGCTAACTACGTGCCAGCAGCCGCGGTCATACGTAGGGTGCAAGCATTATCCGGAGTG
ACTGGGCGTAAAGAGTTGCGTAGGTGGTTTGTTAAGTAGGTAGTGAAATCTGACGGCTCA
ACCGTACAGGCTATTACCTAAACTGGCAGACTCGAGAATGGTAGAGGTAACTGGAATTTC
TTGTGTAGGAGTGAAATCCGTAGATATAAGAAGGAACACCAATGGCGTAGGCAGGTTACT
GGACCATTTCTGACACTGAGGCACGAAAGCGTGGGGAGCGAACGGG
>OTU392
TGGGGAATATTGGACAATGGGCGAAAGCCTGATCCAGCCATGCCGCGTgtgtgAAGAAGG
CCTTTTGGTTGTAAAGCACTTTAAGCGAGGAGGAGGCTACTTAGATTAATACTCTAGGAT
AGTGGACGTTACTCGCAGAATAAGCACCGGCTAACTCTGTGCCAGCAGCCGCGGTAATAC
AGAGGGTGCGAGCGTTAATCGGATTTACTGGGCGTAAAGCGTGCGTAGGCGGCTTCTTAA
GTCGGATGTGAAAGCCCTGGGCTTAACTTAGGAATTGCATTCGATACTGGGAAGCTAGAG
TATGGGAGAGGGTGGTAGAATTCCAGGTGTAGCGGTGAAATGCGTAGAGATCTGGAGGAA
TACCGATGGCGAAGGCAGCCATCTGGCCTAATACTGACGCTGAGGTGCGAAAGCATGGGG
AGCAAACAGG
>OTU393
TGGGGAATATTGGACAATGGgggCAACCCTGATCCAGCCATGCCGCGTGAGTGATGAAGG
CCTTAGGGTTGTAAAGCTCTTTCACCGGTGAAGATAATGACGGTAACCGGAGAAGAAGCC
CCGGCTAACTTCGTGCCAGCAGCCGCGGTAATACGAAGGgggCTAGCGTTGTTCGGATTT
ACTGGGCGTAAAGCGCACGTAGGCGGACCATTAAGTCAGGGGTGAAATCCCGGAGCTCAA
CTCCGGAACTGCCTTTGATACTGGTGGTCTAGAGACCGAgagagGTAAGTGGAACTCCTA
GTGTAGAGGTGGAATTCGTAGATATTAGGAAGAACACCAGTGGCGAAGGCGGCTTACTGG
CTCGGAACTGACGCTGAGGTGCGAAAGCGTGGGGAGCAAACAGG
>OTU394
TGGGGAATCTTGGACAATGGgggCAACCCTGATCCAGCCATGCCGCGTGGACGATGAAGG
CCTTAGGGTTGTAAAGTCCTTTCGCCGGGGAAGATAATGACGGTACCCGGTAAAGAAGCC
CCGGCTAACTCCGTGCCAGCAGCCGCGGTAATACGGAGGgggCTAGCGTTGTTCGGAATT
ACTGGGCGTAAAGCGCACGTAGGCGGATCAGTCAGTCAGGGGTGAAATCCCGGGGCTCAA
CCCCGGAACTGCCTTTGATACTGCTGGTCTGGAGGTCGAgagagGTGAGTGGAATTCCGA
GTGTAGAGGTGAAATTCGTAGATATTCGGAGGAACACCAGTGGCGAAGGCGGCTCACTGG
CTCGATACTGACGCTGAGGTGCGAAAGCGTGGGGAGCAAACAGG
>OTU395
TGGGGAATATTGCACAATGGgggAAACCCTGATGCAGCGACGCCGCGTGAAGGAAGAAGT
ATCTCGGTATGTAAACTTCTATCAGCAGGGAAGATAGTGACGGTACCTGACTAAGAAGCC
CCGGCTAACTACGTGCCAGCAGCCGCGGTAATACGTAGGgggCAAGCGTTATCCGGATTT
ACTGGGTGTAAAGGGAGCGTAGACGGTGTGGCAAGTCTGATGTGAAAGGCATGGGCTCAA
CCTGTGGACTGCATTGGAAACTGTCATACTTGAGTGCCGGAGGGGTAAGCGGAATTCCTA
GTGTAGCGGTGAAATGCGTAGATATTAGGAGGAACACCAGTGGCGAAGGCGGCTTACTGG
ACGGTAACTGACGTTGAGGCTCGAAAGCGTGGGGAGCAAACAGG
>OTU396
TGGGGAATATTGGACAATGGACCGAGAGTCTGATCCAGCAATTCTGtgtgCACGATGAAG
TTtttCGGAATGTAAAGTGCTTTCAGTTGGGAAGAAAAGAATGACGGTACCAACAGAAGA
AGTGACGGCTAAATACGTGCCAGCAGCCGCGGTAATACGTATGTCACGAGCGTTATCCGG
ATTTATTGGGCGTAAAGCGCGTCTAGGTGGTTATGTAAGTCTGATGTGAAAATGCAGGGC
TCAACTCTGTATTGCGTTGGAAACTGAATAACTAGAGTACTGGAGAGGTAAGCGGAACTA
CAAGTGTAGAGGTGAAATTCGTAGATATTTGTAGGAATGCCGATGGGGAAGCCAGCTTAC
TGGACAGATACTGACGCTAAAGCGCGAAAGCGTGGGTAGCAAACAGG
>OTU397
TAGGGAATCTTCCACAATGGACGAAAGTCTGATGGAGCAACGCCGCGTGAGTGAAGAAGG
GTTTCGGCTCGTAAAACTCTGTTGTTAGAGAAGAACGATCGTAAGAGTAACTGCTTACGG
TGTGACGGTATCTAACCAGAAAGTCACGGCTAACTACGTGCCAGCAGCCGCGGTAATACG
TAGGTGGCAAACGTTGTCCGGATTTATTGGGCGTAAAGCGAGCGCAGGCGGTTTTCTAAG
TCTGATGTGAAAGCCTTCGGCTTAACCGAAGAAGTGCATCGGAAACTGGGGAACTTGAGG
GCAGGAAAGGATAGTGGAACTTCATGTGTAGCGGTGAAATGCGTAGATatatGAAGGAAC
ACCAGTGGCGAAGGCGGCTATCTGGTCTGCATCTGACGCTGAGGCTCGAAAGCATGGGTA
GCAAACAGG
>OTU398
TAGGGAATCTTCCGCAATGGACGCAAGTCTGACGGAGCAACGCCGCGTGAGTGAAGAAGG
TCTTCGGATCGTAAAGCTCTGTTGTTAGAGAAGAACAGCGCATAGAGTAACTGTTATGCG
TGTGACGGTATCTAACCAGAAAGCCACGGCTAACTACGTGCCAGCAGCCGCGGTAATACG
TAGGTGGCGAGCGTTGTCCGGATTTATTGGGCGTAAAGGGAGTGTAGGCGGTCTTTTAAG
TCTGATGTGAAAGCCCACGGCTCAACCGTGGAGGGTCATTGGAAACTGGGAGACTTGAGT
GCAGAAGAGGAGAGCGGAATTCCATGTGTAGCGGTGAAATGCGTAGATatatGGAGGAAC
ACCAGTGGCGAAGGCGGCTctctGGTCTGTAACTGACGCTGGGGCTCGAAAGCGTGGGGA
GCAAACAGG
>OTU399
TTAGGAATCTTCCCCAATGGGCGCAAGCCTGAGGGAGCGACGCCGCGTGAGGGATGAAGG
TCCTCGGATCGTAAACCTCTGAATCCACGACGAAAGGCCCCGGGAAGGGGAGATGACGGT
AGTGGAGTAACAGCACCGGCTAACTCCGTGCCAGCAGCCGCGGTAATACGGAGGGTGCAA
GCGTTACCCGGAATCACTGGGCGTAAAGGGCGTGTAGGCGGGAGTCTAAGTCCGGCTTTG
AAGACCGAGGCTCAACCTCGGGAATGGGCTGGGTACTGGATTTCTGGACCTCTGGAgaga
gaACTGGAATTCCTGGTGTAGCGGTGGAATGCGTAGATACCAGGAGGAACACCAACGGCG
AAGGCAGGTTCTTGGACAGAAGGTGACGCTGAGGCGCGAAAGTGTGGGGAGCGAACCGG
>OTU400
TGGGGAATATTGGACAATGGGCGCAAGCCTGATCCAGCAATGCCGCGTgtgtgAAGAAGG
CCTGCGGGTTGTAAAGCACTTTCAGTGGGGAGGAAGGCCTACGTTTTAATAGAGCGTAGG
ATTGACGTTACCCACAGAAGAAGCACCGGCTAACTCTGTGCCAGCAGCCGCGGTAATACA
GAGGGTGCGAGCGTTAATCGGAATTACTGGGCGTAAAGGGTGCGTAGGTGGTTAATTAAG
TTAGATGTGAAATCCCCGGGCTTAACCTGGGAATTGCATTTAATACTGGTTAGCTAGAGT
TTGGTAGAGGGAAGTGGAATTTCCGGTGTAGCGGTGAAATGCGTAGATATCGGAAGGAAC
ATCAGTGGCGAAGGCGACTTCCTGGACCATCACTGACACTGAGGCACGAAAGCGTGGGGA
GCGAACAGG
>OTU401
TTTGTCATATTTCCCAATGGGTTCCACCCTGCTGCCTCCCTTCCGCGTTttttCCTAATG
CCTTCGGTTTGTACAGCACTTTCAGCGAGGAGGACATTTTGGTAGCTAATCCCTTCCCGC
TGTGACGTTCCTCGCAGAAGAAGCACCGGCTAACTCCGTGCCAGCAGCCGCGGTAATACG
GAGGGTGCAAGCGTTAATCGGAATTACTGGGCGTAAAGCGCACGCAGGCGGTTGGATAAG
TTAGATGTGAAAGCCCCGGGCTCAACCTGGGAATTGCATTTAAAACTGTCCAGCTAGAGT
CTTGTAGAGGggggTAGAATTCCAGGTGTAGCGGTGAAATGCGTAGAGATCTGGAGGAAT
ACCGGTGGCGAAGGCGGCCcccTGGACAAAGACTGACGCTCAGGTGCGAAAGCGTGGGGA
GCAAACAGG
>OTU402
TGGGGAATTTTGGACAATGGGCGCAAGCCTGATCCAGCCATTCCGCGTGAGTGAAGAAGG
CCTTCGGGTTGTAAAGCTCTTTCGCAAGGGAAGAAAACTTACACAATAACACTGtgtgAG
GCTGACGGTACCTTGATAAGAAGCACCGGCTAACTACGTGCCAGCAGCCGCGGTAATACG
TAGGGTGCGAGCGTTAATCGGAATTACTGGGCGTAAAGCGTGCGCAGGCGGTTTGGCAAG
TCAGATGTGAAAGCCCCGAGCTCAACTTGGGAACTGCGTTTGAAACTGCCAGACTAGAAT
ATGTCAGAGGggggTAGAATTCCACGTGTAGCAGTGAAATGCGTAGAGATGTGGAGGAAT
ACCAGTGGCGAAGGCAGCCcccTGGGATAATATTGACGCTCATGCGCGAAAGCGTGGGGA
GCAAACAGG
>OTU403
TGTTTCCTCTTTCCcccTTttttCCccccTGCTTCCTCCCTTCCTCTTttttGAAGAAGG
CCTTCGGGTTGTAAAGCACTTTCAGTAGGGAGGAAAGGGTGAGTCTTAATACGGCTTATC
TGTGACGTTACCTACAGAAGAAGGACCGGCTAACTCCGTGCCAGCAGCCGCGGTAATACG
GAGGGTCCGAGCGTTAATCGGAATTACTGGGCGTAAAGCGTGCGCAGGCGGTTTGTTAAG
CGAGATGTGAAAGCCCTGGGCTCAACCTAGGAATAGCATTTCGAACTGACAAACTAGAGT
CTTGTAGAGGggggTAGAATTCCAGGTGTAGCGGTGAAATGCGTAGAGATCTGGAGGAAT
ACCGGTGGCGAAGGCGGCCcccTGGACAAAGACTGACGCTCATGCACGAAAGCGTGGGGA
GCAAACAGG
>OTU404
TAGGGAATTTTCCACAATGGGCGAAAGCCTGATGGAGCAACGCCGCGTGCAGGATGAATG
CCTTTGGGTTGTAAACTGCTTTTATATGCGAAGATTATGACGGTAGCATATGAATAAGGA
TCGGCTAACTCCGTGCCAGCAGCCGCGGTCATACGGAGGATCCAAGCGTTATCCGGAATT
ACTGGGCGTAAAGAGTTGCGTAGGTGGCATAGTAAGCAGGTAGTGAAAGCGTGTGGCTCA
ACCATACTCACATTATCTGAACTGCTAAGCTAGAGTATAGAAGAGGTAGCTGGAATTCCT
AGTGTAGGAGTGAAATCCGTAGATATTAGGAGGAACACCAATGGCGTAGGCAGGCTACTG
GTCTATTACTGACACTAAGGCACGAAAGCGTGGGGAGCGAACGGG
>OTU405
TTtttCCTCTTTTACCCTTTTCTACCTCCTTCTCCCTCCCTTCCTCTTTCTTGCCTCCTT
CCTTCTGGTTTTACCTCGCTTTTGTCTGTTCGCACATCCTGGCCTCTAATCCCGGTCTTT
TCTGCGCTTCCCAGCAGAATAAGGACCGGCTAACTACGTGCCAGCAGCCGCGGTAATACG
TAGGGTCCAAGCGTTAATCGGAATTACTGGGCGTAAAGCGTCCGCAGGTGGCTTGATAAG
ATAGAGGTGAAATCCCTGGGCTCAACCTAGGAATTGCCTTTATGACTGTCTCGCTAGAGT
ATGGGAGAGGggggTGGAATTCCACGTGTAGCAGTGAAATGCGTAGAGATGTGGAGGAAC
ACCGATGGCGAAGGCAACCcccTGGCCTAATACTGACACTCATGGACGAAAGCGTGGGGA
GCAAACAGG
>OTU406
TGGGGAATATTGCACAATGGGCGCAAGCCTGATGCAGCGACGCCGCGTGAGGGATGGAGG
CCTTCGGGTTGTAAACCTCTTTCGCCAGTGAAGCAGGCCTGCTCCTTGTGGGTGGGTTGA
CGGTAGCTGGATAAGAAGCGCCGGCTAACTACGTGCCAGCAGCCGCGGTAATACGTAGGG
CGCGAGCGTTGTCCGGAATTATTGGGCGTAAAGAGCTCGTAGGCGGCTGGTCGCGTCTGT
CGTGAAATCCTCTGGCTTAACTGGgggCTTGCGGTGGGTACGGGCCGGCTTGAGTGCGGT
AGGGGAGACTGGAACTCCTGGTGTAGCGGTGGAATGCGCAGATATCAGGAAGAACACCGG
TGGCGAAGGCGGGTCTCTGGGCCGTTACTGACGCTGAGGAGCGAAAGCGTGGGGAGCGAA
CAGG
>OTU408
TGGGGAATATTGGACAATGGGCGAAAGCCTGATCCAGCCATGCCGCGTGGGTGAAGAAGG
CCCTAGGGTTGTAAACCCCTTTCAGCGGGGAAGATAATGACGGTACCCGCAGAAGAAGCC
CCGGCTAACTCCGTGCCAGCAGCCGCGGTAATACGGAGGgggCTAGCGTTGTTCGGAATT
ACTGGGCGTAAAGCgcgcgTAGGCGGACTTTCAAGTCAGGGGTGAAATCCCGAGGCTCAA
CCTCGGAACTGCCTTTGATACTGTAAGTCTTGAGTCCGAgagagGTGAGTGGAATTCCTA
GTGTAGAGGTGAAATTCGTAGATATTAGGAAGAACACCAGTGGCGAAGGCGGCTCACTGG
CTCGGTACTGACGCTGAGGCGCGAAAGCGTGGGGAGCAAACAGG
>OTU409
TGGGGAATCTTGCACAATGGGCGACAGCCTGATGCAGCAATGCCGCGTGAGGGAAGACGG
CCTTCGGGTTGTAAACCTCTTTCAGTTGGGAAGAAGGTCGGACGGTGAATAGCCGCGTCG
ACTGACGGTACCTTCAGAAGAAGCCCCGGCTAACTACGTGCCAGCAGCCGCGGTAATACG
TAGGgggCAAGCGTTGTCCGGAATCATTGGGCGTAAAGCGCGTGTAGGCGGTTACGTAAG
TCTGCTGTGAAAGTCGGAGGCTCAACCTTCGAATGCCAGTGGATACTGCGTGACTAGAGT
ACGGAAGAGGAGAGTGGAATTCCTGGTGTAGCGGTGAAATGCGCAGATATCAGGAGGAAC
ACCAACGGCGAAGGCAGCTctctGGGACGTTACTGACGCTGAGACGCGAAAGCGTGGGGA
GCAAACAGG
>OTU410
TGAGGAATTTTCCGCAATGGGCGAAAGCCTGACGGAGCAATGTCGCGTGGAGGAAGAAGG
CCCGTGGGTCGTAAACTCCTTTTGTCAAAGAAGAAAATATGACGGTATTTGACGAATAAG
CATCGGCTAACTCCGTGCCAGCAGCCGCGGTAATACGGgggATGCAAGCGTTATCCGGAA
TTATTGGGCGTAAAGGGTCCTGAGGTGGCTAGCCAAGTCTATTGTGAAATATCAGGGCTT
AACCCTGAACATGCGGTGGAAACTAGAAAGCTTGAGTACAGTAGGGGCGGAGGGAATTTC
CGGTGGAGCGGTGAAATGCATAGATATCGGGAAGAACACCAACGGCGAAAGCACTCCGCT
GGGCTGATACTGACACTGACAGACGAAAGCTAGGGTAGCGAAAGGG
>OTU411
TGGGGAATTTTGGACAATGGGCGCAAGCCTGATCCAGCAATGCCGCGTGAGTGAAGAAGG
CCTTCGGGTTGTAAAGCTCTTTTGTCAGGGAAGAAACGGCTGAGGCTAATATCCTCGGCT
AATGACGGTACCTGAAGAATAAGCACCGGCTAACTACGTGCCAGCAGCCGCGGTAATACG
TAGGGTGCAAGCGTTAATCGGAATTACTGGGCGTAAAGCGTGCGCAGGCGGTTTTGTAAG
TCTGATGTGAAATCCCCGGGCTCAACCTGGGAATTGCATTGGAGACTGCAAGGCTGGAGT
CTGGCAGAGGggggTAGAATTCCACGTGTAGCAGTGAAATGCGTAGAGATGTGGAGGAAC
ACCGATGGCGAAGGCAGCCcccTGGGTCAAGACTGACGCTCATGCACGAAAGCGTGGGGA
GCAAACAGG
>OTU413
TGGGGAATATTGCACAATGGGCGCAAGCCTGATGCAGCGACGCCGCGTGAGGGATGACGG
CCTTCGGGTTGTAAACCTCTTTCACCAGGGACGAAGCGTGAGTGACGGTACCTGGAGAAG
AAGCACCGGCCAACTACGTGCCAGCAGCCGCGGTAATACGTAGGGTGCGAGCGTTGTCCG
GAATTACTGGGCGTAAAGAGCTCGTAGGCGGTTTGTCGCGTCGTCTGTGAAATTCTGCAA
CTCAATTGCAGGCGTGCAGGCGATACGGGCAGACTTGAGTACTACAGGGGAGACTGGAAT
TCCTGGTGTAGCGGTGAAATGCGCAGATATCAGGAGGAACACCGGTGGCGAAGGCGGGTC
TCTGGGTAGTAACTGACGCTGAGGAGCGAAAGCGTGGGTAGCGAACAGG
>OTU414
TGGGGAATATTGGACAATGGgggCAACCCTGATCCAGCAATTCTGtgtgCACGAAGAAGG
TTTTCGGATTGTAAAGTGCTTTCAGCAGGGAAGAAGAAAGTGACGGTACCTGCAGAAGAA
GCGACGGCTAAATACGTGCCAGCAGCCGCGGTAATACGTATGTCGCGAGCGTTATCCGGA
ATTATTGGGCATAAAGGGCATCTAGGCGGCCCTGTAAGTCTAGGGTGAAAACCTGCGGCT
CAACCGCAGGCCTGCCCCGGAAACTACAGGGCTAGAGTGCTGGAGAGGTGGACGGAACTG
CACGAGTAGAGGTGAAATTCGTAGATATGTGCAGGAATGCCGATGATGAAGATAGTTCAC
TGGACGGCAACTGACGCTGAAGTGCGAAAGCTAGGGGAGCAAACAGG
>OTU415
TCGAGAATCATTCACCCTGGgggACCcccTGATGGTGCGCCGCCGCGTGGCGGCCGAAGG
CCTTCGGGTTGTAAACTCCTGTCCTACGGGAGCACGTCTTGCTGGTTAAGCGCCTTCCCG
ATTGATAGTACCTTAAGAGGAAGAGACGGCTAACTCTGTGCCAGCAGCCGCGGTAATACA
GAGGTCTCAAGCGTTGTTCGGAATCACTGGGCGTAAAGGGTGCGTAGGCTGTTTTGTAAG
TTGGATGTGAAATGCCGGAGCTCAACTCCGGAACTGCATCTGAAACTGCAAGACTTGAAC
AATGGAGGGGAAACCGGAATTCTCGGTGTAGCAGTGAAATGCGTAGATATCGAGAAGAAG
ACTTGTGGCGAAGGCGGGTTTCTGGACATATGTTGACGCTGAGGCACGAAGGCCAGGGGA
GCGAAAGGG
>OTU416
TCGGGAATTTTGCTCAATGGGCGCAAGCCTGAAGCAGCAACGCCGCGTGAGGGATGAAGG
CCTTCGGGTTGTAAACCTCTTTTCTCAGGGACGATGATGACGGTACCTGAGGAATAAGCC
ACGGCTAACTACGTGCCAGCAGCCGCGGTAATACGTAGGTGGCAAGCGTTGTCCGGATTT
ACTGGGCGTAAAGAGCgcgcAGGCGGTCGGATCAGTCGAATGTGAAAGCCcccGGCTCAA
CTGGGGAGGGTCATTCGATACTGTCCGACTCGAAGGCAGGAGAGGGAAGCGGAATTCCCG
GTGTAGTGGTGAAATGCGTAGATATCGGGAGGAACACCAGTGGCGAAGGCGGCTTTCTGG
CCTGTTCTTGACGCTGAGGCGCGAAAGCTAGGGGAGCGAACGGG
>OTU417
TGGGGAATATTGCACAATGGgggAAACCCTGATGCAGCCATGCCGCGTgtgtgAAGAAGG
CCTTCGGGTTGTAAAGCACTTTCAGTCAGGAGGAAAGGTGGCTAGCTAATACCTAGTTGC
TGTGACGTTACTGACAGAAGAAGCACCGGCTAACTCCGTGCCAGCAGCCGCGGTAATACG
GAGGGTGCAAGCGTTAATCGGAATTACTGGGCGTAAAGCGCACGCAGGCGGCTTGTTAAG
TCAGATGTGAAAGCCCCGGGCTCAACCTGGGAACTGCATTTGAAACTGACAAGCTAGAGT
CTTGTAGAGGggggTAGAATTCCAGGTGTAGCGGTGAAATGCGTAGAGATCTGGAGGAAT
ACCGGTGGCGAAGGCGGCCcccTGGACAGAGACTGACGCTCAGGTGCGAAAGCGTGGGGA
GCAAACAGG
>OTU418
TGAGGAATATTGGTCAATGGGCGGAAGCCTGAACCAGCCAAGTAGCGTGCAGGATGACGG
CCCTATGGGTTGTAAACTGCTTTTACAGGGGAATAAAGTGATTCACGTgtgtTTCATTGC
ATGTACCCTGCGAATAAGGACCGGCTAATTCCGTGCCAGCAGCCGCGGTAATACGGAAGG
TCCTGGTGTTATCCGGATTTATTGGGTTTAAAGGGAGCGTAGGCCGCAGATTAAGTgtgt
TGTGAAATTCAGGCGCCCAACGTCTGACTTGCAGCGCAAACTGGTCTGCTTGAGTTCGCG
CAACGCAGGCGGAATTCGTCGTGTAGCGGTGAAATGCTTAGATATGACGAAGAACTCCGA
TTGCGAAGGCAGCTTGCGGGAGCGTTACTGACGCTGAAGCTCGAAAGTGCGGGTATCGAA
CAGG
>OTU419
TGGGGAATATTGCACAATGGAGGGAACTCTGATGCAGCGACGCCGCGTGAACGAAGAAGG
CTTTCGAGTCGTAAAGTTCTTTTATATGGGAAGATAATGACGGTACCATAAGAAaaaGCC
CCGGCTAACTACGTGCCAGCAGCCGCGGTAATACGTAGGgggCTAGCGTTGTCCGGAATC
ACTGGGCGTAAAGGGTTCGCAGGCGGAAATGCAAGTCAGGTGTAAAAGGCAGTAGCTTAA
CTACTGTAAGCATTTGAAACTGCATATCTTGAGAAGAGTAGAGGTAAGTGGAATTtttAG
TGTAGCGGTGAAATGCGTAGATATTAAaaaGAATACCGGTGGCGAAGGCGACTTACTGGG
CTCATTCTGACGCTGAGGAACGAAAGCGTGGGTAGCAAACAGG
>OTU420
TGAGGAATCTTCCACAATGGGCGAAAGCCTGATGGAGCAACGCCGCGTGAAGGATGAAGG
CCTTCGGGTTGTAAACTTCTTTTATGAGTGAAGAATATGACGGTAACTCATGAATAAGCA
CCGGCTAACTACGTGCCAGCAGCCGCGGTCATACGTAGGGTGCAAGCATTATCCGGAGTG
ACTGGGCGTAAAGAGTTGCGTAGGCGGTTTAATAAGTGAATAGTGAAACCTGGTGGCTCA
ACCATACAGACTATTATTCAAACTGTTAAACTCGAGAATGGTAGAGGTAACTGGAATTTC
TAGTGTAGGAGTGAAATCCGTAGATATTAGAAGGAACACCGATGGCGTAGGCAGGTTACT
GGGCCATTTCTGACGCTAAGGCACGAAAGCGTGGGGAGCGAACCGG
>OTU421
TGGGGAATTTTGGACAATGGGCGAAAGCCTGATCCAGCAATGCCGCGTgtgtgATGAAGG
CCTTCGGGTTGTAAAGCACTTTTGGCGGGAACGAAAAGGACTGTGCCAATACCACGGTTC
GATGACGGTACCCGCAGAATAAGCACCGGCTAACTACGTGCCAGCAGCCGCGGTAATACG
TAGGGTGCAAGCGTTAATCGGAATTACTGGGCGTAAAGAGTGCGCAGGCGGTTTTGCAAG
ACCGATGTGAAATCCCCGGGCTTAACCTGGGAACTGCATTGGTGACTGCAAGGCTAGAGT
gtgtCAGAGGGAGGTGGAATTCCGCATGTAGCAGTGAAATGCGTAGATATGCGGAGGAAC
ACCGATGGCGAAGGCAGCCTCCTGGGATAACACTGACGCTCATGCACGAAAGCGTGGGGA
GCAAACAGG
>OTU423
TCGAGAATCTTTCGCAATGGGCGAAAGCCTGACGAAGCGACGCCGTgtgtgtgATGAAGG
CCCTCGGGTTGTAAAGCACTTTCGCCTGGGAACAAGAGACTTTGGCTAACATCCAGAGAA
TTTGAGAGTATCAGGTAAAGAAGCACCGGCTAACTACGTGCCAGCAGCTGCGGTAATACG
TAGGGTGCAAGCATTAATCGGATTTATTGGGCGTAAAGGGCGCGTAGGCGGAAGTTTAAG
TCAGATGTGAAATCCCGGAGCTCAACTCCGGAACAGCATTTGAAACTGATCATCTAGAGG
GTAGGCGGAGAAAACGGAATTCCACAAGTAGCGGTGAAATGCGTAGATATGTGGAAGAAC
ACCAGTGGCGAAGGCGGTTTTCTAGCTTACACCTGACGCTGATGCGCGAAAGCAAGGGGA
GCAAACAGG
>OTU424
TGGGGAATATTGCACAATGGGCGCAAGCCTGATGCAGCGACGCCGCGTGCGGGATGACGG
CCTTCGGGTTGTAAACCGCTTTCAGCTCTGACGAAGCTTTTGTGACGGTAGGAGCAGAAG
AAGCACCGGCTAACTACGTGCCAGCAGCCGCGGTAATACGTAGGGTGCGAGCGTTGTCCG
GAATTATTGGGCGTAAAGAGCTTGTAGGCGGCTTGTCGCGTCTGCTGTGAAAGCCCGGGG
CTTAACCCCGGGTCTGCAGTGGGTACGGGCAGGCTAGAGTGTGGTAGGGGAGACTGGAAT
TCCTGGTGTAGCGGTGGAATGCGCAGATATCAGGAGGAACACCGATGGCGAAGGCAGGTC
TCTGGGCCATTACTGACGCTGAGAAGCGAAAGCGTGGGGAGCGAACAGG
>OTU425
TGAGGAATATTGGTCAATGGGCGAGAGCCTGAACCAGCCAAGTAGCGTGCAGGATGACGG
CCCTATGGGTTGTAAACTGCTTTTATGTGGGGATAAAGTGCGTGACGTGTCATGCATTGC
AGGTACCACATGAATAAGGACCGGCTAATTCCGTGCCAGCAGCCGCGGTAATACGGAAGG
TCCGGGCGTTATCCGGATTTATTGGGTTTAAAGGGAGCGTAGGCTGTCTATTAAGCGTGT
TGTGAAATTTACCGGCTCAACCGGTGGCTTGCAGCGCGAACTGGTCGACCTGAGTATGCA
GGAAGTAGGCGGAATTCATGGTGTAGCGGTGAAATGCTTAGATATCATGACGAACTCCGA
TTGCGCAGGCAGCTTACTGTAGCATAACTGACGCTGATGCTCGAAAGTGCGGGTATCAAA
CAGG
>OTU427
TGGGGAATTTTGGACAATGGgggAAACCCTGATCCAGCCATGCCGCGTGTATGAAGAAGG
CCTTAGGGTTGTAAAGTACTTTTGTTAGGGAAGAAAAGCTAGTTtttAATAAaaaTTAGT
GATGACGGTACCTAAAGAATAAGCACCGGCTAACTACGTGCCAGCAGCCGCGGTAATACG
TAGGGTGCAAGCGTTAATCGGAATTATTGGGCGTAAAGCGAGTGCAGACGGTTACTTAAG
CCAGATGTGAAATCCCCAAGCTTAACTTGGGACGTGCATTTGGAACTGGGTGACTAGAGT
gtgtCAGAGGGAGGTAGAATTCCACATGTAGCGGTGGAATGCGTAGAGATGTGGAGGAAT
ACCGATGGCGAAGGCAGCCTCCTGGGATAACACTGACGTTGAGGCTCGAAAGCGTGGGGA
GCAAACAGG
>OTU428
TTTCGAATCATTCACAATGGgggAAACCCTGATGGTGCGACGCCGCGTGGAGGATGAAGG
TCTTCGGATTGTAAACTCCTGTCAAGGgggACTAACCACACGGTTCATACCCGTGTCTGC
ATTAACCCCTAGAGGAAGCAGTGGCTAACTCTGTGCCAGCAGCCGCGGTAATACAGAGAC
TGCAAGCGTTACTCGGATTCACTGGGCGTAAAGGGAGCGCAGGCGGAACGGTgtgtCGGA
TGTGAAACCTTGGGGCTCAACTCCAAGACTGCGTCCGAAACTGCCGTTCTAGGGACTCGG
AGGGGCTAGTGGAATTCCTGGTGGAGCAGTGAAATGCGTAGATATCAGGAGGAACACCAA
CGGCGAAGGCAGCTAGCTGGACGAGATCCGACGCTCAGGCTCGAAAGTATGGGGAGCAAa
aaGG
>OTU430
TAGGGAATCTTGCGCAATGGGCGAAAGCCTGACGCAGCAACGCCGCGTGGgggATGAAGG
CTCTCGGGTTGTAAACCCCTTTCAGCAGGGACGAAATTGACGGTACCTGCAGAAGAAGCC
CCGGCCAACTACGTGCCAGCAGCCGCGGTAACACGTAGGgggCGAGCGTTGTCCGGATTT
ATTGGGCGTAAAGAGCTCGTAGGCGGCTCGGTAAGTCGGGTGTGAAAACTCAGGGCTCAA
CCCTGAGACGCCACCCGATACTGCTGTGGCTAGAGTCCGGTAGGGGAGCGTGGAATTCCT
GGTGTAGCGGTGAAATGCGCAGATATCAGGAGGAACACCAGCGGCGAAGGCGGCGCTCTG
GGCCGGAACTGACGCTGAGGAGCGAAAGCGTGGGGAGCAAACAGG
>OTU431
TCGAGAATCTTTCGCAATGGGCGCAAGCCTGACGAAGCGACGCCGTGTGGATGATGACAG
CTTTCGGGTTGTAAAGTCCTTTCACTTGGGAGCAAGAGAAATTAGTTAATAACTAATAAT
TTGAGAGTACCAGGTAAAGAAGCACCGGCAAACTCCGTGCCAGCAGCTGCGGTAATACGG
AGGGTGCAAGCATTAATCGGATTTATTGGGCGTAAAGGGCGCGTAGGCGGGTAACCAAGT
CAGATGTGAAATTTTGATACTCAACATCAAAACTGCATCTGAAACTAGTTATCTTGAGGG
TTGATGGAGGAAATAGAATTCCAGGTGTAGTGGTGGAATACTTAGATATCTGGAAGAATA
CCGGTGGCGAAGGCGATTTCCTAATTAACATCTGACGCTGAGGCGCGAAAGCGTGGGGAG
CAAACAGG
>OTU432
TGGGGAATATTGCGCAATGGGCGAAAGCCTGACGCAGCAACGCCGCGTGCGGGATGACGG
CCTTCGGGTTGTAAACCGCTTTCAGTGGGGACGAAATCAGACGGTACCCACAGAAGAAGC
CCCGGCCAACTACGTGCCAGCAGCCGCGGTAACACGTAGGgggCGAGCGTTGTCCGGATT
TATTGGGCGTAAAGAGCTCGTAGGCGGCTCGGTAAGTGAGGTGTGAAAACTCCAGGCTCA
ACCTGGAGACGCCACCTCATACTGCCGTGGCTAGAGTCCGGTAGGGGAGCATGGAATTCC
TGGTGTAGCGGTGAAATGCGCAGATATCAGGAGGAACACCAGTGGCGAAGGCGGTGCTCT
GGGCCGGAACTGACGCTGAGGAGCGAAAGCGTGGGGAGCAAACAGG
>OTU433
TGGGGAATATTGGACAATGGGCGAAAGCCTGATCCAGCAATGCCGCGTGAGTGATGAAGG
CCTTAGGGTTGTAAAGCTCTTTTACCCGGGATGATAATGACAGTACCGGGAGAATAAGCT
CCGGCTAACTCCGTGCCAGCAGCCGCGGTAATACGGAGGGAGCTAGCGTTATTCGGAATT
ACTGGGCGTAAAGCGCACGTAGGCGGCTTTGTAAGTAAGAGGTGAAAGCCCAGAGCTCAA
CTCTGGAATTGCCTTTTAGACTGCATCGCTTGAATCATGGAGAGGTCAGTGGAATTCCGA
GTGTAGAGGTGAAATTCGTAGATATTCGGAAGAACACCAGTGGCGAAGGCGGCTGACTGG
ACATGTATTGACGCTGAGGTGCGAAAGCGTGGGGAGCAAACAGG
>OTU434
TAGGGAATATTGGGCAATGGGCGCAAGCCTGACCCAGCCATGCCGCGTGCAGGATGAAGG
CGCTCAGCGTTGTAAACTGCTTTTATCGGTGAAGAAAACTTACCCTGCGGGGTGAATTGA
CGGTAGCCGAGGAATAAGCACCGGCTAACTCCGTGCCAGCAGCCGCGGTAATACGGAGGG
TGCAAGCGTTGTCCGGATTTATTGGGTTTAAAGGGTGCGTAGGTGGTCGTCTAAGTCTGG
TTTTAAAGTTGGCTGCTTAACAGTCAAAGGTGGCTGGAAACTGGACGACTTGAATGGGAT
GGCGGTAGCCGGAATGGGTCATGTAGCGGTGAAATGCATAGATATGACCCGGAACACCGA
TTGCGAAGGCAGGCTACTACGTCCCGATTGACACTGAGGCACGAGAGCATGGGTAGCGAA
CAGG
>OTU435
TGGGGAATTTTGGACAATGGgggCAACCCTGATCCAGCAATGCCGCGTGCAGGAAGAAGG
CCTTCGGGTTGTAAACTGCTTTTGTACGGAACGAAAAGGCTCTGGTTAATACCTGGGGCA
CATGACGGTACCGTAAGAATAAGCACCGGCTAACTACGTGCCAGCAGCCGCGGTAATACG
TAGGGTGCAAGCGTTAATCGGAATTACTGGGCGTAAAGCGTGCGCAGGCGGTGCTGTAAG
ACAGGCGTGAAATCCCCGGGCTTAACCTGGGAATGGCGCTTGTGACTGCAGTGCTGGAGT
GTGGCAGAGGgggATGGAATTCCGCGTGTAGCAGTGAAATGCGTAGATATGCGGAGGAAC
ACCGATGGCGAAGGCAATCCCCTGGGCCTGCACTGACGCTCATGCACGAAAGCGTGGGGA
GCAAACAGG
>OTU436
TGAGGAATATTGGACAATGGGTGGAAGCCTGATCCAGCCATCCCGCGTGAAGGATGAAGG
TTCTATGGATTGTAAACTTCTTTTATATGGGGATAAACCTACTCTCGTGAGGGTAGCTGA
AGGTACCGTATGAATAAGCACCGGCTAACTCCGTGCCAGCAGCCGCGGTAATACGGAGGG
TGCAAGCGTTATCCGGATTTATTGGGTTTAAAGGGTCCGTAGGTGGGTTGGTAAGTCAGT
GGTGAAATCCTGCAGCTTAACTGTAGAATTGCCATTGATACTGCTAATCTTGAGTGTATT
TGAAGTAGCTGGAATAAGTAGTGTAGCGGTGAAATGCATAGATATTACTTAGAACACCAA
TTGCGAAGGCAGGTTACTAAGATACTACTGACGCTGAGGGACGAAAGCGTGGGGAGCGAA
CAGG
>OTU437
TGGGGAATATTGCACAATGGgggAAACCCTGATGCAGCGACGCCGCGTGAAGGAAGAAGT
ATTTCGGTATGTAAACTTCTATCAGTAGGGAAGAAAATGACGGTACCTAACTAAGAAGCC
CCGGCTAACTACGTGCCAGCAGCCGCGGTAATACGTAGGgggCAAGCGTTATCCGGATTT
ACTGGGTGTAAAGGGAGCGTAGGCGGCATGGCAAGTCAGATGTGAAAACCCAGGGCTCAA
CCCTGGGACTGCATTTGAAACTGCCAAGCTAGATTGCAGGAGAGGTAAGTGGAATTCCTA
GTGTAGCGGTGAAATGCGTAGATATTAGGAGGAACACCAGTGGCGAAGGCGGCTTACTGG
ACTGTAAATGACGCTGAGGCTCGAAAGCGTGGGGAGCAAACAGG
>OTU438
TGGGGAATCTTGCGCAATGGGCGAAAGCCTGACGCAGCAACGCCGCGTGCGGGATGACAG
CTTTCGGGTTGTAAACCGCTTTCAGGAGGGACGAAAATGACGGTACCTCCAGAAGAAGCC
CCGGCCAACTACGTGCCAGCAGCCGCGGTAACACGTAGGgggCGAGCGTTGTCCGGATTT
ATTGGGCGTAAAGAGCTCGTAGGCGGTTAGGAAAGTCGGGTGTGAAAGCTCGAGGCTCAA
CCTCGAGACGCCACTCGATACTTCCTTGACTGGAGTCCGGTAGAGGAGTGCGGAATTCCT
GGTGTAGCGGTGAAATGCGCAGATATCAGGAGGAACACCAACGGCGAAGGCAGCACTCTG
GGCCGGTACTGACGCTGAGGAGCGAAAGCGTGGGGAGCAAACAGG
>OTU439
TGGGGAATATTGCACAATGGgggAAACCCTGATGCAGCGACGCAGCGTGCGGGATGACGG
CCTTCGGGTTGTAAACCGCTTTCAGCAGGGAAGAAGCGAAAGTGACGGTACCTGCAGAAG
AAGTACCGGCTAACTACGTGCCAGCAGCCGCGGTAATACGTAGGGTACGAGCGTTGTCCG
GAATTATTGGGCGTAAAGAGCTCGTAGGTGGTTGGTCACGTCTGCTGTGGAAACGCAACG
CTTAACGTTGCGCGTGCAGTGGGTACGGGCTGACTAGAGTGCAGTAGGGGAGTCTGGAAT
TCCTGGTGTAGCGGTGAAATGCGCAGATATCAGGAGGAACACCGGTGGCGAAGGCGGGAC
TCTGGGCTGTAACTGACACTGAGGAGCGAAAGCATGGGGAGCGAACAGG
>OTU440
TCGAGAATCATTCGCAATGGGCGCAAGCCTGACGATGCGACGCCGTGTGAGCGATGAAGG
CCTTCGGGTTGTAAAGCTCTTTCGCTTGGGAACAAGagagGGTGACTAATAATCATCCAA
TTTGAGGGTACCAGGTAAAGAAGCACCGGCTAACTACGTGCCAGCAGCTGCGGTAATACG
TAGGGTGCAAGCATTAATCGGATTTATTGGGCGTAAAGGGCGCGTAGGCGGATAGTCAAG
TCGTgtgtgAAATTTCGGGGCTCAACCTCGAAGCGGCACAGGAAACTAACTATCTAGAGG
GTAGATGGAgagaATGGAATTCCACAAGTAGCGGTGAAATGCGTAGATATGTGGAAGAAC
ACCAGTGGCGAAGGCGATTCTCTAATTTATTCCTGACGCTGAGGCGCGAAAGCAAGGGGA
GCAAACAGG
>OTU441
TAGGGAATTTTCCACAATGGGCGAAAGCCTGATGGAGCAACGCCGCGTGCAGGATGAAGG
CTTTCGGGTCGTAAACTGCTTTTATATGTGAAGATTTTGACGGTAACATATGAATAAGGA
TCGGCTAACTCCGTGCCAGCAGCCGCGGTCATACGGAGGATCCAAGCGTTATCCGGAATT
ACTGGGCGTAAAGAGTTGCGTAGGTGGCATTGTAAGCAGATAGTGAAAGCGTGTGGCTCA
ACCATACTCACATTATTTGAACTGCAAAGCTAGAGTATATGAGAGGTAGCTGGAATTTCT
AGTGTAGGAGTGAAATCCGTAGATATTAGAAGGAACACCGATGGCGTAGGCAGGCTACTG
GCATATTACTGACACTAAGGCACGAAAGCGTGGGGAGCGAACAGG
>OTU442
TGGGGAATATTGGACAATGGgggAAACCCTGATCCAGCAATGCCGCGTGAGTGATGAAGG
CCTTCGGGTTGTAAAGCTCTTTTGTCAGGGAAGATAATGACGGTACCTGACGAATAAGCT
CCGGCTAACTTCGTGCCAGCAGCCGCGGTAATACGAAGGGAGCTAGCGTTGTTCGGAATT
ACTGGGCGTAAAGGGCGCGTAGGCGGCCTGATAAGTCAGATGTGAAAGCCCCGGGCTTAA
CCTGGGAATTGCATTTGATACTATCAAGCTAGAGGACGAgagagGAAAGTGGAATTGCGA
GTGTAGAGGTGAAATTCGTAGATATTCGCAAGAACACCAGTGGCGAAGGCGACTTTCTGG
CTCGTATCTGACGCTAAGGCGCGAAAGCGTGGGGAGCAAACAGG
>OTU443
TCGAGAATCATTCGCAATGGGCGAAAGCCTGACGATGCGACGCTGtgtgtATGATGAAGG
CCTTCGGGTCGTAAAGTACTTTCGCCTGGGAACAAGAGAAGTCGGCTAACATCCGGCTAA
TTTGAGGGTACCAGGTAAAGAAGCACCGGCTAACTACGTGCCAGCAGCTGCGGTAATACG
TAGGGTGCAAGCATTAATCGGAATTATTGGGCGTATAGGGCGTGTAGGCGGGAATGTAAG
TCAGATGTGAAATCCCGGGGCTCAACCCCGGAACAGCATTTGAAACTGCATTTCTAGAGG
GTAGGCGGAGAAAATGGAATTCCACAAGTAGCGGTGAAATGCGTAGATATGTGGAAGAAC
ACCAGTGGCGAAAGCGATTTTCTAGCTTATACCTGACGCTGAGGCGCGAAAGCAAGGGGA
TCAAACAGG
>OTU445
TCGAGAATCATTCGCAATGGGCGAAAGCCTGACGATGCGACGCCGCGTGTATGAAGAAGG
CCCTCGGGTTGTAAAGTACTTTCGCTAGGGAACAAGAGATGCTGACTAATATTCAGCAGA
TTTGAGGGTACCTGGTAAAGAAGCACCGGCTAACTCCGTGCCAGCAGCTGCGGTAATACG
GAGGGTGCAAGCGTTAATCGGAATTATTGGGCGTAAAGGGCGCGTAGGCGGGATGGTCAG
TCAGTTGTGAAAGCCCAGGGCTTAACCCTGGAACAGCAGCTGAAACTACCATTCTTGAGG
ATAGATGGGGAAAACGGAATTCCACAAGTAGCGGTGAAATGCGTAGATATGTGGAAGAAC
ACCGGTGGCGAAGGCGGTTTTCTAATTTATTCCTGACGCTAAAGCGCGAAAGCTAGGGGA
GCAAACAGG
>OTU446
TGGGGAATATTGGACAATGGGCGCAAGCCTGATCCAGCAATGCCGCGTGGGTGAAGAAGG
TCTTCGGATTGTAAAGCCCTTTCGGCGGGGACGATGATGACGGTACCCGCAGAAGAAGCC
CCGGCTAACTTCGTGCCAGCAGCCGCGGTAATACGAAGGgggCTAGCGTTGCTCGGAATT
ACTGGGCGTAAAGGGCGCGTAGGCGGCCTTGTCAGTCAGGCGTGAAATTCCTGGGCTCAA
CCTGGgggCTGCGCTTGATACGGCAGGGCTAGAGGACGGAAGAGGCTCGTGGAATTCCCA
GTGTAGAGGTGAAATTCGTAGATATTGGGAAGAACACCGGTGGCGAAGGCGGCGAGCTGG
TCCGTTACTGACGCTGAGGCGCGACAGCGTGGGGAGCAAACAGG
>OTU447
TAGGGAATATTGCTCAATGGgggAAACCCTGAAGCAGCAACGCCGCGTGGAGGATGACAC
TTTTCGGAGCGTAAACTCCTTTTGTTAGGGAAGAACAATGACGGTACCTAACGAATAAGC
ACCGGCTAACTCCGTGCCAGCAGCCGCGGTAATACGGAGGGTGCAAGCGTTACTCGGAAT
CACTGGGCGTAAAGGACGCGTAGGCGGATTATCAAGTCTCTTGTGAAATCCTATGGCTTA
ACCATAGAACTGCTTGGGAAACTGATAATCTAGAGTGAGGGAGAGGCAGATGGAATTGGT
GGTGTAGGGGTAAAATCCGTAGAGATCACCAGGAATACCCATTGCGAAGGCGATCTGCTG
GAACTCAACTGACGCTAATGCGTGAAAGCGTGGGGAGCAAACAGG
>OTU448
TGGGGAATATTGGACAATGGgggCAACCCTGATCCAGCCATGCCGCGTGAGTGAAGAAGG
CCTTCGGGTTGTAAAGCTCTTTTGGCGGGGACGATGATGACGGTACCCGCAGAATAAGCC
CCGGCTAACTTCGTGCCAGCAGCCGCGGTAAGACGAAGGgggCTAGCGTTGTTCGGAATT
ACTGGGCGTAAAGGGCGCGTAGGCGGTTTGTTAAGTCAGGCGTGAAAGCCCTGGGCTCAA
CCTGGGAGGTGCGTTTGATACTGGCAAGCTTGAGTGCAGGAGAGGATGGTGGAATTCCCA
GTGTAGAGGTGAAATTCGTAGATATTGGGAAGAACACCGGTGGCGAAGGCGGCCATCTGG
ACTGCAACTGACGCTGAGGCGCGAAAGCGTGGGGAGCAAACAGG
>OTU449
TGAGGAATCTTCCACAATGGGCGAAAGCCTGATGGAGCAACGCCGCGTGCAGGATGAAGG
CCCTCGGGTCGTAAACTGCTTTTATAAGCGAAGAATATGACGGTAACTTATGAATAAGCA
CCGGCTAACTACGTGCCAGCAGCCGCGGTCATACGTAGGGTGCAAGCATTATCCGGAGTG
ACTGGGCGTAAAGAGTTGCGTAGGTGGTCAGTAAAGTGAATAGTGAAATCTGGTGGCTCA
ACCATTCAGGCTATTATTCAAACTCACTGACTCGAGAATAGCAGAGGTAACTGGAATTTC
TTGTGTAGGAGTGAAATCCGTAGATATAAGAAGGAACACCAATGGCGTAGGCAGGTTACT
GGGCTATTTCTGACACTGAGGCACGAAAGCGTGGGGAGCGAACGGG
>OTU450
TGGGGAATCTTAGACCCTGGgggACCcccTGATCTCGCCCTGCCGCGTGCTCGCTGAAGG
CCTTAGGGTTGTAAAGATCTTTCCGTGGGGAAGATAATGACTGTCCCCACCGCAGCAGCC
CCGGCTACCTCCGTGCCAGCAGCCGCGGTAATACGGAGGgggCTAGCGTTGTTCGGAATT
ACTGGGCGTAAAGCGCACGTAGGCGGAACAGAAAGTCAGAGGTGAAATCCCAGGGCTCAA
CCTTGGAACTGCCTTTGAAACTCCTGTTCTTGAGGTCGAgagagGTGAGTGGAATTCCGA
GTGTAGAGGTGAAATTCGTAGATATTCGGAGGAACACCAGTGGCGAAGGCGGCTCACTGG
CTCGATACTGACGCTGAGGTGCGAAAGCGTGGGGAGCAAACAGG
>OTU451
CAAGGAATTTTCCGCAATGGGCGCAAGCCTGACGGAGCAACGCCGCGTGCGGGATGACGC
TTTTCGGAGTGTAAACCGCTGTTCGTGGGGACGAAGCACTGACGGTACCCACGGAGGAAG
GCCCGGCTAACTACGTGCCAGCAGCCGCGGTAATACGTAGGGGTCGAGCGTTGTCCGGAG
TTACTGGGCGTAAAGCGCGTGCAGGTGGCTCATTACGCCCGGCGTGAAAGCCcccGGCTC
AACCGGGGAGGGTCGTCGGGGACGGATGGGCTTGAGGGTCGCAGGGGCTGGTGGAATTCC
CGGTGTAGTGGTGAAATGCGTAGAGATCGGGAGGAACACCCGTGGCGAAGGCGGCCAGCT
GGGCGACACCTGACACTGAGACGCGAAGGCGTGGGGAGCGAACGGG
>OTU452
TGGGGAATATTGGACAATGGggggAACCCTGATCCAGCAATGCCGCGTgtgtgAAGAAGG
CCTGAGGGTTGTAAAGCACTTTTAGTGGGGAGGAGTATAATTTGGTTAAGAGCTGAGTTA
TAGGACGTTACCCACAGAAaaaGCACCGGCTAACTCCGTGCCAGCAGCCGCGGTAATACG
GAGGGTGCGAGCGTTAATCGGAATTACTGGGCGTAAAGGGTGCGTAGGTTGTTTATTAAG
TTATCTGTAAAATTCCTGGGCTCAACCTGGGGCGGTCAGATAATACTGATAGACTGGAGT
ATAGGAGAGGGTAGTGGAATTTCCGGTGTAGCGGTGAAATGCGTAGAGATCGGAAGGAAC
ACCGGTGGCGAAGGCGGCTACCTGGCCTAATACTGACACTGAGGCACGAAAGCGTGGGGA
GCAAACAGG
>OTU453
TTAGGAATCTTCCCCAATGGGCGCAAGCCTGAGGGAGCGACGCCGCGTGAGGGATGAAGG
TCCTCGGATCGTAAACCTCTGAACGAGTGACGAAAGGCCCCGAGAAGGGGAGATGACGGT
AGCTCGGTAACAGCACCGGCTAACTCCGTGCCAGCAGCCGCGGTAATACGGAGGGTGCAA
GCGTTACCCGGAATCACTGGGCGTAAAGGGCGTGTAGGCGGAAACGTAAGTCCGGCTTTG
AAGACCGAGGCTCAACCTCGGGAGTGGGCTGGGTACTGTGTTTCTGGACCTCTGGAGAGG
CAACTGGAATTCCTGGTGTAGCGGTGGAATGCGTAGATACCAGGAGGAACACCAACGGCG
AAGGCAAGTTGCTGGACAGAAGGTGACGCTGAGGCGCGAAAGTGTGGGGAGCGAACCGG
>OTU455
CGACGAATCTTCCGCAATGGACGAAAGTCTGACGGAGCGACGCCGCGTGCGGGATGAAGC
GGCTTTGCCGTGTAAACCGCTGTCAGGGAATAGAAACACTGATCATTTCCAAAGGAAGGG
GCGACTAACTCTGTGCCAGCAGTCGCGGTAAGACAGAGGCCCCGAGCGTTAGTCGGAATC
ACTGGGCTTAAAGGGTGCGTAGGCTGACTTCTAAGTGTCGTGTGAAAGCCCATGGCTTAA
CCATGGAACCGCACGGCAAACTGGGAGTCTTGAGGAACGTAGAGGCGGGTGGAACGCTAG
GTGGAGCGGTGGAATGCGTAGATATCTAGCGGAACGCCGAAGGTGAAGACAGCCCGCTGG
GCGTTTCCTGACGCTGAGGCACGAAAGCGTGGGGAGCAAACAGG
>OTU456
TGGGGAATTTTGGACAATGGgggCAACCCTGATCCAGCAATGCCGCGTgtgtgAAGAAGG
CCTTCGGGTTGTAAAGCACTTTTGTCAGGAACGAAACGGTGGgggCTAATATCCTCTGCT
AATGACGGTACCTGAAGAATAAGCACCGGCTAACTACGTGCCAGCAGCCGCGGTAATACG
TAGGGTGCAAGCGTTAATCGGAATTACTGGGCGTAAAGCGTGCGCAGGCGGTTGTGCAAG
ACAGATGTGAAATCCCCGGGCTTAACCTGGGAATGGCATTTGTGACTGCACGGCTAGAGT
gtgtCAGAGGggggTAGAATTCCACGTGTAGCAGTGAAATGCGTAGATATGTGGAGGAAT
ACCGATGGCGAAGGCAGCCcccTGGGATAACACTGACGCTCATGCACGAAAGCGTGGGGA
GCAAACAGG
>OTU457
TGGGGAATCTTGGACCCTGGGCCACCCGCCTGCTCCCGCCATTCTGtgtgCCCGCTGAAG
GTCTTCGGATTGTAAAGTGCTTTCAGTTGGGAAGCAGAAAGTGCCGGTACCccccTACGC
AGCGACGGCTAAATACGTGCCAGCAGCCGCGGTAATACGTATGTCGCAAGCGTTATCCGG
ATTTATTGGGCGTAAAGCGCGTCTAGGCGGAAaaaTAAGTCTGATGTTAAAATGCGGGGC
TCAACTCCGTATTGCGTTGGAAACTGTTtttCTAGAGTACTGGAGAGGTGGGCGGAACTA
CAAGTGTAGAGGTGAAATTCGTAGATATTTGTAGGAATGCCGATGGAGAAGTCAGCTCAC
TGGACAGATACTGACGCTAAAGCGCGAAAGCGTGGGGAGCAAACAGG
>OTU458
TAGGGAATTTTCGGCAATGGgggAAACCCTGACCGAGCAACGTCGCGTGAGTGATGACGG
CCTTCGGGTTGTAAAGCTCTGTTGTAAGGGAAGAACGGTAGATAGAGAATATCTAAGTGA
CGGTACCTTACCAGAAAGCCACGGCTAACTACGTGCCAGCAGCCGCGGTAATACGTAGGT
GGCGAGCGTTATCCGGAATTATTGGGCGTAAAGGGTGCGTAGGCGGCCTGTTAAGTAAGT
GGTTAAATTGTTGGGCTCAACCCAATCCAGCCACTTAAACTGGCAGGCTAGAGTATTGGA
GAGGCAAGTGGAATTCCATGTGTAGCGGTAAAATGCGTAGATatatGGAGGAACACCAGT
GGCGAAGGCGGCTTGCTAGCCAAAGACTGACGCTCATGCACGAAAGCGTGGGGAGCAAAT
AGG
>OTU459
TCtctcCTCATTCACCCTTTTGGAAACCCTGCTTGTGCGACGCCGCGTGGCGGAAGAAGG
CCTTCGGGTTGTAAACTCCTGTCATAAGGGAGCAAGTCTTGCTGGTTAAGAGCCTGCAAG
ATTGATAGTACCTTAAGAGGAAGAGACGGCTAACTCTGTGCCAGCAGCCGCGGTAATACA
GAGGTCTCAAGCGTTGTTCGGAATCACTGGGCGTAAAGGGTGCGTAGGCTGTTTTGTAAG
TTGGATGTGAAATGCCGGAGCTCAACTCCGGAACTGCATCTGAAACTGCAAGACTTGAAC
AATGGAGGGGAAACCGGAATTCTCGGTGTAGCAGTGAAATGCGTAGATATCGAGAAGAAG
ACTTGTGGCGAAGGCGGGTTTCTGGACATATGTTGACGCTGAGGCACGAAGGCCAGGGGA
GCGAAAGGG
>OTU460
TGGGGAATCTTGCGCAATGGGCGAAAGCCTGACGCAGCAACGCCGCGTGGgggACGAAGG
CTCTCGGGTTGTAAACCCCTTTCAGGAGGGACGAAATTGACGGTACCTCCAGAAGAAGCC
CCGGCCAACTACGTGCCAGCAGCCGCGGTAACACGTAGGgggCGAGCGTTGTCCGGATTT
ATTGGGCGTAAAGAGCTCGTAGGTGGCTCGGTAAGTCGGGTGTGAAATTTCGAGGCTCAA
CCTCGAGACGCCACCTGATACTGCTGTGGCTTGAGTCCGGTAGGGGAGCGTGGAATTCCT
GGTGTAGCGGTGAAATGCGCAGATATCAGGAGGAACACCAGCGGCGAAGGCGGCGCTCTG
GGCCGGTACTGACACTGAGGAGCGAAAGCGTGGGGATCAAACAGG
>OTU461
TTtttCCTTttttACCCTTTTCTCCCTCCTTCTCCCTCCCTCCCTCTTTCTTGCCTCCTT
CCTTCTGGTTTTACCCCGCTTTTGTCCGTTCCTACATCTTCTGTTCTAATCCCTCTGTCT
TCTGCCGTTCCCTGCAGAATAAGCACCGGCTAACTACGTGCCAGCAGCCGCGGTAATACG
TAGGGTGCAAGCGTTAATCGGAATTACTGGGCGTAAAGCGTGCGCAGGCGGTTCCATAAG
ACAGATGTGAAATCCCCGGGCTCAACCTGGGAACTGCATTTGTGACTGTGGGGCTAGAGT
ACGGTAGAGGgggATGGAATTCCGCGTGTAGCAGTGAAATGCGTAGATATGCGGAGGAAC
ACCAATGGCGAAGGCAATCCCCTGGACCTGTACTGACGCTCATGCACGAAAGCGTGGGGA
GCAAACAGG
>OTU462
TGGGGAATATTGGACAATGGGCGAAAGCCTGATCCAGCAATGCCGCGTgtgtgAAGAAGG
CCTTCGGGTTGTAAAGCACTTTCAGTGAGGAAGAAaaaTTCAGGGCTAATATCCCTGAGT
CTTGACATTACTCACAGAAGAAGCACCGGCTAACTCTGTGCCAGCAGCCGCGGTAATACA
GAGGGTGCAAGCGTTAATCGGAATTACTGGGCGTAAAGCgcgcgTAGGCGGATATTTAAG
TCGGATGTGAAAGCCCCGGGCTCAACCTGGGAACTGCACTCGATACTGGATATCTTGAGT
ATGGTAGAGGAAAGTGGAATTCCCGGTGTAGCGGTGAAATGCATAGATATCGGGAGGAAC
ACCAGTGGCGAAGGCGACTTTCTGGACCAATACTGACGCTGAGGTGCGAAAGCGTGGGGA
GCAAACAGG
>OTU463
TGGGGAATTTTGGACAATGGGCGCAAGCCTGATCCAGCAATGCCGCGTGAGTGAAGAAGG
CCTTCGGGTTGTAAAGCTCTTTCAGTTGAAAAGAAaaaaTTGTGACTAATAATCATAATT
CATGACGGTATCAACAGAAGAAGCACCGGCTAACTACGTGCCAGCAGCCGCGGTAATACG
TAGGGTGCAAGCGTTAATCGGAATTACTGGGCGTAAAGGGTGCGCAGGCGGTTCTGTAAG
TCAGATGTGAAATCCCCGGGCTTAACCTGGGAACTGCGTTTGAAACTGCAGAGCTAGAGT
GCAGCAGAGGGAGGTGGAATTCCATGTGTAGCAGTGAAATGCGTAGAGATATGGAAGAAC
ATCGATGGCGAAGGCAACCTCCTGGGCTAGCACTGACGCTCATGCACGAAAGCGTGGGGA
GCAAACAGG
>OTU464
TTAGGAATCTTCCCCAATGGGCGCAAGCCTGAGGGAGCGACGCCGCGTGAGGGACGAAGG
TCCTCGGATCGTAAACCTCTGAACTGACGACGAAAGGCCCCGACAAGGGGAGATGACGGT
AGTCAGGTAATAGCACCGGCTAACTCCGTGCCAGCAGCCGCGGTAATACGGAGGGTGCAA
GCGTTACCCGGAATCACTGGGCGTAAAGGGCGTGTAGGCGGACCCTTAAGTCTGACTTTA
AaaaCTGCGGCTCAACCGCAGCAGTGGGTTGGAGACTGAGGGTCTGGACCTCTGGAgaga
gaACCGGAATTCCTGGTGGAGCGGTGGAATGCGTAGATCCCAGGAGGAACACCGACGGCG
AAGGCAGGTTCTTGGACAGAAGGTGACGCTGAGGCGCGAAAGTGTGGGGAGCAAACCGG
>OTU465
TGAGGAATATTGGACAATGGTCGGAAGACTGATCCAGCCATGCCGCGTGCAGGAAGACGG
CCTTATGGGTTGTAAACTGCTTTTGCAGGGGAAGAATAAGGAGTACGTGTACTTTGATGA
CGGTACTCTGCGAATAAGCATCGGCTAACTCCGTGCCAGCAGCCGCGGTAATACGGAGGA
TGCGAGCGTTATCCGGAATCATTGGGTTTAAAGGGTCCGTAGGCGGGCTAATAAGTCAGA
GGTGAAAGCGCTCAGCTCAACTGAGCAACTGCCTTTGAAACTGTTAGTCTTGAATGGTTG
TGAAGTAGTTGGAATGTGTAGTGTAGCGGTGAAATGCTTAGATATTACACAGAACACCGA
TAGCGAAGGCATATTACTAACAATTAATTGACGCTGATGGACGAAAGCGTGGGGAGCGAA
CAGG
>OTU466
TAGGGAATTTTGCACAATGGGCGCAAGCCTGATGCAGCAACGCCGCGTGAGTGAAGAAGG
CTCTTGGGTTGTAAAGCTCTTTCGGCTGGGAAGAAGGGTCTACTGACGAATAGGCAGTAG
GTCTGACGGTACCAGAAGAAGAAGCCCCGGCTAACTCCGTGCCAGCAGCCGCGGTAATAC
GAAGGgggCAAGCGTTGTTCGGAATTATTGGGCGTAAAGCgcgcgTAGGCGGGTTCGTAA
GTCGATTGTGAAAACCCTGGGCTTAACCTGGGACGTGCAGTCGATACTGCGAATCTTGAG
TGCCTGAGAGGATGGCGGAATTCCCGGTGTAGTAGTGAAATACGTAGATATCGGGAAGAA
CACCTGAGGCGAAGGCGGCTATCTGGCGGTGCACTGACGCTGATGCGCGAAAGCGTGGGG
AGCAAACAGG
>OTU467
TAGGGAATTTTCCACAATGGACGAAAGTCTGATGGAGCAACGCCGCGTGCAGGATGAAGG
CCTTCGGGTTGTAAACTGCTTTTATCTGTGAAGATTATGACGGTAGCAGATGAATAAGGA
TCGGCTAACTCCGTGCCAGCAGCCGCGGTCATACGGAGGATCCAAGCGTTATCCGGAATT
ACTGGGCGTAAAGAGTTGCGTAGGCGGCATAGTAAGCAGAGTGTGAAATCGTGTGGCTCA
ACCATACacacaTGCTCTGAACTGCTAAGCTAGAGAATGGAAGAGGTCGCTAGAATTCCT
GGTGTAGGGGTGAAATCCGTAGATATCAGGAGGAATACCGATGGCGTAGGCAGGCGACTG
GTCCATTTCTGACGCTCAGGCACGAAAGCGTGGGGAGCGATCGGG
>OTU468
TGGGGAATCTTGGACAATGGgggCAACCCTGATCCAGCCATGCCGCGTGATCGATGAAGG
CCTTAGGGTTGTAAAGATCTTTCAGCTGGGAAGATAATGACGGTACCAGCAGAAGAAGCC
CCGGCTAACTCCGTGCCAGCAGCCGCGGTAATACGGAGGgggCTAGCGTTGTTCGGAATT
ACTGGGCGTAAAGCGCACGTAGGCGGATAGTTAAGTTAGAGGTGAAAGCCCAGGGCTCAA
CCCTGGAACTGCCTTTAATACTGGCTGTCTAGAGATCGAgagagGTGAGTGGAATTCCGA
GTGTAGAGGTGAAATTCGTAGATATTCGGAGGAACACCAGTGGCGAAGGCGGCTCACTGG
CTCGATACTGACGCTGAGGTGCGAAAGCGTGGGGAGCAAACAGG
>OTU469
TTtttCCTCTTTCCcccTTttttCCccccTTCTTCCTCCCTTCCTCTTtttttCCTCCGT
CCTTCTGTTTGTACAGCACTTTCCGcgcgGAGGACAGGTTtttGGCTAATATCCccccGC
TGTGACGTTCCTCGCAGAAGAAGCACCGGCTAACTCCGTGCCAGCAGCCGCGGTAATACG
GAGGGTGCAAGCGTTAATCGGAATTACTGGGCGTAAAGCGCACGCAGGCGGTTGGATAAG
TTAGATGTGAAAGCCCCGGGCTCAACCTGGGAATTGCATTTAAAACTGTTCAGCTAGAGT
CTTGTAGAGGggggTAGAATTCCAGGTGTAGCGGTGAAATGCGTAGAGATCTGGAGGAAT
ACCGGTGGCGAAGGCGGCCcccTGGACAAAGACTGACGCTCAGGTGCGAAAGCGTGGGGA
GCAAACAGG
>OTU470
TGGGGAATATTGGACAATGGGCGAAAGCCTGATCCAGCAATGCCGCGTGAGTGATGAAGG
CCTTAGGGTTGTAAAGCTCTTTTACCCGGGACGATAATGACGGTACCGGGAGAATAAGCC
CCGGCTAACTCCGTGCCAGCAGCCGCGGTAATACGGAGGgggCTAGCGTTGTTCGGAATT
ACTGGGCGTAAAGCGCACGTAGGCGGCTTCGCAAGTCAGAGGTGAAAGCCTGGGGCTCAA
CCCCAGAACTGCCTTTGAGACTGCGTCGCTCGAATCCGGGAGAGGTGAGTGGAATTCCGA
GTGTAGAGGTGAAATTCGTAGATATTCGGAAGAACACCAGTGGCGAAGGCGGCTCACTGG
ACCGGTATTGACGCTGAGGTGCGAAAGCGTGGGGAGCAAACAGG
>OTU471
TGGGGAATATTGGACAATGGGCGAAAGCCTGATCCAGCCATGCCGCGTgtgtgAAGAAGG
CCTTCGGGTTGTAAAGCACTTTAAGCGAGGAGGAATGGCTCTGGGTTAATACCCTTGAGC
AGTGACGTTACTCGCAGAATAAGCACCGGCTAACTCTGTGCCAGCAGCCGCGGTAATACA
GAGGGTGCAAGCGTTAATCGGAATTACTGGGCGTAAAGCgcgcgTAGGCGGTTACGTAAG
TTGGATGTGAAATCCCCGGGCTCAACCTGGGAATTGCATTCAAAACTGCGTGGCTAGAGT
GTGGGAGAGGAAGGTAGAATTCCAGGTGTAGCGGTGAAATGCGTAGATATCTGGAGGAAT
ACCGATGGCGAAGGCAGCCTTCTGGCCTAACACTGACGCTGAGGTGCGAAAGCATGGGGA
GCAAACAGG
>OTU473
TGGGGAATCTTGCGCAATGGGCGGAAGCCTGACGCAGCAACGCCGCGTGTGGGAAGACGG
CCTTCGGGTTGTAAACCACTTTCAGGggggACGAAGCTTCCGAGGTTAATAGCCTAAGGG
GTGACGGTACCcccAGAAGAAGCCCCGGCTAACTACGTGCCAGCAGCCGCGGTAATACGT
AGGgggCGAGCGTTGTCCGGAATCATTGGGCGTAAAGCGCGTGTAGGCGGCTCGGTCAGT
CTGGTGTGAAAACTTGGGGCTCAGCCCCAAGCCTGCACTGGATACTGCTGGGCTTGAGTC
CGGGAGGGGAGAGCGGAATTCCTAGTGTAGCGGTGAAATGCGCAGATATTAGGAAGAACA
CCGGTGGCGAAGGCGGCTctctGGAACGGTACTGACGCTGAGACGCGAAAGCGTGGGGAG
CGAACAGG
>OTU474
TGGGGAATATTGCACAATGGGCGCAAGCCTGATGCAGCGACGCCGCGTGGgggATGACGG
CCTTCGGGTTGTAAACTCCTTTCGCCAGGGACGAAGCGTTTTGTGACGGTACCTGGAGAA
GAAGCACCGGCTAACTACGTGCCAGCAGCCGCGGTGATACGTAGGGTGCAAGCGTTGTCC
GGAATTACTGGGCGTAAAGAGCTCGTAGGTGGTTTGTCACGTCGTCTGTGAAATTCCACA
GCTTAACTGTGGGCGTGCAGGCGATACGGGCTGACTTGAGTACTGTAGGGGTAACTGGAA
TTCCTGGTGTAGCGGTGAAATGCGCAGATATCAGGAGGAACACCGATGGCGAAGGCAGGT
TACTGGGCAGTTACTGACGCTGAGGAGCGAAAGCATGGGTAGCAAACAGG
>OTU475
TGAGGAATCTTCCACAATGGGCGAAAGCCTGATGGAGCAACGCCGCGTGCAGGATGAAGG
CCTTCGGGTTGTAAACTGCTTTTATAAGTGAGGAATATGACAGTAACTTATGAATAAGGA
TCGGCTAACTACGTGCCAGCAGCCGCGGTCATACGTAGGATCCGAGCGTTATCCGGAGTG
ACTGGGCGTAAAGAGTTGCGTAGGTGGTTTAATAAGCGAATAGTGAAATCTGGTGGCTCA
ACCATTCAGACTATTATTCGAACTGTTGAACTCGAGAGCAGAAGAGGTAGCTGGAATTTC
TAGTGTAGGAGTGAAATCCGTAGATATTAGAAGGAACACCGATGGCGTAGGCAGGCTACT
GGGCTGTTTCTGACACTGAGGCACGAAAGCGTGGGGAGCGAACCGG
>OTU476
TAGGGAATCTTTCACAATGGGCGAAAGCCTGATGGAGCAATGCCGCGTGCAGGACGAAGG
CCTTCGGGTTGTAAACTGCTTTTATAAGCGAGAAATATGATGGTAACTTATGAATAAGGA
TCGGCTAACTACGTGCCAGCAGCCGCGGTCATACGTAGGATCCGAGCATTATCCGGAGTG
ACTGGGTGTAAAGAGTTGCGTAGGTGGCAAGGTAAGTAGATAGTGAAATCTGGTGGCTCA
ACCATTCAGACTATTATCTAAACTATCTAGCTCGAGACTGTTATGGGTAACTGGAATTTC
TAGTGTAGGAGTGAAATCCGTAGATATTAGAAGGAACACCGATAGCGTAGGCAGGTTACT
GGGACAGTTCTGACACTAAGGCACGAAAGCGTAGGGAGCAAACGGG
>OTU477
TGGGGAATATTGGACAATGGGCGCAAGCCTGATCCAGCCATGCCGCGTGGATGATGAAGG
CCTTAGGGTTGTAAAGTCCTTTTAACGGGGAAGATAATGACGGTACCCGTAGAATAAGCC
CCGGCTAACTTCGTGCCAGCAGCCGCGGTAATACGAAGGgggCTAGCGTTGCTCGGAATC
ACTGGGCGTAAAGCGCACGTAGGCGGCTTTCTAAGTCAGAGGTGAAATCCTGGAGCTCAA
CTCCAGAACTGCCTTTGATACTGGAGAGCTTGAGTTCGGGAGAGGTGAGTGGAACTGCGA
GTGTAGAGGTGAAATTCGTAGATATTCGCAAGAACACCAGTGGCGAAGGCGGCTCACTGG
CCCGATACTGACGCTGAGGTGCGAAAGCGTGGGGAGCAAACAGG
>OTU478
TCtctcCTCCTTCCcccTTttttCCccccTTCTTtttCTCCTCCTCTTTTCTTCCTCCGT
CCTTCTGTTTGTACACTCCTGTCCTCCGGGAGCACGTCTTTCTGGTTAAGAGCCTTCCCG
CTTGATAGTCCCTTAAGAGGAAGAGACGGCTAACTCTGTGCCAGCAGCCGCGGTAATACA
GAGGTCTCAAGCGTTGTTCGGAATCACTGGGCGTAAAGGGTGCGTAGGCTGTTTTGTAAG
TTGGATGTGAAATGCCGGAGCTCAACTCCGGAACTGCATCTGAAACTGCAAGACTTGAAC
AATGGAGGGGAAACCGGAATTCTCGGTGTAGCAGTGAAATGCGTAGATATCGAGAAGAAG
ACTTGTGGCGAAGGCGGGTTTCTGGACATATGTTGACGCTGAGGCACGAAGGCCAGGGGA
GCGAAAGGG
>OTU480
CAGGGAATCTTGCGCAATGGGCGAAAGCCTGACGCAGCAACGCCGCGTGGgggATGAAGG
CCCTCGGGTTGTAAACCCCTTTCAGTAGGGACGAAAACAGACGGTACCTACAGAAGAAGC
CCCGGCCAACTACGTGCCAGCAGCCGCGGTGACACGTAGGgggCAAGCGTTGTCCGGATT
TATTGGGCGTAAAGGGCTCGTAGGCGGTTCGACAAGTCGGGTGTGAAACCTCCAGGCTCA
ACCTGGAGACGCCGCTCGAAACTGTTGTGACTAGAGTCCGGTAGAGGAGCATGGAATTCC
TGGTGTAGCGGTGGAATGCGCAGATATCAGGAGGAACACCAGTAGCGAAGGCGGTGCTCT
GGGCCGGAACTGACGCTGAGGAGCGAAAGCATGGGGAGCGAACAGG
>OTU481
TGGGGAATCTTAGACAATGGGCGCAAGCCTGATCTAGCCATGCCGCGTGATCGATGAAGG
CCTTAGGGTTGTAAAGATCTTTCAGGTGGGAAGATAATGACTGTACCACCAGAAGAAGCC
CCGGCTAACTCCGTGCCAGCAGCCGCGGTAATACGGAGGgggCTAGCGTTGTTCGGAATT
ACTGGGCGTAAAGCGCACGTAGGCGGATCAGAAAGTCAGAGGTGAAATCCCAGGGCTCAA
CCTTGGAACTGCCTTTGAAACTCCTGAGCTTGAGTTCGAgagagGGGAGTGGAATTCCGA
GTGTAGAGGTGAAATTCGTAGAGATTCGGAGGAACACCAGTGGCGAAGGCGGCTCACTGG
CTCGATACTGACGCTGAGGTGCGAAAGCGTGGGGAGCAAACAGG
>OTU482
TGTGGCCTATTGCCcccTGGGTGACCcccTGATGCAGCCATGCCGCTTGtgtgAAGAAGG
CCTTCGGGTTGTAAAGCACTTTCAGCGAGGAGGAAAGGTTGTTGGCTAATATCCAACAGC
TGTGACGTTACTCGCAGAAGAAGCACCGGCTAACTCCGTGCCAGCAGCCGCGGTAATACG
GAGGGTGCAAGCGTTAATCGGAATTACTGGGCGTAAAGCGCACGCAGGCGGTTGGATAAG
TTAGATGTGAAAGCCCCGGGCTCAACCTGGGAATTGCATTTAAAACTGTTCAGCTAGAGT
CTTGTAGAGGggggTAGAATTCCAGGTGTAGCGGTGAAATGCGTAGAGATCTGGAGGAAT
ACCGGTGGCGAAGGCGGCCcccTGGACAAAGACTGACGCTCAGGTGCGAAAGCGTGGGGA
GCAAACAGG
>OTU483
TAGGGAATCTTCCGCAATGGGCGAAAGCCTGACGGAGCAACGCCGCGTGAGTGAAGAAGG
ATTTCGGTTCGTAAAGCTCTGTTGTTAGGGAAGAATGATTGTGTAGTAACTATACACAGT
AGAGACGGTACCTAACCAGAAAGCCCCGGCTAATTACGTGCCAGCAGCCGCGGTAATACG
TAAGGGGCGAGCGTTGTCCGGAATTATTGGGCGTAAAGAGTGCGTAGGCGGCAAATTAAG
TCAGATGTGAAAACTAAGGGCTCAACCCATAGATTGCATCTGAAACTGATATGCTTGAGT
CAAGGAGAGGAAAGTGGAATTCCTAGTGTAGCGGTGGAATGCGTAGATATTAGGAGGAAT
ACCGGTGGCGAAGGCGACTTTCTGGACTTGAACTGACGCTGAGGCACGAAAGCGTGGGGA
GCAAACAGG
>OTU484
TGGGGAATCTTGCACAATGGgggAAACCCTGATGCAGCGACGCCGCGTGAGCGATGAAGC
CCTTCGGGGTGTAAAGCTCTTTCGACGGGAACGATAATGACGGTACCCGGAGAAGAAGCT
GCGGCTAACTACGTGCCAGCAGCCGCGGTAATACGTAGGCAGCAAGCGTTGTTCGGAGTT
ACTGGGCGTAAAGAGTGCGTAGGCGGTTTCGTAAGTTTGGTGTGAAATCTCCCGGCTTAA
CTGGgggggTGCGCCGAAAACTGCGGGGCTGGAGTATGGGAGAGGTAAGCGGAATTCCTG
GTGTAGCGGTGAAATGCGTAGATATCAGGAGGAACACCGGCGGTGTAGACGGCTTACTGG
ACCATGACTGACGCTGAGGCACGAAAGCGTGGGGAGCAAACAGG
>OTU485
TAGGGAATTTTCCACAATGGgggCAACCCTGATGGAGCAACGCCGCGTGCAGGATGAAGG
CCTTCGGGTCGTAAACTGCTTTTATCTGTGACGATTTTGACGGTAGCAGATGAATAAGGA
TCGGCTAACTACGTGCCAGCAGCCGCGGTCATACGTAGGATCCAAGCGTTATCCGGAATT
ACTGGGCGTAAAGAGTTGCGTAGGTGGCAGAGTAAGCGAAGCATGAAATCTTATGGCTCA
ACCATATGGCTATGCTTTGAACTGCTCAGCTTGAAGGCGAgagagGTAACTGGAATTCCT
AGTGTAGGAGTGAAATCCGTAGATATTAGGAGGAACACCGATGGCGTAGGCAGGTTACTG
GCTCGTTCTTGACACTAAGGCACGAAAGCGTGGGGAGCAAATGGG
>OTU486
TGGGGAATTTTACGCAATGGgggAAACCCTGACGTAGCGACACCGCGTGAGCGAAGAAGC
CCTTTGGGGTGTAAAGCTCTGTCAGCTGGAACGAACACAATGACGGTACCAGCAGAGGAA
GCATCGGCTAACTACGTGCCAGCAGCCGCGGTAAGACGTAGGATGCAAGCGTTGTCCGGA
TTTATTGGGCGTAAAGAGTTCGTAGGTGGTCTGTTAAGTTTGGTGTTAAAGAGCGGGGCC
CAACCCCGATAGTGCACTGAATACTGGCAGACTTGAGTGCGTTAGAGGTAAGTGGAATTC
CCAGTGTAGCGGTGAAATGCATAGATATTGGGAAGAACACCGGTGGCGTAAGCGACTTAC
TGGGACGTAACTGACACTGAGGAACGAAAGCCGGGGTAGCGAATGGG
>OTU488
TGAGGAATATTGGTCAATGGGCGAGAGCCTGAACCAGCCAAGTAGCGTGCAGGATGACGG
CCCTATGGGTTGTAAACTGCTTTTACGCGGGGATAAAGTGCGTGACGTGTCTCGCATTGC
AGGTACCGCGTGAATAAGGACCGGCTAATTCCGTGCCAGCAGCCGCGGTAATACGGAAGG
TCCGGGCGTTATCCGGATTTATTGGGTTTAAAGGGAGCGCAGGCCGCCCGATAAGCGTGT
TGTGAAATGTACCGGCTCAACCGGTGAGTTGCAGCGCGAACTGTCAGGCTTGAGTGCACG
GTAAGCAGGCGGAATTCATGGTGTAGCGGTGAAATGCTTAGATATCATGAGGAACTCCGA
TTGCGAAGGCAGCTTGCTGCAGTGCGACTGACGCTTAGGCTCGAAGGTGCGGGTATCAAA
CAGG
>OTU489
TAGGGAATCTTCCGCAATGGGCGAAAGCCTGACGGAGCAACGCCGCGTGAGTGATGAAGG
TCTTCGGATCGTAAAACTCTGTTGTTAGGGAAGAACAAATTTGTTAGTAACTGAACAAGT
CTTGACGGTACCTAACCAGAAAGCCACGGCTAACTACGTGCCAGCAGCCGCGGTAATACG
TAGGTGGCAAGCGTTATCCGGAATTATTGGGCGTAAAGCgcgcgTAGGCGGTTTCTTAAG
TCTGATGTGAAAGCCCACGGCTCAACCGTGGAGGGTCATTGGAAACTGGGAAACTTGAGT
GCAGAAGAGGAGAGTGGAATTCCATGTGTAGCGGTGAAATGCGCAGAGATATGGAGGAAC
ACCAGTGGCGAAGGCGGCTctctGGTCTGTAACTGACGCTGATGTGCGAAAGCGTGGGGA
TCAAACAGG
>OTU490
TGGGGAATATTGGACAATGGGCGAAAGCCTGATCCAGCAATACCGCGTGAATGATGAAGG
CCTTAGGGTTGTAAAGTTCTTTTAGTTGGAAAGATAATGACGGTACCAACAGAAaaaGCC
CCGGCTAACTCCGTGCCAGCAGCCGCGGTAAGACGGAGGgggCTAGCGTTGTTCGGAATT
ACTGGGCGTAAAGGGCGCGTAGGCGGATTAGTAAGTTGGGAGTGAAAGCCCGGGGCTTAA
CCTCGGAACTGCTTTCAAAACTGCTAGTCTTGAGTGAAGTAGGGGATGATGGAATTCCTA
GTGTAGAGGTGAAATTCTTAGATATTAGGAGGAACACCGGTGGCGAAGGCGGTCATCTGG
ACTTCAACTGACGCTGAGGCGCGAAAGCGTGGGGAGCAAACAGG
>OTU491
TAGGGAATTTTCCACAATGGGCGAAAGCCTGATGGAGCAACGCCGCGTGCAGGATGACAG
CCTTCGGGTCGTAAACTGCTTTTATGAGTGAAGAATTAGACGGTAACTCAAGAATAAGGG
ACGGCTAACTACGTGCCAGCAGCCGCGGTCATACGTAGGTCCCAAGCATTATCCGGAATT
ACTGGGCGTAAAGAGTTGCGTAGGTGGTTtttCAAGCGGAAAGTGAAATCGTACGGCTCA
ACCGTATTCACATTTTCTGAACTGTTAAACTAGAGGATGAgagagGTTATTGGAATTTCT
TGTGTAGGAGTGAAATCCGTAGATATAAGAAGGAACACCGATGGCGTAGGCAGATAACTG
GCTCATACCTGACACTAAGGCACGAAAGCGTGGGTAGCAAACGGG
>OTU494
TGGGGAATATTGGACAATGGgggCAACCCTGATCCAGCAATGCCGCGTGAGTGATGAAGG
CCTTCGGGTTGTAAAGCTCTTTTGTCAGGGACGATAATGACGGTACCTGACGAATAAGCC
CCGGCTAACTTCGTGCCAGCAGCCGCGGTAATACGAAGGgggCTAGCGTTGTTCGGAATT
ACTGGGCGTAAAGGGCGCGTAGGCGGCCCGATAAGTCAGATGTGAAAGCCCCGAGCTTAA
CTTGGGAACTGCATTTGATACTGTCGGGCTAGagagTGAgagagGAAAGTGGAATTGCGA
GTGTAGAGGTGAAATTCGTAGATATTCGCAAGAACACCAGTGGCGAAGGCGGCTTTCTGG
CTCACAACTGACGCTAAGGCGCGAAAGCGTGGGGAGCAAACAGG
>OTU495
TTtttCCTCTTCTCCCCTTttttCCccccTGCTctctcCCTTCCTCTTTCtctctTAAGG
CCTTCGGGTTGTAAAGATCTTTCAGTGGGGAAGATACTGCCTTTACCCACAGACGCCTCC
CCGGCTAACTCCGTGCCAGCAGCCGCGGTAATACGGAGGgggCTAGCGTTGTTCGGAATT
ACTGGGCGTAAAGCGCACGTAGGCGGAACAGAAAGTCAGAGGTGAAATCCCAGGGCTCAA
CCTTGGAACTGCCTTTGAAACTCCTGTTCTTGAGGTCGAgagagGTGAGTGGAATTCCGA
GTGTAGAGGTGAAATTCGTAGATATTCGGAGGAACACCAGTGGCGAAGGCGGCTCACTGG
CTCGATACTGACGCTGAGGTGCGAAAGCGTGGGGAGCAAACAGG
>OTU496
TGGGGAATTTTGGACAATGGGCGCAAGCCTGATCCAGCCATGCCGCGTGTGGGAAGAAGG
CCTTCGGGTTGTAAACCACTTTTGTCAGGGAAGAAACGGCCTTTTCTAATACAAGGGGCT
AATGACGGTACCTGAAGAATAAGCACCGGCTAACTACGTGCCAGCAGCCGCGGTAATACG
TAGGGTGCAAGCGTTAATCGGAATTACTGGGCGTAAAGCGTGCGCAGGCGGCTTTGCAAG
ACAGATGTGAAAGCCCCGGGCTCAACCTGGGAACTGCATTTGTGACTGCATGGCTAGAGT
GCGGCAGAGGgggATGGAATTCCGCGTGTAGCAGTGAAATGCGTAGATATGCGGAGGAAC
ACCGATGGCGAAGGCAATCCCCTGGGCCTGCACTGACGCTCATGCACGAAAGCGTGGGGA
GCAAACAGG
>OTU497
TTGTTACTATTTCCCCATTGGTGCCccccTGATGCCTCCATTCCTCTTtttttAATAAGG
CCTTCGTGTTGTAAAGCACTTTCAGCGCGGAGGAAATGTTAGCGGCTAATATCCGTTACC
TGTGACGTTACTCGCAGAAGAAGCACCGGCTAACTCCGTGCCAGCAGCCGCGGTAATACG
GAGGGTGCAAGCGTTAATCGGAATTACTGGGCGTAAAGCGCACGCAGGCGGTTGGATAAG
TTAGATGTGAAAGCCCCGGGCTCAACCTGGGAATTGCATTTAAAACTGTCCAGCTAGAGT
CTTGTAGAGGggggTAGAATTCCAGGTGTAGCGGTGAAATGCGTAGAGATCTGGAGGAAT
ACCGGTGGCGAAGGCGGCCcccTGGACAAAGACTGACGCTCAGGTGCGAAAGCGTGGGGA
GCAAACAGG
>OTU498
TAGGGAATCTTCCGCAATGGGCGCAAGCCTGACGGAGCAACGCCGCGTAAGAGAAGACGG
CCTTTGGGTTGTAAATCTTTGTAGTAGTTGAAGAAGGGCTATGAGAGGGAATGCTCATAG
AGGAGACAGTAGACTAAGAGGAAGCCCCGGCAAACTACGTGCCAGCAGCCGCGGTAAGAC
GTAGGgggCAAGCGTTGTTCGGAATTATTGGGCGTAAAGGGCGTGTAGGTGGGAAAGGAA
GTCAGGAGTAGAAGCCAGGGGCTCAACCCAGGGAAGCAACTGAAACTCCTTACCTAGAGT
CCAGGAGAGGGAAGTGGAATTCCCGGAGTAGCGGTGGAATGCGTAGAGATCGGGAGGAAC
ACCAGTGGCGAAAGCGACTTTCTGGCCTGAGACTGACACTGAGGCGCGAGAGCGTGGGTA
GCAAACAGG
>OTU499
TGGGGAATATTGGACAATGGGCGCAAGCCTGATCCAGCCATGCCGCGTGAGTGATGAAGG
CCCTAGGGTTGTAAAGCTCTTTCGACGGGGACGATAATGACGGTACCCGTAGAAGAAGCC
CCGGCTAACTTCGTGCCAGCAGCCGCGGTAATACGAAGGgggCTAGCGTTGTTCGGAATC
ACTGGGCGTAAAGCGCACGTAGGCGGATTATTAAGTCGGgggTGAAATCCCGAGGCTCAA
CCTCGGAACTGCCTTCGATACTGGTAATCTTCGAGTCCGGGAGAGGTGAGTGGAACTCCG
AGTGTAGAGGTGAAATTCGTAGATATTCGGAAGAACACCAGTGGCGAAGGCGGCTCACTG
GCCCGGTACTGACGCTGAGGTGCGAAAGCGTGGGGAGCAAACAGG
>OTU500
TGGGGAATATTGGACAATGGgggCAACCCTGATCCAGCGATGCCGCGTgtgtgAAGAAGG
CCTGCGGGTTGTAAAGCACTTTGATTGGGGAGGAAGGGTGTAGGCTGAATAGGTTTACAC
TTTGACGTTACCCAAAGAACAAGCACCGGCTAACTCTGTGCCAGCAGCCGCGGTAATACA
GAGGGTGCGAGCGTTAATCGGAATTACTGGGCGTAAAGGGCGCGTAGGTGGATGAATAAG
TCAGATGTGAAAGCCCTGGGCTTAACCTAGGAACGGCATATGATACTGTTTGTCTAGAGT
GGAATAGAGGGTGGCGGAATTCCCGGTGTAGCGGTGAAATGCGTAGATATCGGGAAGAAC
ACCAGTGGCGAAGGCGGCCACCTGGGTTCACACTGACACTGAGGCGCGAAAGCGTGGGGA
GCGAACAGG
>OTU501
TGGGGAATATTGGACAATGGgggAAACCCTGATCCAGCAATGCCGCGTgtgtgAAGAAGG
CCTTCGGGTTGTAAAGCACTTTCAGTAGGGAAGAAATACTTAAGACTAATACTCTTGAGA
GTTGACGTTACCTACAGAAGAAGCACTGGCTAACTCTGTGCCAGCAGCCGCGGTAATACA
GagagTGCAAGCGTTAATCGGAATTACTGGGCGTAAAGCGCACGTAGGTGGATACTTTAG
TCGAATGTGAAAGCCCTGGGCTTAACCTGGGAATTGCATCCGATACTGGGTATCTAGAGT
ATGGTAGAGGGAAGTGGAATTTCCGGTGTAGCGGTGAAATGCGTAGATATCGGAAAGAAC
ACCAGTGGCGAAAGCGGCTTCCTGGACCAATACTGACACTAAGGTGCGAAAGCGTGGGGA
GCAAACAGG
>OTU502
TGGGGAATCTTGCGCAATGGGCGAAAGCCTGACGCAGCGACGCCGCGTGCGGGAAGAAGG
CCTTAGGGTTGTAAACCGCTTTCAGGAGGGACGAAGCTACTCGGGTGAATAGCCCAGAGG
GTGACGGTACCTCCAGAAGAAGCCCCGGCTAACTACGTGCCAGCAGCCGCGGTAATACGT
AGGgggCAAGCGTTGTCCGGATTCATTGGGCGTAAAGAGCGTGTAGGCGGCCTGGTAGGT
CCGATGTGAAAACTGGAGGCTCAACCTCCAGCTGTCATCGGAAACCATCTGGCTAGAGTC
CGGAAGAGGAGAGCGGAATTCCTGGTGTAGCGGTGAAATGCGCAGATATCAGGAAGAACA
CCGATGGCGAAGGCAGCTctctGGGACGGTACTGACGCTGAGACGCGAAAGCGTGGGGAG
CGAACAGG
>OTU503
TAAGGAATATTGGTCAATGGAGGGAACTCTGAACCAGCCACGCCGCGTGAAGGATGAAGG
CCCTATGGGTTGTAAACTTCTTTAGTCTGGGGCGAAaaaGCCTGATTTATCAGGCACTGA
CGGTACCAGAAGAATAAGCACCGGCTAACTCCGTGCCAGCAGCCGCGGTAATACGGAGGG
TGCAAGCGTTATCCGGAATCACTGGGTTTAAAGGGTGCGTAGGCTGCTAGATAAGTCAGT
GGTGAAAGCTGGTCGCTTAACGATGACATTGCCATTGATACTGTCTAGCTAGAATTGAGT
TGAGGTAACTAGAATGTAACATGTAGCGGTGAAATGCTTAGATATGTTATAGAACACCGA
TTGCGAAGGCAGGTTACTGGACTTTGATTGACGCTGAGGCACGAAAGCGTGGGGAGCGAA
CAGG
>OTU504
TCGAGAATCTTTCGCAATGGGCGAAAGCCTGACGAAGCGACGCTGCGTGAGTGATGAAGG
CCCTCGGGTCGTAAAGCTCTTTCGCCTGGGAACAAGGGAATCCGGCTAATATCCGGAGGA
CTTGAGAGTATCAGGTAAAGAAGCACCGGCTAACTCCGTGCCAGCAGCTGCGGTAATACG
GAGGGTGCAAGCGTTAATCGGAATTATTGGGCGTAAAGGGTGCGCAGGCGGAAACACAAG
TCGGGTGTGAAATCCCGGGGCTCAACCTCGGAACGGCACTCGAAACTGTGTTTCTAGAGG
ATAGAAGGAGAAAATGGAATTCCACAAGTAGCGGTGAAATGCGTAGATATGTGGAAGAAC
ACCGGTGGCGAAGGCGGTTTTCTATTTTATTCCTGACGCTCATGCACGAAAGTTAGGGGA
TCAAACAGG
>OTU505
TTtttCCTCTTTTCCCCTTTTCCccccTCCTTCTCCCTCCCTTCTTttttCACTATGAAG
GTCTTCGGATTGTAAAGTGCTTTCATTTGGGAAGAAGCCCGTTACGGTACCCACCGCCGA
AGCGACGGCTAAATACGTGCCAGCAGCCGCGGTAATACGTATGTCGCAAGCGTTATCCGG
ATTTATTGGGCGTAAAGCGCGTCTAGGCGGAAaaaTAAGTCTGATGTTAAAATGCGGGGC
TCAACTCCGTATTGCGTTGGAAACTGTTtttCTAGAGTACTGGAGAGGTGGGCGGAACTA
CAAGTGTAGAGGTGAAATTCGTAGATATTTGTAGGAATGCCGATGGAGAAGTCAGCTCAC
TGGACAGATACTGACGCTAAAGCGCGAAAGCGTGGGGAGCAAACAGG
>OTU506
TCGAGAATTATTCGCAATGGGCGAAAGCCTGACGATGCGACGCCGTGTGAGCGAAGAAGG
CCTTCGGGTTGTAAAACTCTTTCGCTTGGGAACAAGagagaTCGCCTAATAAGCGGTCGA
TTTGAGGGTACCAGGTAAAGAAGCACCGGCTAACTCCGTGCCAGCAGCTGCGGTAATACG
GAGGGTGCAAGCATTAATCGGATTTATTGGGCGTAAAGGGCGTGTAGGTGGATATGTAAG
TCGGATGTGAAAGACCAAAGCTCAACTTTGGAAACGCATTCGAAACTGCAAGTCTAGAGG
GTAGGCGGgggAAGCGGAATTCCACGTGTAGCGGTGAAATGCGTAGAGATGTGGAGGAAC
ACCTGTGGCGTAGGCGGCTTCCTAGCTTATTCCTGACACTGAGGCGCGAAAGCAGGgggA
GCAAACAGG
>OTU507
TGGGGAATATTGCACAATGGGCGAAAGCCTGATGCAGCAACGCCGCGTGGgggATGACGG
CCTTCGGGTTGTAAACCTCTTTTAGCAGGGAAGAAGCGAAAGTGACGGTACCTGCAGAAa
aaGCACCGGCTAACTACGTGCCAGCAGCCGCGGTAATACGTAGGGTGCAAGCGTTGTCCG
GAATTATTGGGCGTAAAGAGCTCGTAGGCGGTTTGTCACGTCTGCTGTGAAAACCCGAGG
CTCAACCTCGGGCCTGCAGTGGGTACGGGCAGACTAGAGTGCGGTAGGGGAGAATGGAAT
TCCTGGTGTAGCGGTGGAATGCGCAGATATCAGGAGGAACACCGATGGCGAAGGCAGTTC
TCTGGGCCGTAACTGACGCTGAGGAGCGAAAGCGTGGGGAGCGAACAGG
>OTU508
TGGGGAATCTTGCGCAATGGGCGAAAGCCTGACGCAGCAATGCCGCGTGAGGGAAGACGG
CCTTAGGGTTGTAAACCTCTTTCAGCAGGGACGAAAACAGACGGTACCTGCAGAAGAAGC
CCCGGCTAACTACGTGCCAGCAGCCGCGGTAATACGTAGGgggCAAGCGTTGTCCGGAAT
CATTGGGCGTAAAGAGCGTGTAGGCGGACTGGAAGGTCTGGTGTGAAAGCCCGGGGCTCA
ACCCCGGAGGGTCACTGGAAACCAACAGTCTTGAGTCCGGAAGAGGAGAGTGGAATTCCT
GGTGTAGCGGTGGAATGCGCAGATATCAGGAGGAATACCAATGGCGAAGGCAGCTctctG
GTACGTGACTGACGCTGAGACGCGAAAGCGTGGGGAGCGAACAGG
>OTU509
TGGGGAATATTGCGCAATGGGCGAAAGCCTGACGCAGCGACGCCGCGTGGgggATGAAGG
CCTTCGGGTTGTAAACCTCTTTCAGCAGGGACGAATTCAGACGGTACCTGCAGAAGAAGC
ACCGGCCAACTACGTGCCAGCAGCCGCGGTAATACGTAGGGTGCAAGCGTTGTCCGGAAT
TATTGGGCGTAAAGAGCTCGTAGGCGGTCTGTCGCGTCGGCTGTGAAAACTTGGGGCTCA
ACCCCAAGCCTGCAGTCGATACGGGCAGACTAGAGTGCGGTAGGGGAGACTGGAATTCCT
GGTGTAGCGGTGAAATGCGCAGATATCAGGAGGAACACCGGTGGCGAAGGCGGGTCTCTG
GGCCGTAACTGACGCTGAGGAGCGAAAGCGTGGGGAGCGAACAGG
>OTU510
TGGGGAATCTTGCGCAATGGGCGAAAGCCTGACGCAGCGACGCCGCGTGGgggAAGAAGG
CCTTAGGGTTGTAAACCTCTTTCAGGTGGGACGAAGCCACTCGGGTTAATAGCCCAGAGG
GTGACGGTACCGCCAGAAGAAGCCCCGGCTAACTACGTGCCAGCAGCCGCGGTAATACGT
AGGgggCAAGCGTTGTCCGGATTTATTGGGCGTAAAGAGCGTGTAGGCGGCCAGGTAGGT
GGGTTGTGAAAACTGGAGGCTCAACCTTCAGACGTCGACCCAAACCcccTGGCTAGAGTC
CGGAAGAGGAGAGTGGAATTCCTGGTGTAGCGGTGAAATGCGCAGATATCAGGAAGAACA
CCCGTGGCGAAGGCGGCTctctGGAACGGTACTGACGCTGAGACGCGAAAGCGTGGGGAG
CGAACAGG
>OTU511
TAGGGAATCTTCCGCAATGGACGAAAGTCTGACGGAGCAACGCCGCGTGAACGATGAAGG
TCTTCGGATCGTAAAGTTCTGTTGTTAGGGAAGAACAAGTACCGTGCGAATAGAGCGGTA
CCTTGACGGTACCTAACGAGGAAGCCCCGGCTAACTACGTGCCAGCAGCCGCGGTAATAC
GTAGGgggCAAGCGTTGTCCGGAATTATTGGGCGTAAAGCgcgcgcAGGCGGTTCCTTAA
GTCTGATGTGAAAGCCCACGGCTCAACCGTGGAGGGTCATTGGAAACTGGGGAACTTGAG
GACAGAAGAGGAGAGTGGAATTCCACGTGTAGCGGTGAAATGCGTAGATATGTGGAGGAA
CACCAGTGGCGAAGGCGACTctctGGTCTGTTTCTGACGCTGAGGTGCGAAAGCGTGGGT
AGCAAACAGG
>OTU512
TTtttCCTCTTTTACCCTTTTCCACTCTCCTGCTCCCTCCCTTCTTttttCCCTCTTCCT
TTCTTCGGCTTTTCCCGTGCTTTCAGTTtttCCGCATCCAGTGCCTTTACCccccTACTC
CTCGCCGTCTCAATCTGTGCCAGCAGCCGCGGTAATACATATGTCGCAAGCGTTATCCGG
ATTTATTGGGCGTAAAGCGCGTCTAGGCGGTTTACTAAGTCTGATGTGAAAATGCGGGGC
TCAACTCCGTATTGCGTTGGAAACTGGTAGACTAGAGTACTGGAGAGGTGGGCGGAACTA
CAAGTGTAGAGGTGGAATTCGTAGATATTTGTAGGAATGCCGATGGAGAAGTCAGCTCAC
TGGACAGATACTGACGCTAAAGCGCGAAAGCGTGGGGAGCAAACAGG
>OTU513
TGGGGAATTTTGGACAATGGGCGAAAGCCTGATCCAGCAATGCCGCGTGCAGGATGAAGG
CCTTCGGGTTGTAAACTGCTTTTGTACGGAACGAAaaaGCTTCTCCTAATACGAGAGGCC
CATGACGGTACCGTAAGAATAAGCACCGGCTAACTACGTGCCAGCAGCCGCGGTAATACG
TAGGGTGCGAGCGTTAATCGGAATTACTGGGCGTAAAGCGTGCGCAGGCGGTTATGTAAG
ACAGATGTGAAATCCCCGGGCTCAACCTGGGAACTGCATTTGTGACTGCATGGCTAGAGT
ACGGTAGAGGgggATGGAATTCCGCGTGTAGCAGTGAAATGCGTAGATATGCGGAGGAAC
ACCGATGGCGAAGGCAATCCCCTGGACCTGTACTGACGCTCATGCACGAAAGCGTGGGGA
GCAAACAGG
>OTU514
TGAGGAATATTGGTCAATGGGCGAGAGCCTGAACCAGCCAAGTAGCGTGCAGGATGACGG
CCCTATGGGTTGTAAACTGCTTTTATATGGGAATAAAGTGAGGGACGTGTCCCTTATTGC
ATGTACCATATGAATAAGGACCGGCTAATTCCGTGCCAGCAGCCGCGGTAATACGGAAGG
TCCAGGCGTTATCCGGATTTATTGGGTTTAAAGGGAGCGTAGGCTGTTTGTTAAGCGTGT
TGTGAAATGTAAGAGCTCAACTTTTAGATTGCAGCGCGAACTGGCAGACTTGAGTGCGCA
CAACGTAGGCGGAATTCATGGTGTAGCGGTGAAATGCTTAGATATCATGACGAACTCCGA
TTGCGAAGGCAGCTTGCGGGAGCGCAACTGACGCTAAAGCTCGAAGGTGCGGGTATCGAA
CAGG
>OTU515
TTtttCCTCTTTCCcccTTttttCCccccTTCTTCCTCCCTTCCTCTTtttttCCTCCTT
CCTTCTGTTtttACAGCACTTTCCGCTCTGCGGACATTtttttCTCTACTCCCTTCCCTC
TTTGACTTTCCTCGCAGAAGAAGCACCGGCTAACTCCGTGCCAGCAGCCGCGGTAATACG
GAGGGTGCAAGCGTTAATCGGACTTACTGGGCGTAAAGCGCACGCAGGCGGTTGGATAAG
TTAGATGTGAAAGCCCCGGGCTCAACCTGGGAATTGCATTTAAAACTGTCCAGCTAGAGT
CTTGTAGAGGggggTAGAATTCCAGGTGTAGCGGTGAAATGCGTAGAGATCTGGAGGAAT
ACCGGTGGCGAAGGCGGCCcccTGGACAAAGACTGACGCTCAGGGGCGAAAGCGTGGGGA
GCAAACAGG
>OTU516
TTtttCCTCTTTCCcccTTGGGTCCccccTTCTGCCTCCCTTCCTCTTtttttCCTCCTT
CCTTCGTTttttCCATCACTTTCCGCTCTTATGACATTTTGTTCTCTACTCCCTTCCATC
TTTGACTTTACTCGCAGAAGAAGCACCGGCTAACTCCGTGCCAGCAGCCGCGGTAATACG
GAGGGTGCAAGCGTTAATCGGAATTACTGGGCGTAAAGCGCACGCAGGCGGTTGGATAAG
TTAGATGTGAAAGCCCCGGGCTCAACCTGGGAATTGCATTTAAAACTGTCCAGCTAGAGT
CTTGTAGAGGggggTAGAATTCCAGGTGTAGCGGTGAAATGCGTAGAGATCTGGAGGAAT
ACCGGTGGCGAAGGCGGCCcccTGGACAAAGACTGACGCTCAGGTGCGAAAGCGTGGGGA
GCAAACAGG
>OTU517
TCGAGGATCTTCGGCAATGGgggAAACCCTGACCGAGCGACGCCGCGTGTGCGATGAAGG
CCTTCGGGTTGTAAAGCACTGTCGAGGgggAGAAAGGCCGCAAGGCGTGATCGACCCCTG
GAGGAAGGACGGGCTAAGTTCGTGCCAGCAGCCGCGGTAAGACGAACCGTCCGAACGTTA
TTCGGAATCACTGGGCTTAAAGGGCGCGTAGGCGGGACCGTAGGTCAGGGGTGAAATCCC
ACGGCTCAACCGTGGAAGTGCCTCTGATACCGCGGCCCTCGAGGTGGGCAGGGGCGTGCG
GAACTTCCGGTGGAGCGGTGAAATGCGTAGATATCGGAAGGAACACCGGTGGCGAAAGCG
GCACGCTGGGCCCGTACTGACGCTGAGGCGCGAAAGCCAGGGTAGCAAACGGG
>OTU518
TGGGGAATATTGGACAATGGGCGCAAGCCTGATCCAGCAATGCCGCGTGGATGAAGAAGG
TCTTCGGATTGTAAAGTCCTTTCGGCGGGGACGATGATGACGGTACCCGCAGAAGAAGCC
CCGGCTAACTTCGTGCCAGCAGCCGCGGGAATACGAAGGgggCTAGCGTTGCTCGGAATG
ACTGGGCGTAAAGGGCGCGTAGGCGGTTTGCACAGTCAGACGTGAAATTCCTGGGCTTAA
CCTGGgggCTGCGTTTGATACGTGCAGGCTTGAGTGTGGAAGAGGGTCGTGGAATTCCCA
GTGTAGAGGTGAAATTCGTAGATATTGGGAAGAACACCGGTGGCGAAGGCGGCGACCTGG
TCCATTACTGACGCTGAGGCGCGAAAGCGTGGGGAGCAAACAGG
>OTU519
TGGGGAATTTTGGACAATGGACGCAAGTCTGATCCAGCCATGCCGCGTGCGGGAAGAAGG
CCTTCGGGTTGTAAACCGCTTTTGTCAGGGAAGAAACGAGTTTCTCTAATACAGAGACTT
AATGACGGTACCTGAAGAATAAGCACCGGCTAACTACGTGCCAGCAGCCGCGGTAATACG
TAGGGTGCAAGCGTTAATCGGAATTACTGGGCGTAAAGCGTGCGCAGGCGGTTATGCAAG
ACAGAGGTGAAATCCCCGGGCTCAACCTGGGAACTGCCTTTGTGACTGCATAGCTAGAGT
ACGGCAGAGGgggATGGAATTCCGCGTGTAGCAGTGAAATGCGTAGATATGCGGAGGAAC
ACCGATGGCGAAGGCAATCCCCTGGGCCTGTACTGACGCTCATGCACGAAAGCGTGGGGA
GCAAACAGG
>OTU520
TAGGGAATATTGGGCAATGGACGCAAGTCTGACCCAGCCACGCCGCGTGCAGGAAGACGG
CCCTCTGGGTTGTAAACTGCTTTTGACTGGGAAGAAAAGACTCCTTGCGAGGAGAGTTGA
CGGTACCAGCAGAATAAGCCACGGCTAACTACGTGCCAGCAGCCGCGGTAATACGTAGGT
GGCGAGCGTTATCCGGATTTATTGGGTTTAAAGGGTGCGTAGGCGGCTGATTAAGTCAGC
GGTGAAAGGTAGCAGCTTAACTGTTTTACATGCCGTTGATACTGGTTAGCTTGAGTTAAC
AGAAGGCAGATAGAATTTCTGGTGTAGCGGTGAAATGCTTAGATACCAGGAGGAATACCG
ATTGCGAAGGCAGTCTGCTGCAGTTACACTGACGCTGAGGCACGAAAGTGCGGGGATCAA
ACAGG
>OTU521
TGGGGAATATTGGACAATGGGCGCAAGCCTGATCCAGCCATGCCGCGTGGGTGAAGAAGG
CCTTCGGGTTGTAAAGCCCTTTTGTTGGGAAAGAAAAGCAGTCGGTTAATACCCGATTGT
TCTGACGGTACCCAAAGAATAAGCACCGGCTAACTTCGTGCCAGCAGCCGCGGTAATACG
AAGGGTGCAAGCGTTACTCGGAATTACTGGGCGTAAAGCGTGCGTAGGTGGTGGTTTAAG
TCTGTTGTGAAAGCCCTGGGCTCAACCTGGGAATTGCAGTGGATACTGGGTCACTAGAGT
GTGGTAGAGGGTAGCGGAATTCCCGGTGTAGCAGTGAAATGCGTAGAGATCGGGAGGAAC
ATCCGTGGCGAAGGCGGCTACCTGGACCAACACTGACACTGAGGCACGAAAGCGTGGGGA
GCAAACAGG
>OTU523
TGGGGAATCTTGGACAATGGgggCAACCCTGATCCAGCGATGCCGCGTGAGTGAAGAAGG
CCTTAGGGTTGTAAAGCTCTTTCACCCGTGAAGATAATGACGGTAACGGGAGAAGAAGCC
CCGGCTAACTCCGTGCCAGCAGCCGCGGTAAGACGGAGGgggCTAGCGTTGTTCGGAATG
ACTGGGCGTAAAGGGCGCGTAGGTGGTTtttCAAGTGAGGCGTGAAAGCCCCGGGCTTAA
CCTGGGAACTGCGTTTCATACTGGATGACTAGAGGACGAgagagGAAAGTGGAATTCCGA
GTGTAGAGGTGAAATTCGTAGATATTCGGAGGAACATCAGAGGCGAAGGCGGCTTTCTGG
CTCGTATCTGACGCTGAGGCGCGAAAGCGTGGGGAGCAAACAGG
>OTU524
TTtttCCTCTTTCCcccTTTTCTCCCTCCTGCTTCCTCCATTCCTCTTTTCTTCAGAAGG
CCTTCGGGTTGTAAAGTACTTTCAGTAGGGAGGAAGGTGGTTAAGTTAATACCTTAATCA
TTTGACGTTACCTACAGAAGAAGCACCGGCTAACTCCGTGCCAGCAGCCGCGGTAATACG
GAGGGTGCAAGCGTTAATCGGAATTACTGGGCGTAAAGCGCATGCAGGTGGTTTGTTAAG
TCAGATGTGAAAGCCCTGGGCTCAACCTAGGAATCGCATTTGAAACTGACAAGCTAGAGT
ACTGTAGAGGggggTAGAATTTCAGGTGTAGCGGTGAAATGCGTAGAGATCTGAAGGAAT
ACCGGTGGCGAAGGCGGCCcccTGGACAGATACTGACACTCAGATGCGAAAGCGTGGGGA
GCAAACAGG
>OTU525
TGGGGAATATTGGACAATGGGCGAAAGCCTGATCCAGCCATGCCGCGTGAGTGATGAAGG
CCCTAGGGTTGTAAAGCTCTTTTACCTGGGAAGATAATGACTGTACCAGGAGAATAAGCC
CCGGCTAACTTCGTGCCAGCAGCCGCGGTAATACGAAGGgggCTAGCGTTGTTCGGAATC
ACTGGGCGTAAAGCGCACGTAGGCGGATCTTTAAGTCAGGGGTGAAATCCCGAGGCTCAA
CCTCGGAACTGCCTTTGATACTGGGGATCTTGAGTCCGGAAGAGGTGAGTGGAACTGCGA
GTGTAGAGGTGAAATTCGTAGATATTCGCAAGAACACCAGTGGCGAAGGCGGCTCACTGG
TCCGGTACTGACGCTGAGGTGCGAAAGCGTGGGGAGCAAACAGG
>OTU527
TTtttCCTCTTTTCCCCTTTTCTCCCTCCTTCTCCCTCCCTTCCTCTTtttttCCTAATG
TCTTCGGCTTGTACAGCACTTTCAGTTGGGAGGACGTTTCGTCACCTAATCCTTTTCTAC
TTTGACGTTCCCGACAGAATAAGCACCGGCTAACTTCGTGCCAGCAGCCGCGGTAATACG
AAGGGTGCAAGCGTTAATCGGAATTACTGGGCGTAAAGCgcgcgTAGGTGGTTCAGTAAG
TTGGAAGTGAAATCCCCGGGCTCAACCTGGGAACTGCTTTCAAAACTGCTGAGCTAGAGT
ACGGTAGAGGGTGGTGGAATTTCCTGTGTAGCGGTGAAATGCGTAGATATAGGAAGGAAC
ACCAGTGGCGAAGGCGACCACCTGGACTGATACTGACACTGAGGTGCGAAAGCGTGGGGA
GCAAACAGG
>OTU528
TGTTTCCTCTTTTCCCCTTTTCTCCCTCCTGCTCCCTCCCTTCCTCTTTCTTGATGAAGG
CCTTAGGGTTGTAAAGCTCTTTTATCCGGGACGATAATGACGGTACCGGAGGAATAAGCC
CCGGCTAACTTCGTGCCAGCAGCCGCGGTAATACGAAGGgggCTAGCGTTGCTCGGAATC
ACTGGGCGTAAAGGGCGCGTAGGCGGCGTTTTAAGTCGGgggTGAAAGCCTGTGGCTCAA
CCACAGAATGGCCTTCGATACTGGGACGCTTGAGTATGGTAGAGGTTGGTGGAACTGCGA
GTGTAGAGGTGAAATTCGTAGATATTCGCAAGAACACCGGTGGCGAAGGCGGCCAACTGG
ACCAGTACTGACGCTGAGGCGCGAAAGCGTGGGGAGCAAACAGG
>OTU529
TAGGGAATCTTCCGCAATGGGCGAAAGCCTGACGGAGCAATGCCGCGTGAGTGAAGAAGG
CCTTCGGGTCGTAAAACTCTGTTATAAGAGAAGAACAAATTGTAGAGTAACTGCTACAGT
CTTGACGGTATCTTATCAGAAAGCCACGGCTAACTACGTGCCAGCAGCCGCGGTAATACG
TAGGTGGCAAGCGTTGTCCGGATTTATTGGGCGTAAAGGGAGCGCAGGTGGTTTCTTAAG
TCTGATGTGAAAGCCCACGGCTTAACCGTGGAGGGTCATTGGAAACTGGGAAACTTGAGT
ACAGAAGAGGAATGTGGAACTCCATGTGTAGCGGTGGAATGCGTAGATatatGGAAGAAC
ACCAGTGGCGAAGGCGACATTCTGGTCTGTTACTGACACTGAGGCTCGAAAGCGTGGGGA
GCAAACAGG
>OTU530
CAAGGAATTTTCCGCAATGGgggAAACCCTGACGGAGCAACGCCGCGTGCGGGAAGACGC
TTTTCGGAGTGTAAACCGCTTTTCTTGGGGACGATGAAGGACGGTACCCGAGGAATAAGG
CCCGGCTAACTACGTGCCAGCAGCCGCGGTAATACGTAGGGGCCGAGCGTTGTCCGGAGT
TATTGGGCGTAAAGCgcgcgcAGGCGGCTTCGcgcgTCCGACGTGAAAGCCcccGGCTTA
ACCGGGGAGGGTCGTTGGGTACGGCGGAGCTTGAGGGCGGGAGAGGGTGGTGGAATTCCC
GGTGTAGTGGTGAAATGCGTAGAGATCGGGAGGAACACCTGTGGCGAAGGCGGCCACCTG
GGCCGACCCTGACGCTGAGGCGCGAAGGCGTGGGGAGCGAACGGG
>OTU531
TCGAGGATCTTTGGCAATGAGCGCAAGCTTGACCAAGCGACGCCGCGTGTGCGATGAAGG
CCTTCGGGTTGTAAAGCACTGTCGAGGgggAGGAAGCCGCAAGGTTGACCTATCCCTGGA
GGAAGCACGGGCTAAGTTCGTGCCAGCAGCCGCGGTAAGACGAACCGTGCGAACGTTATT
CGGAATCACTGGGCTTAAAGGGCGCGTAGGCGGATTGACAAGTCTGTGGTGAAATCCTCC
AGCTTAACTGGAGAAGTGCCATGGATACTGTCAGTCTCGAGGAGGGTAGGGGCATCTGGA
ACTGCCGGTGGAGCGGTGAAATGCGTTGATATCGGCAGGAACTCCGGTGGCGAAGGCGAG
ATGCTGGATCCTTTCTGACGCTGAGGCGCGAAAGCCAGGGGAGCAAACGGG
>OTU532
TGGGGAATCTTCGGCAATGGGCGCAAGCCTGACCGAGCCATGCCGCGTGAGCGATGAAGG
CCTTAGGGTTGTAAAGCTCTTTCGCCAGGGATGATAATGACAGTACCTGGTAAAGAAACC
CCGGCTAACTCCGTGCCAGCAGCCGCGGTAATACGGAGGgggTTAGCGTTGTTCGGAATT
ACTGGGCGTAAAGCgcgcgTAGGCGGATTGGAAAGTTGGgggTGAAATCCCGGGGCTCAA
CCTCGGAACTGCCTCCAAAACTCCCAGTCTTGAGTTCGAgagagGGGAGTGGAACTCCGA
GTGTAGAGGTGAAATTCGTAGATATTCGGAAGAACACCAGTGGCGAAGGCGGCTCACTGG
CTCGATACTGACGCTGAGGTGCGAAAGTGTGGGGAGCAAACAGG
>OTU533
TGGGGAATATTGGACAATGGgggCAACCCTGATCCAGCCATGCCGCGTGAGTGATGAAGG
CCCTAGGGTTGTAAAGCTCTTTCGGCGGGGACGATAATGACGGTACCCGCAGAAGAAGCC
CCGGCTAACTTCGTGCCAGCAGCCGCGGTAATACGAAGGgggCTAGCGTTGCTCGGAATC
ACTGGGCGTAAAGCGCACGTAGGCGGATCTTTAAGTCAGAGGTGAAATCCCAAGGCTCAA
CCTTGGAACTGCCTTTGATACTGGGGATCTCGAGTCCGGAAGAGGTTGGTGGAACTCCGA
GTGTAGAGGTGAAATTCGTAGATATTCGGAAGAACACCAGTGGCGAAGGCGGCCAACTGG
TCCGGTACTGACGCTGAGGTGCGAAAGCGTGGGGAGCAAACAGG
>OTU534
TGGGGAATATTGCGCAATGGGCGGAAGCCTGACGCAGCGACGCCGCGTGAGGGATGACGG
CCTTCGGGTTGTAAACCTCTTTCAGCTCTGACGAAGCGAGAGTGACGGTAGGAGCAGAAG
AAGCACCGGCCAACTACGTGCCAGCAGCCGCGGTAATACGTAGGGTGCAAGCGTTGTCCG
GAATTATTGGGCGTAAAGAGCTCGTAGGCGGTTTGTCGCGTCGAATGTGAAAACCCGGGG
CTCAACCCCGGGCCTGCATTCGATACGGGCAGACTAGAGTTCGGTAGGGGAGTCTGGAAT
TCCTGGTGTAGCGGTGAAATGCGCAGATATCAGGAGGAACACCGGTGGCGAAGGCGGGAC
TCTGGGCCGATACTGACGCTGAGGAGCGAAAGCGTGGGGAGCAAACAGG
>OTU535
TTAGGAATATTGGACAATGGGCGCAAGCCTGATCCAGCCATGCCGCGTGAGTGATGAAGG
CCTTCGGGTTGTAAAACTCTTTAGCCGATGATTATAATGACTGTAGTCGGAAAATAAGCC
CCGGCTAACTTCGTGCCAGCAGCCGCGGTAATACGAAGGgggCGAGCGTTATTCGGAATC
ACTGGGCGTAAAGCGTGCGTAGGCGGTCTTGTAAGTTAGGAGTGAAAGCCCAGGGCTCAA
CCTTGGAATTGCTCTTAATACTGCAAGGCTAGAATCTCGGAGAGGATAGCGGAATTTCCA
GTGTAGCAGTGAAATGCGTAGATATTGGAAGGAACACCAGTGGCGTAAGCGGCTATCTGG
ACGAGTATTGACGCTGAGGCACGAAAGCGTGGGGATCAAACAGG
>OTU536
TGGGGAATATTGCACAATGGGCGAAAGCCTGATGCAGCGACGCCGCGTGAGGGATGACGG
CCTTCGGGTTGTAAACCTCTTTCAGCAGGGAAGAAGCGAAAGTGACGGTACCTGCAGAAG
AAGCACCGGCTAACTACGTGCCAGCAGCCGCGGTAATACGTAGGGTGCGAGCGTTGTCCG
GAATTATTGGGCGTAAAGAGCTTGTAGGTGGCTTGTCGCGTCTGCGGTGAAAACCCAAGG
CTTAACCTTGGGCTTGCCGTGGGTACGGGCTGGCTAGAGTGTGGTAGGGGAGACTGGAAT
TCCTGGTGTAGCGGTGAAATGCGCAGATATCAGGAGGAACACCGATGGCGAAGGCAGGTC
TCTGGGCCATAACTGACACTGAGAAGCGAAAGCATGGGGAGCGAACAGG
>OTU537
TGGGGAATCTTGGACCCTGGGCGACCGCCTGATCCCGCCCTGCCGCGTgtgtgCCGAAGG
TCTTCGGATTGTAAAGCACTTTACGTTGGGAGGACGGGTAGTCCCCTAATCCGTTTCTCC
TTTGACGTTACCGACAGAATAAGCACCGGCTAACTTCGTGCCAGCAGCCGCGGTAATACG
AAGGGTGCAAGCGTTAATCGGAATTACTGGGCGTAAAGCgcgcgTAGGTGGTTCAGTAAG
TTGGAAGTGAAATCCCCGGGCTCAACCTGGGAACTGCTTTCAAAACTGCTGAGCTAGAGT
ACGGTAGAGGGTGGTGGAATTTCCTGTGTAGCGGTGAAATGCGTAGATATAGGAAGGAAC
ACCAGTGGCGAAGGCGACCACCTGGACTGATACTGACACTGAGGTGCGAAAGCGTGGGGA
GCAAACAGG
>OTU538
TGGGGAATTTTGGACAATGGGCGAAAGCCTGATCCAGCAATGCCGCGTgtgtgAAGAAGG
CCTTCGGGTTGTAAAGCACTTTTGTCAGGAAAGAAATCCCAAGGGCTAATATCCCAGGgg
gATGACGGTACCTGAAGAATAAGCACCGGCTAACTACGTGCCAGCAGCCGCGGTAATACG
TAGGGTGCAAGCGTTAATCGGAATTACTGGGCGTAAAGCGTGCGCAGGCGGTTTCGTAAG
ACAGATGTGAAATCCCCGGGCTCAACCTGGGAACTGCATTTGTGACTGCGAGGCTAGAGT
gtgtCAGAGGGAGGTGGAATTCCGCGTGTAGCAGTGAAATGCGTAGAGATGCGGAGGAAC
ACCGATGGCGAAGGCAGCCTCCTGGGATAACACTGACGCTCAGGCACGAAAGCGTGGGGA
GCAAACAGG
>OTU539
TGGGGAATTGTTCGCAATGGGCGCAAGCCTGACGACGCAACGCCGCGTGGAGGACGAAGA
TCTTCGGGTCGTAAACTCCTTTCGATCGGGAAGAACGTTTTCGGGGTGAACAATCCCGAG
AAGTGACGGTACCGAgagaAGAAGCCCCGGCTAACTCCGTGCCAGCAGCCGCGGTAATAC
GGggggggCAAGCGTTGTTCGGAATTACTGGGCGTAAAGGGCGTGTAGGTGGCCAACTAA
GTCCGACGTGAAATCCCCAGGCTCAACCTGGGAACTGCGTCGGATACTGGATGGCTTGAA
TTCGGGAGAGGGATGCAGAATTCCAGGTGTAGCGGTGAAATGCGTAGATATCTGGAGGAA
TACCGGTGGCGAAGGCGGCATCCTGGACCGACATTGACACTAAAGCGCGAAAGCCAGGGG
AGCAAACGGG
>OTU540
TTAGGAATCTTCCCCAATGGGCGCAAGCCTGAGGGAGCGACGCCGCGTGAGGGATGAAGG
TCCTCGGATCGTAAACCTCTGAATCCACGACGAAAGGCCCTGAAGAAGGGAGATGACGGT
AGTGGAGTAACAGCACCGGCTAACTCCGTGCCAGCAGCCGCGGTAATACGGAGGGTGCAA
GCGTTACCCGGAATCACTGGGCGTAAAGGGCGTGTAGGCGGACCGGTAAGTCCGGCTTTG
AAGACCGAGGCTCAACCTCGGGAATGGGCTGGGTACTGCGGGTCTGGACCTCTGGAgaga
gaACTGGAATTCCTGGTGTAGCGGTGGAATGCGTAGATACCAGGAGGAACACCAACGGCG
AAGGCAGGTTCTTGGACAGAAGGTGACGCTGAGGCGCGAAAGTGTGGGGAGCGAACCGG
>OTU541
TGGGGAATATTGGACAATGGGCGCAAGCCTGATCCAGCAATGCCGCGTGAGTGATGAAGG
CCTTCGGGTCGTAAAGCTCTTTTACCAGGGATGATAATGACAGTACCTGGAGAATAAGCT
CCGGCTAACTCCGTGCCAGCAGCCGCGGTAATACGGAGGGAGCTAGCGTTGTTCGGAATT
ACTGGGCGTAAAGCGCACGTAGGCGGCGACACAAGTCAGAGGTGAAAGCCCGGGGCTCAA
CCCCGGAACTGCCTTTGAAACTAGGTTGCTAGAATCTTGGAGAGGTCAGTGGAATTCCGA
GTGTAGAGGTGAAAGTCGTAGATATTCGGAAGAACGCCAGTGGCGAAGGCGACTGACTGG
ACAAGTATTGACGCTGAGGTGCGAAAGCGTGGGGAGCAAACAGG
>OTU542
TCTTTCCTCTTCCccccTTTCCTCCCTTCTGCTTTCGCAACGCCGCGTGATTGAAGAAGG
CTTTCGGGTCGTAAAACTCTGTTGTTGGAGAAGAATGGTCGGCAGAGTAACTGTTGTCGG
CGTGACGGTATCCAACCAGAAAGCCACGGCTAACTACGTGCCAGCAGCCGCGGTAATACG
TAGGTGGCAAGCGTTATCCGGATTTATTGGGCGTAAAGCGAGCGCAGGCGGTTttttAAG
TCTGATGTGAAAGCCCTCGGCTTAACCGAGGAAGCGCATCGGAAACTGGGAAACTTGAGT
GCAGAAGAGGACAGTGGAACTCCATGTGTAGCGGTGAAATGCGTAGATatatGGAAGAAC
ACCAGTGGCGAAGGCGGCTGTCTGGTCTGTAACTGACGCTGAGGCTCGAAAGCATGGGTA
GCGAACAGG
>OTU544
TGGGGAATATTGCACAATGGGCGGAAGCCTGATGCAGCAACGCCGCGTGCGGGATGACGG
CCTTCGGGTTGTAAACCGCTTTCGCCTGTGACGAAGCGTGAGTGACGGTAATGGGTAAAG
AAGCACCGGCTAACTACGTGCCAGCAGCCGCGGTGATACGTAGGGTGCGAGCGTTGTCCG
GATTTATTGGGCGTAAAGGGCTCGTAGGTGGTTGATCGCGTCGGAAGTGTAATCTTGGGG
CTTAACCCTGAGCGTGCTTTCGATACGGGTTGACTTGAGGAAGGTAGGGGAGAATGGAAT
TCCTGGTGGAGCGGTGGAATGCGCAGATATCAGGAGGAACACCAGTGGCGAAGGCGGTTC
TCTGGGCCTTTCCTGACGCTGAGGAGCGAAAGCGTGGGGAGCGAACAGG
>OTU545
TGGGGAATATTGCGCAATGGGCGAAAGCCTGACGCAGCGACGCCGCGTGGgggATGACGG
CCTTCGGGTTGTAAACCTCTTTCAGCAGGGACGAAGCGAAAGTGACGGTACCTGCAGAAG
AAGCACCGGCCAACTACGTGCCAGCAGCCGCGGTAATACGTAGGGTGCAAGCGTTGTCCG
GAATTATTGGGCGTAAAGAGCTCGTAGGCGGTTCGTCGCGTCGGCTGTGAAATCCCGAGG
CTCAACCTCGGGTCTGCAGTCGATACGGGCGGACTTGAGTTCGGCAGGGGAGACTGGAAT
TCCTGGTGTAGCGGTGAAATGCGCAGATATCAGGAGGAACACCGGTGGCGAAGGCGGGTC
TCTGGGCCGAAACTGACGCTGAGGAGCGAAAGCGTGGGGAGCGAACAGG
>OTU547
TGGGGAATCTTGGACAATGGgggCAACCCTGATCCAGCGACGCCGCGTGGGTGATGAAGG
CCTTCGGGTTGTAAAGCCCTTTTCCTGGGGACGATGATGACGGTACCCGGGGAATAAGCA
CCGGCTAACTCCGTGCCAGCAGCCGCGGTAAGACGGAGGGTGCTAGCGTTGTTCGGAATG
ACTGGGCGTAAAGGGCGCGTAGGCGGCTTGGTAAGTCGGGTGTGAAAGCCCGGGGCTCAA
CCCCGGAACGGCATCCGATACGGCCAGGCTGGAGACCGGGAGAGGGGAGTGGAATACCCA
GTGTAGAGGTGAAATTCGTAGATATTGGGTGGAACACCGGTGGCGAAAGCGGCTctctGG
CCCGGATCTGACGCTGAGGCGCGAAAGCGTGGGGAGCAAACAGG
>OTU548
TCGAGGATCTTCGGCAATGGGCGCAAGCCTGACCGAGCGACGCCGCGTGGGCGATGAAGG
CCTTCGGGTTGTAAAGCCCTGTCGGgggggAGAAAGGCGCAAGCTTGATCGACCcccGGA
GGAAGCACGGGCTAAGTTCGTGCCAGCAGCCGCGGTAAGACGAACCGTGCGAACGTTGTT
CGGAATCACTGGGCTTAAAGGGCGCGTAGGCGGGCTGGTAAGTTCGGGGTGAAAGCCCAC
GGCTCAACCGTGGAAGCGCCTCGGATACTGCCGGCCTCGAGGggggTAGGGGCGTGCGGA
ACTTCCGGTGGAGCGGTGAAATGCGTAGATATCGGAAGGAACACCGGTGGCGAAAGCGGC
gcgcTGGACCCCTTCTGACGCTGAGGCGCGAAAGCCAGGGGAGCAAACGGG
>OTU549
TCGAGAATTtttCACAATGGGCGAAAGCCTGATGGAGCGACGCCGCGTGGgggATGAAGG
GCTTCGGCTCGTAAACCCCTGTCATTCGAGAACAAACCCTACGATTTAACAGATCGTGGG
CTGATAGTATCGGAAGAGGAAGGGACGGCTAACTCTGTGCCAGCAGCCGCGGTAATACAG
AGGTCCCAAGCGTTGTTCGGATTTACTGGGCGTAAAGGGTGCGTAGGCGGCGAGGAAAGT
TTGAGGTGAAATCTCCAGGCTCAACTTGGAAAATGCCTTGAAGACTTCCTTGCTCGAGGG
TCGTAGAGGAGACTGGAATTCTCGGTGTAGCAGTGAAATGCGTAGATATCGAGAGGAACA
CCAGTGGCGAAAGCGGGTCTCTGGACGACACCTGACGCTGAGGCACGAAAGCCAGGGGAG
CAAACGGG
>OTU550
TCGCGAATCTTCCACAATGGACGAAAGTCTGATGGAGCGACGCCGCGTGCGGGATGAAGG
CCTTCGGGTTGTAAACCGCTGTCGAGGGGAATCAAATTTTGAGTGATCCCTGGAGGAAGC
ACCGGCTAAACTCGTGCCAGCAGCCGCGGTAATACGAGTGGTGCAAACGTTGTTCGGAAT
TACTGGGCTTAAAGGGTGCGTAGGCGGCTATGAAGGTCTGATGTGAAATACCACGGCTCA
ACCGTGGAACTGCGTTGGAAACCACATGGCTGGAGTGAGACAGAGGTAAGCGGAACTGAT
GGTGGAGCGGTGAAATGCGTTGATATCATCAGGAACACCGGTGGCGAAAGCGGCTTACTG
GGTCTTTACTGACGCTGATGCACGAAAGCTAGGGGAGCAAACGGG
>OTU551
TAGGGAATTTTCCACAATGGGCGAAAGCCTGATGGAGCAATACCGCGTGCAGGATGAAGG
CCTTCGGGTTGTAAACTGCTTTTATGTGCGAAGAATTTGACGGTAACACATGAATAAGGA
TCGGCTAACTACGTGCCAGCAGCCGCGGTCATACGTAGGATCCAAGCGTTATCCGGAATT
ACTGGGCGTAAAGAGTTGCGTAGGTGGCATTGTAAGTGGAGCGTGAAAGCGTGCGGCTCA
ACCGCATTTATGCGCTGCAAACTGCAAAGCTTGAGTATGAGAGGGGTAGATGGAATTTCT
AGTGTAGGAGTGAAATCCGTAGATATTAGAAGGAACACCGATAGCGTAGGCAGTCTACTG
GCTCATTACTGACACTAAGGCACGAAAGCGTGGGGAGCAAACAGG
>OTU552
TAGGGAATCTTCGGCAATGGACGAAAGTCTGACCGAGCAACGCCGCGTGAGTGAAGAAGG
TTTTCGGATCGTAAAGCTCTGTTGTAAGTCAAGAACGTgtgtgAGAGTGGAAAGTTCAca
caGTGACGGTAGCTTACCAGAAAGGGACGGCTAACTACGTGCCAGCAGCCGCGGTAATAC
GTAGGTCCCGAGCGTTGTCCGGATTTATTGGGCGTAAAGGGAGCGCAGGCGGTCAGGAAA
GTCTGGAGTAAAAGGCTATGGCTCAACCATAGTGTGCTCTGGAAACTGTCTGACTTGAGT
GCAGAAGGGGAGAGTGGAATTCCATGTGTAGCGGTGAAATGCGTAGATatatGGAGGAAC
ACCAGTGGCGAAAGCGGCTctctGGTCTGTCACTGACGCTGAGGCTCGAAAGCGTGGGTA
GCGAACAGG
>OTU553
TGGGGAATATTGGACAATGGGCGAAAGCCTGATCCAGCAATGCCGCGTGAGTGATGAAGG
CCTTAGGGTTGTAAAGCTCTTTTACCCGGGAAGATAATGACTGTACCGGGAGAATAAGCC
CCGGCTAACTCCGTGCCAGCAGCCGCGGTAATACGGAGGgggCTAGCGTTGTTCGGAATT
ACTGGGCGTAAAGCGCACGTAGGCGGCTTTGTAAGTTAGAGGTGAAAGCCCGGGGCTCAA
CCCCGGAATTGCCTTTAAGACTGCATCGCTAGAATTGTGGAGAGGTAAGTGGAATTCCGA
GTGTAGAGGTGAAATTCGTAGATATTCGGAAGAACACCAGTGGCGAAGGCGACTTACTGG
ACACATATTGACGCTGAGGTGCGAAAGCGTGGGGAGCAAACAGG
>OTU556
TTCTTCCTCTTTTCCCCTTTTCTCCCTCCTTCTCCCTCCCTTCCTCTTTCCTTCTTCCGT
TCCTCTGTCTTTTCAACTGCTTTTGTCCCGGAAGCACCACTCCCTCGTGAGGGATCTTGC
CGGTACTGTCAGAATAAGGATCGGCTAACTCCGTGCCAGCAGCCGCGGTAATACGGAGGA
TCCAAGCGTTATCCGGAATCATTGGGTTTAAAGGGTCCGTAGGCGGTTTAGTAAGTCAGT
GGTGAAAGCCCATCGCTCAACGGTGGAACGGCCATTGATACTGCTAGACTTGAATTATTA
GGAAGTAACTAGAATATGGAGTGTAGCGGTGAAATGCTTAGAGATTACATGGAATACCAA
TTGCGAAGGCAGGTTACTACTAATGGATTGACGCTGATGGACGAAAGCGTGGGTAGCGAA
CAGG
>OTU557
TGGGGAATTTTGCGCAATGGgggAAACCCTGACGCAGCAACGCCGCGTGGAGGATGAAGT
CCCTTGGGACGTAAACTCCTTTCGACCGGGACGATAATGACGGTACCGGTGGAAGAAGCC
CCGGCTAACTTCGTGCCAGCAGCCGCGGTAATACGAGGggggCGAGCGTTGTTCGGAATT
ATTGGGCGTAAAGGGCGCGTAGGCGGCGCGGTAAGTCACCTGTGAAACCTCTGGGCTTAA
CTCAGAGCCTGCAGGCGAAACTACCGTGCTGGAGTATGGGAGAGGTGCGTGGAATTCCCG
GTGTAGCGGTGAAATGCGTAGATATCGGGAGGAACACCTGTGGCGAAAGCGGCGCACTGG
ACCATAACTGACGCTGAGGCGCGAAAGCTAGGGGAGCAAACAGG
>OTU558
TCGAGAATCATTCGCAATGGGCGAAAGCCTGACGATGCGACGCCGTGTGAACGAAGAAGG
CCCTCGGGTCGTAAAGTTCTTTCGCCTGGGAGCAAGAGAAGCTGGCTAACATCCAGCTAA
TTTGAGTGTACCAGGTAAAGAAGCACCGGCTAACTCCGTGCCAGCAGCTGCGGTAATACG
GAGGGTGCAAGCATTAATCGGATTTATTGGGCGTAAAGGGCGCGTAGGCGGGAATGTTAG
TCAGATGTGAAAGCCCAGGGCTCAACCCTGGAACAGCATTTGAAACTGCATTTCTAGAGG
GTAGGCGGAGAAAACGGAATTCCACGTGTAGCGGTGAAATGCGTAGATATGTGGAAGAAC
ACCGGTGGCGAAGGCGGTTTTCTAGCTTATACCTGACGCTGAGGCGCGAAAGCAAGGGGA
GCAAACAGG
>OTU560
TAAGGAATATTGGTCAATGGACGCAAGTCTGAACCAGCCATGCCGCGTGGAGGATGAAGG
TCCTCTGGATTGTAAACTTCTTTTCTCTGGGACGAAACCcccGATTTCCATCGGGCCTGA
CGGTACCAGAGGAATAAGCACCGGCTAACTCCGTGCCAGCAGCCGCGGTAATACGGAGGG
TGCAAGCGTTATCCGGATTCACTGGGTTTAAAGGGTGCGTAGGCGGGTTTGTAAGTCAGT
GGTGAAATCCCCGAGCTTAACTTGGGAACTGCCATTGATACTGCAAGTCTTGAATTTTCT
GGAGGTAAGCGGAATATGTCATGTAGCGGTGAAATGCTTAGATATGACATAGAACACCCA
TTGCGAAGGCAGCTTACTACGGGAATATTGACGCTGAGGCACGAAAGCGTGGGGATCAAA
CAGG
>OTU561
TAGGGAATATTGGGCAATGGAGGCAACTCTGACCCAGCCATGCCGCGTGCAGGAAGACGG
TCCTCTGGATTGTAAACTGCTTTTGAATGGGAAGAATGTGCGGCTTGCGAGCTGTAATGA
CGGTACCATTAGAATAAGCCACGGCTAACTACGTGCCAGCAGCCGCGGTAATACGTAGGT
GGCGAGCGTTATCCGGATTTATTGGGTTTAAAGGGTGCGTAGGCGGCTTAATAAGTCGGT
GGTTAAAAGTAGCAGCTTAACTGTTTTACATGCCATCGATACTGTTGAGCTTGAGATATT
TGGAGGCAGCTAGAATTTCCGGTGTAGCGGTGAAATGCATAGATACCGGAAGGAATACCG
ATTGCGAAGGCAGGTTGCTACGAATAAACTGACGCTGATGCACGAAAGCGTGGGGATCAA
ACAGG
>OTU562
TGGGGAATTTTGCGCAATGGgggAAACCCTGACGCAGCAACGCCGCGTGGAGGATGAAGT
CCCTTGGGACGTAAACTCCTTTCGATCGGGACGATAATGACGGTACCGGAAGAAGAAGCC
CCGGCTAACTTCGTGCCAGCAGCCGCGGTAATACGAGGggggCAAGCGTTGTTCGGAATT
ATTGGGCGTAAAGGGTGCGTAGGCGGTTTGATAAGTCTTGtgtgAAATCTATGGGCTCAA
CCCATAGTCTGCATAGGAAACTGTCGGGCTTGAGAGTGGGAGAGGTGAGTGGAATTTCCG
GTGTAGCGGTGAAATGCGTAGATATCGGAAGGAACACCTGTGGCGAAAGCGGCTCACTGG
ACCATTTCTGACGCTGATGCACGAAAGCTAGGGGAGCAAGCAGG
>OTU563
TAGGGAATCTTCCACAATGGACGCAAGTCTGATGGAGCAACGCCGCGTGAGTGAAGAAGG
TCTTCGGATCGTAAAGCTCTGTTGTTGGTGAAGAAGGATAGAGGCAGTAACTGGTCTTTA
TTTGACGGTAATCAACCAGAAAGTCACGGCTAACTACGTGCCAGCAGCCGCGGTAATACG
TAGGTGGCAAGCGTTGTCCGGATTTATTGGGCGTAAAGCGAGCGCAGGCGGAATGATAAG
TCTGATGTGAAAGCCCACGGCTCAACCGTGGAACTGCATCGGAAACTGTCATTCTTGAGT
GCAGAAGAGGAGAGTGGAACTCCATGTGTAGCGGTGGAATGCGTAGATatatGGAAGAAC
ACCAGTGGCGAAGGCGGCTctctGGTCTGCAACTGACGCTGAGGCTCGAAAGCATGGGTA
GCGAACAGG
>OTU564
TCTTTCCTCTTCCccccTTTCCTCCCTTCTTCTTTCTCCCCTCCTCTTTCTTTCCTAATG
CTTTCGGTTCGTACAACTCTGTTGTTGGCGAAGACTTTTCGGCAGAGTAACTTttttCGT
CGTGACGTTCTCCAACCAGAAAGCCACGGCTAACTACGTGCCAGCAGCCGCGGTAATACG
TAGGTGGCAAGCGTTATCCGGATTTATTGGGCGTAAAGCGAGCGCAGGCGGTTttttAAG
TCTGATGTGAAAGCCCTCGGCTTAACCGAGGAAGCGCATCGGAAACTGGGAAACTTGAGT
GCAGAAGAGGACAGTGGAACTCCATGTGTAGCGGTGAAATGCGTAGATatatGGAAGAAC
ACCAGTGGCGAAGGCGGCTGTCTGGTCTGTAACTGACGCTGAGGCTCGAAAGCATGGGTA
GCGAACAGG
>OTU567
TGGGGAATATTGGACAATGGGCGCAAGCCTGATCCAGCCATGCCGCGTGAGTGATGAAGG
CCTTCGGGTTGTAAAGCTCTTTCAGATGGGACGATGATGACGGTACCATCAGAAGAAGCC
CCGGCTAACTTCGTGCCAGCAGCCGCGGTAATACGAAGGgggCTAGCGTTGTTCGGAATT
ACTGGGCGTAAAGCgcgcgTAGGCGGCTTTGTCAGTCAGGGGTGAAATCCCGGGGCTTAA
CCTCGTAACTGCCCTTGATACTGCAAGGCTTGAGTCTGTGAGAGGATGGTGGAATACCCA
GTGTAGAGGTGAAATTCGTAGATATTGGGTGGAACACCAGTGGCGAAGGCGGCCATCTGG
CACAGTACTGACGCTGAGGTGCGAAAGCGTGGGGAGCAAACAGG
>OTU568
TAGGGAATCTTGCACAATGGGCGAAAGCCTGATGCAGCAACGCCGCGTGAAGGATGAAGG
CCTTCGGGTTGTAAACTTCTGTTCTAAGGGAAGAAACAAATGACGGTACCTTAGGAGCAA
GCCCCGGCTAACTACGTGCCAGCAGCCGCGGTAATACGTAGGgggCAAGCGTTATCCGGA
ATTATTGGGCGTAAAGAGTGCGTAGGTGGTTACCTAAGCGCAAGGTTTAATTTAGAGGCT
CAACCTCTACTTGCCTTGCGAACTGGGCTACTTGAGTGCAGGAGGGGAAAGCGGAATTCC
TAGTGTAGCGGTGAAATGCGTAGATATTAGGAGGAACACCAGCGGCGAAGGCGGCTTTCT
GGACTGTAACTGACACTGAGGCACGAAAGCGTGGGTAGCAAACAGG
>OTU569
TGGGGAATCTTGCGCAATGGGCGAAAGCCTGACGCAGCGACGCCGCGTGAGTGATGAAGG
CCTTCGGGTTGTAAAGCTCTGTGGAGAGGGACGAATAAGTCGTGGCTGACATCCACGATG
ATGACGGTACCTCTTTAGCAAGCACCGGCTAACTCTGTGCCAGCAGCCGCGGTAAGACAG
AGGGTGCAAACGTTGTTCGGAATTACTGGGCGTAAAGCGCGTGTAGGCAGCTTCGCAAGT
CGGGTGTGAAAGCCCTGGGCTCAACCTAGGAAGTGCACTCGAAACTGCGAAGCTTGAGTC
CTGGAGAGGAAGGCGGAATTCTCGGTGTAGAGGTGAAATTCGTAGATATCGAGAGGAACA
CCGGTGGCGAAGGCGGCCTTCTGGACAGTGACTGACGCTGAGACGCGAAAGCGTGGGGAG
CAAACAGG
>OTU570
TGAGGAATATTGGTCAATGGACGTAAGTCTGAACCAGCCAAGTAGCGTACAGGATGACGG
CCCTATGGGTTGTAAACTGCTTTTATGTGAGAATAAAGTTAACTACGTGTAGTTATTTGC
ATGTATCACATGAATAAGGACCGGCTAATTCCGTGCCAGCAGCCGCGGTAATACGGAAGG
TCCAGGCGTTATCCGGATTTATTGGGTTTAAAGGGAGCGTAGGCCGTTTGATAAGCGTGC
TGTGAAATTTAGAGGCTCAACCTCTACCGTGCAGCGCGAACTGTCAGACTTGAGTGCGTA
GTAGGTAGGCGGAATTCGTGGTGTAGCGGTGAAATGCTTAGATATCACGAAGAACTCCGA
TTGCGAAGGCAGCTTACCGTATCGCAACTGACGCTGATGCTCGAAGGTGCGGGTATCGAA
CAGG
>OTU571
TGGGGAATATTGCACAATGGgggAAACCCTGATGCAGCCATGCCGCGTgtgtgAAGAAGG
CCTTCGGGTTGTAAAGCACTTTCAGTAGGGAGGAAGGGATGATGTCTAATACGCATCATC
ATTGACGTTACCTACAGAAGAAGCACCGGCTAACTCCGTGCCAGCAGCCGCGGTAATACG
GAGGGTGCAAGCGTTAATCGGAATAACTGGGCGTAAAGCGCACGCAGGCGGTTAGATAAG
TCAGATGTGAAATCCCCGGGCTCAACCTGGGAACTGCATTTGAAACTGTCTGACTAGAGT
CTTGTAGAGGggggTAGAATTCCAGGTGTAGCGGTGAAATGCGTAGAGATCTGGAGGAAT
ACCGGTGGCGAAGGCGGCCcccTGGACAAAGACTGACGCTCAGGTGCGAAAGCGTGGGGA
GCAAACAGG
>OTU572
TGGGGAATTTTGCACAATGGgggCAACCCTGATGCAGCGACGCCGCGTGATTTAGAAGGC
CTTCGGGTTGTAAaaaTCTTTTGTATAGGAAGAAAATGACAGTACTATACGAATAAGGTC
CGGCTAATTACGTGCCAGCAGCCGCGGTAATACGTAAGGACCGAGCGTTGTCCGGAATCA
TTGGGCGTAAAGGGTACGTAGGCGGTTAAaaaaGTTAGAAGTGAAAGGCTATAGCTCAAC
TATAGTAAGCTTTTAAAACTGTTTAACTTGAgagaTGGAAGGGAAAGTGGAATTCCTAGT
GTAGCGGTGAAATGCGCAGATATTAGGAGGAATACCGGTGGCGAAGGCGACTTTCTGGCC
ATTATCTGACGCTGAGGTACGAAAGCGTGGGTAGCAAACAGG
>OTU573
TGGGGAATTTTGGGCAATGGGCGAAAGCCTGACCCAGCAACGCCGCGTGGAGGACGAAAT
CCCTCCGGGATGTAAACTCCGAAAGTCAGGGAAGAAATGCTCGAGGCCAACACCCTCGGg
ggATGACGGTACCTGATATAAGCCCCGGCTAACTACGTGCCAGCAGCCGCGGTAATACGT
AGGgggCAAGCGTTGTTCGGAATTACTGGGCGTAAAGGGCGCGTAGGCGGCACGGCAAGT
CGGGAGTGAAAGCCCGGGGCTCAACCCCGGAGGGTCtctcGAAACTGCCGAGCTAGAGTG
CGGAAGAGGCAACCGGAATTCCCAGTGTAGCGGTGAAATGCGTAGATATTGGGAAGAACA
CCAGAGGCGAAGGCGGGTTGCTGGGCCGACACTGACGCTGAGGCGCGAAAGCCAGGGGAG
CAAACGGG
>OTU574
TAGGGAATATTGGACAATGGGCGCAAGCCTGATCCAGCCATGCCGCGTGCAGGAAGAAGG
CCCTATGGGTCGTAAACTGCTTTTGTACGGGAAGAAACCTCACTACGTGTAGTGAGTTGA
CGGTACCGTGAGAATAAGGATCGGCTAACTTCGTGCCAGCAGCCGCGGTAATACGAAGGA
TCCAAGCGTTGTCCGGATTTACTGGGTTTAAAGGGTGCGTAGGCGGACTTTTAAGTCAGT
GGTGAAAGCCTGTAGCTTAACTATAGAATTGCCATTGAAACTGAAAGTCTCGAGTGTGGT
TGAGGTAACTGGAATatatCATGTAGCGGTGAAATGCTTAGATATGATATAGAACACCAA
TTGCGAAGGCAGGTTACTGAGCCATTACTGACGCTGAGGCACGAAAGCGTGGGGATCAAA
CAGG
>OTU575
TTtttCCTCTTCTACCCTTttttACCcccTTCtctctcCCTTCCTCTTTCTCGCTTCCTT
CCTTATGGTTTTACCTATCTTTCCGTTGTTCCTATACTTACTGTCCCCACCGCAGCATCC
CCGGCTCCCTCCGTGCCAGCAGCCGCGGTAATACGGAGGgggCTAGCGTTGTTCGGAATT
ACTGGGCGTAAAGCGCACGTAGGCGGAACAGAAAGTCAGAGGTGAAATCCCAGGGCTCAA
CCTTGGAACTGCCTTTGAAACTCCTGTTCTTGAGGTCGAgagagGTGAGTGGAATTCCGA
GTGTAGAGGTGAAATTCGTAGATATTCGGAGGAACACCAGTGGCGAAGGCGGCTCACTGG
CTCGATACTGACGCTGAGGTGCGAAAGCGTGGGGAGCAAACAGG
>OTU576
TAGGGAATATTGCGCAATGGAGGAAACTCTGACGCAGCGACGCCGCGTGGGTGATGAAGG
CTTTCGGGTCGTAAAGCCCTGTCGGAAGGGAAGAAaaaTGATCTGGCTAATATCCAGATC
ACTTGACGGTACCTTTAAAGGAAGCACCGGCTAACTACGTGCCAGCAGCCGCGGTAATAC
GTAGGGTGCAAGCGTTGTTCGGAATCATTGGGCGTAAAGCGCGTGTAGGTGGTTAGGTAA
GTCAGTTGTGAAATCCCTCGGCTCAACCGAGGAAGTGCATCTGAAACTACTTAGCTCGAG
GACGGTAGAGGAAGGTGGAATTCCTAGTGTAGAGGTGAAATTCGTAGATATTAGGAGGAA
TACCGGCGGCGAAGGCGGCCTTCTGGGCCGTTCCTGACACTGAGACGCGAAAGCGTGGGT
AGCAAACAGG
>OTU577
TCGGGAATTTTGGGCAATGGGCGCAAGCCTGACCCAGCAACGCCGCGTGAAGGATGAAGT
CTTTCGGGATGTAAACTTCGTAAGAATAGGAAGAATAAATGACGGTACTATTTGTAAGGT
CCGGCTAACTACGTGCCAGCAGCCGCGGTAATACGTAGGGACCAAGCGTTGTTCGGATTT
ACTGGGCGTAAAGGGCGCGTAGGCGGTTTGTCAAGTCAGTTGTGAAATCTCCGAGCTTAA
CTCGGAACGGTCAACTGATACTGTCAAACTAGAGTACAGAAGGGGCAATCGGAATTCTTG
GTGTAGCGGTGAAATGCGTAGATATCAAGAGGAACACCTGAGGTGAAGACGGGTTGCTGG
GCTGATACTGACGCTGAGGCGCGAAAGCTAGGGTAGCAAACGGG
>OTU578
TCGAGAATCATTCGCAATGGGCGAAAGCCTGACGATGCGACGCTGtgtgAGCGATGAAGG
CCTTCGGGTCGTAAAGCTCTTTCGCTTGGGAACAAGAGATGCTGGCTAATATCCAGCAAA
TTTGAGGGTACCGAGTAAAGAAGCACCGGCTAACTACGTGCCAGCAGCTGCGGTAATACG
TAGGGTGCAAGCATTAATCGGATTTATTGGGCGTAAAGGACGCGTAGGCGGTTTTGTAAG
TCGAGTGTGAAATTCCGGGGCTCAACCTCGGAGCTGCACTGGAAACTACATAACTAGAGG
GTAGAAGGAGAAAACGGAATTCCACAAGTAGCGGTGAAATGCGTAGATATGTGGAAGAAC
ACCGGTGGCGAAGGCGGTTTTCTATTTTATTCCTGACGCTGAGGCGTGAAAGCAAGGGGA
TCAAACAGG
>OTU579
TAGGGAATCTTCGGCAATGGGCGAAAGCCTGACCGAGCAACGCCGCGTGAATGATGAAGG
CCTTCGGGTTGTAAAATTCTGTTATAAGGGAAGAACGACTTTAGTAGGAAATGGCTAAAG
TGTGACGGTACCTTATGAGAAAGCCACGGCTAACTACGTGCCAGCAGCCGCGGTAATACG
TAGGTGGCAAGCGTTATCCGGAATTATTGGGCGTAAAGAGCgcgcAGGTGGTTGATTAAG
TCTGATGTGAAAGCCCACGGCTTAACCGTGGAGGGTCATTGGAAACTGGTCGACTTGAGT
GCAGAAGAGGGAAGTGGAATTCCATGTGTAGCGGTGAAATGCGTAGAGATATGGAGGAAC
ACCAGTGGCGAAGGCGGCTTCCTGGTCTGTAACTGACACTGAGGCGCGAAAGCGTGGGGA
GCAAACAGG
>OTU580
TGGGGAATATTGGACAATGGGCGGAAGCCTGATCCAGCAACGCCGCGTGAGGGATGACGG
CCTTCGGGTTGTAAACCTCTTTCACCGATGGCGAAGCCGCTTCTTtttGGgggTGGTGAC
GGTAGTCGGAGAAGAAGCACCGGCCAACTACGTGCCAGCAGCCGCGGTAATACGTAGGGT
GCGAGCGTTGTCCGGAATTATTGGGCGTAAAGGGCTCGTAGGCGGTCTGTTGCGTCGGGA
GTGAAAACACCGGGCTTAACTCGGTGCTTGCTTTCGATACGGGCAGACTGGAGGCATGCA
GGGGAGAATGGAATTCCTGGTGTAGCGGTGAAATGCGCAGATATCAGGAGGAACACCGGT
GGCGAAGGCGGTTCTCTGGGCATGTTCTGACGCTGAGGAGCGAAAGTGTGGGGAGCGAAC
AGG
>OTU581
TGGGGAATATTGCGCAATGGgggAAACCCTGACGCAGCGACGCCGCGTGGGTGATGAAGG
CCTTCGGGTCGTAAAGCCCTGTCGGAGGGGAAGAAGGACTCTCGTGCGAACAGTGCGAGG
GTTTGACGGTACCCTTAGAGGAAGCACCGGCTAACTCCGTGCCAGCAGCCGCGGTAATAC
GGAGGGTGCAAGCGTTGCTCGGAATTACTGGGCGTAAAGGGCGTGTAGGCGGTTTCGTAT
GTCTGGCGTGAAAGCCCCGGGCTCACCTCGGGAAGTGCGTCGGAAACTGCGAGACTAGAG
TCCCGGAGAGGGAGGTGGAATTCCAGGTGTAGCGGTGAAATGCGTAGATATCTGGAAGAA
CACCGGTGGCGAAAGCGGCCTCCTGGACGGTGACTGACGCTGAGACGCGAAAGCGTGGGG
AGCAAACAGG
>OTU582
TGGGGAATCTTGCGCAATGGGCGAAAGCCTGACGCAGCAACGCCGCGTGCGGGATGAAGG
CCCTCGGGTTGTAAACCGCTTTCAGCAGGGACGAAGATGACGGTACCTGCAGAAGAAGCC
CCGGCCAACTACGTGCCAGCAGCCGCGGTAACACGTAGGgggCGAGCGTTGTCCGGATTT
ATTGGGCGTAAAGAGCTCGTAGGCGGTTCCGTCAGTCGGGTGTGAAAACTCTGGGCTCAA
CCCAGAGACGCCACCCGATACTGCGGTGACTAGAGTCCGGTAGGGGAGTGCGGAATTCCT
GGTGTAGCGGTGAAATGCGCAGATATCAGGAGGAACACCAACGGCGAAGGCAGCACTCTG
GGCCGGCACTGACGCTGAGGAGCGAAAGCGTGGGGAGCGAACAGG
>OTU584
TGGGGAATATTGCACAATGGGCGGAAGCCTGATGCAGCGACGCCGCGTGGgggATGACGG
CCTTCGGGTTGTAAACTCCTTTCACCATCGACGAAGGGTTTCTGGCGGTAGATGGAGAAG
AAGCACCGGCTAACTACGTGCCAGCAGCCGCGGTAATACGTAGGGTGCGAGCGTTGTCCG
GAATTACTGGGCGTAAAGAGCTCGTAGGTGGTTTGTCGCGTCGTCTGTGAAATTCCGGGG
CTTAACTCCGGGCGTGCAGGCGATACGGGCATAACTTGAGTACTGTAGGGGAGACTGGAA
TTCCTGGTGTAGCGGTGAAATGCGCAGATATCAGGAGGAACACCGGTGGCGAAGGCGGGT
CTCTGGGCAGTAACTGACGCTGAGGAGCGAAAGCATGGGGAGCGAACAGG
>OTU585
TGCTTCCTCTTtttCCCTTTTCTCCCTCCTGCCcccGCCATGCCGCGTGCCGGAAGACGG
TCCTATGGATTGTAAACTGCTTTTATACAGGAAGAAACCCTCCCACGTGTGGGAGCTTGA
CGGTACTGTAGGAATAAGGATCGGCTAACTCCGTGCCAGCAGCCGCGGTAATACGGAGGA
TCCAAGCGTTATCCGGAATCATTGGGTTTAAAGGGTCCGTAGGCGGTCTTATAAGTCAGT
GGTGAAAGCCCATCGCTCAACGATGGAACTGCCATTGATACTGTAAGACTTGAATGCTTA
GGAAGTAACTAGAATATGTAGTGTAGCGGTGAAATGCTTAGATATTACATGGAATACCAA
TTGCGAAGGCAGGTTACTACTAAGTGATTGACGCTGATGGACGAAAGCGTGGGGAGCGAA
CAGG
>OTU586
TGGGGAATTTTCCGCAATGGGCGAAAGCCTGACGGAGCAATACCGCGTGAGGGAGGAAGG
CTCTTGGGTTGTAAACCTCTTTTCTCAGGGAAGAAaaaaaTGACGGTACCTGAGGAATCA
GCATCGGCTAACTCCGTGCCAGCAGCCGCGGTAATACGGAGGATGCAAGCGTTATCCGGA
ATGATTGGGCGTAAAGCGTCCGCAGGTGGCTTATCAAGTCGATTGTCAAAGGTCCTGGCT
CAACTGGGAACAGGCAGTGGAAACTGAAAAGCTAGAGTGCGGTAGGGGTAGAGGGAATTC
CCGGTGTAGCGGTGAAATGCGTAGAGATCGGGAAGAACACCAGTGGCGAAAGCGCTCTAC
TAGGCCTGCACTGACACTCAGGGACGAAAGCTAGGGGAGCGAATGGG
>OTU587
TCGAGGATCTTCGGCAATGGGCGCAAGCCTGACCGAGCGACGCCGCGTGGGCGATGAAGG
CCTTCGGGTTGTAAAGCCCTGTCGAgagagagaAAATCCGCAAGGATTGATCGATCTCTG
GAGGAAGCACGGGCTAAGTTCGTGCCAGCAGCCGCGGTAAGACGAACCGTGCGAACGTTG
TTCGGAATCACTGGGCTTAAAGGGCGCGTAGGCGGGCTTACAAGTCAGGGGTGAAAGCCC
ACGGCTCAACCGTGGAAGTGCCTTTGATACTGTAAGTCTCGAGGGAGGTAGGGGCGAGCG
GAACTTCCGGTGGAGCGGTGAAATGCGTAGATATTGGAAGGAACACCGATGGCGAAAGCA
GCTCGCTGGACCTCTTCTGACGCTGAGGCGCGAAAGCCAGGGGAGCAAACGGG
>OTU588
TAGGGAATCTTCCGCAATGGACGAAAGTCTGACGGAGCAACGCCGCGTGAGTGATGAAGG
TTTTCGGATCGTAAAGCTCTGTTGTTAGGGAAGAACAAGTGCGAGAGTAACTGCTCGCAC
CTTGACGGTACCTAACCAGAAAGCCACGGCTAACTACGTGCCAGCAGCCGCGGTAATACG
TAGGTGGCAAGCGTTGTCCGGAATTATTGGGCGTAAAGGGCTCGCAGGCGGTTTCTTAAG
TCTGATGTGAAAGCCcccGGCTCAACCGGGGAGGGTCATTGGAAACTGGGAAACTTGAGT
GCAGAAGAGGAGAGTGGGATTCCACGTGTAGCGGTGAAATGCGTAGAGATGTGGAGGAAC
ACCAGTGGCGAAGGCGACTctctGGTCTGTAACTGACGCTGAGGCTCGAAAGCGTGGGTA
GCAAACAGG
>OTU589
TGGGGAATATTGCACAATGGGCGGAAGCCTGATGCAGCGACGCCGCGTGAGGGATGAAGG
CCTTCGGGTTGTAAACCTCTTTCAGCAGGGACGAAGCGTGAGTGACGGTACCTGCAGAAG
AAGCACCGGCTAACTACGTGCCAGCAGCCGCGGTAATACGTAGGGTGCGAGCGTTGTCCG
GAATTACTGGGCGTAAAGAGTTCGTAGGCGGTTTGTCGCGTCGTTTGTGAAAACCCGGGG
CTCAACTTCGGGCTTGCAGGCGATACGGGCAGACTTGAGTGTTTCAGGGGAGACTGGAAT
TCCTGGTGTAGCGGTGAAATGCGCAGATATCAGGAGGAACACCGGTGGCGAAGGCGGGTC
TCTGGGAAACAACTGACGCTGAGGAACGAAAGCGTGGGTAGCAAACAGG
>OTU592
TGGGGAATATTGGACAATGGGCGCAAGCCTGATCCAGCCATGCCGCGTGAGTGATGAAGG
CCTTAGGGTTGTAATGCTCTTTTGGCGGGGACGATAATGACGGTACCCGCAGAATAAGCC
CCGGCTAACTTCGTGCCAGCAGCCGCGGTAATACGAAGGgggCTAGCGTTGTTCGGAATT
ACTGGGCGTAAAGCGCACGTAGGCGGACTGACAAGTCAGGGGTGAAATCCCGGGGCTCAA
CCTCGGAACTGCCTTTGATACTGTTAGTCTTGAGTCCGGAAGAGGTGGGTGGAATTCCTA
GTGTAGAGGTGAAATTCGCAGATATTAGGAAGAACACCGGTGGCGAAGGCGGCCCACTGG
TCCGGAACTGACGCTGAGGTGCGAAAGCGTGGGGAGCAAACAGG
>OTU593
TGGGGAATATTGCACAATGGGCGGAAGCCTGATGCAGCGACGCCGCGTGAGGGATGACGG
CCTTCGGGTTGTAAACCTCTTTCAGTAGGGAAGAAGCGAAAGTGACGGTACCTGCAGAAG
AAGCGCCGGCTAACTACGTGCCAGCAGCCGCGGTAATACGTAGGGCGCAAGCGTTATCCG
GATTTATTGGGCGTAAAGAGCTCGTAGGCGGTTTGTCGCGTCTGCCGTGAAAGTCCGAGG
CTCAACCTCGGATCTGCGGTGGGTACGGGCAGACTAGAGTGATGTAGGGGAGACTGGAAT
TCCTGGTGTAGCGGTGAAATGCGCAGATATCAGGAGGAACACCGATGGCGAAGGCAGGTC
TCTGGGCATTTACTGACGCTGAGGAGCGAAAGCATGGGGAGCGAACAGG
>OTU594
TTAGGAATCTTCCACAATGGGCGAAAGCCTGATGGAGCGACGCCGCGTGAGGGATGACGG
TCTTCGGATTGTAAACCTCTGAACTAGGGACGAAAGACGGTTTGCCGGGATGACGGTACC
TAGGTAATAGCACCGGCTAACTCCGTGCCAGCAGCCGCGGTAATACGGAGGGTGCGAGCG
TTATCCGGAATCACTGGGCGTAAAGGGCGTGTAGGCGGGACGTTAAGTCTGGTTTTAAAG
ACCGCAGCTCAACTGCGGGAGTGGACTGGATACTGGCGTTCTAGACCTCTGGAGAGGTAA
CTGGAATTTCTGGTGTAGCGGTGGAATGCGTAGATACCAGAAGGAACACCAATGGCGAAG
GCAGGTTACTGGACAGAAGGTGACGCTGAGGCGCGAAAGTGTGGGGAGCAAACCGG
>OTU595
TGGGGAATCTTGGACAATGGgggCAACCCTGATCCAGCCATGCCGCGTGGACGATGAAGG
CCCTAGGGTTGTAAAGTCCTTTCACCCGCGAAGATAATGACGGTAGCGGGAGAAGAAGCC
CCGGCTAACTCCGTGCCAGCAGCCGCGGTAATACGGAGGgggCTAGCGTTGTTCGGAATT
ACTGGGCGTAAAGCgcgcgTAGGCGGATGTTCAAGTCGGgggTGAAATCCCGGGGCTCAA
CCCCGGAACTGCCTCCGATACTGGACGTCTGGAGGACGGGAGAGGCGAGTGGAATGCCGA
GTGTAGAGGTGAAATTCGTAGATATTCGGCGGAACACCCGTGGCGAAGGCGGCTCGCTGG
TCCGTTTCTGACGCTGAGGCGCGAAAGCGTGGGGAGCAAACAGG
>OTU597
TGAGGAATATTGGACAATGGGTGGAAGCCTGATCCAGCCATCCCGCGTGCAGGACGACTG
CCCTATGGGTTGTAAACTGCTTTTAtataGGGATAAACCTACTCTCGTGAGAGTAGCTGA
AGGTACTATATGAATAAGCACCGGCTAACTCCGTGCCAGCAGCCGCGGTAATACGGAGGG
TGCAAGCGTTATCCGGATTTATTGGGTTTAAAGGGTCCGTAGGTGGGCTGATAAGTCAGC
GGTGAAATCCTGCAGCTTAACTGTAGAACTGCCGTTGATACTGTTAGTCTTGAGTGTATT
TGAAGTGGCTGGAATAAGTAGTGTAGCGGTGAAATGCATAGATATTACTTAGAACACCAA
TTGCGAAGGCAGGTCACTAAGATACAACTGACGCTGAGGGACGAAAGCGTGGGGAGCGAA
CAGG
>OTU598
TGGGGAATATTGGACAATGGAGGGAACTCTGATCCAGCAATTCTGtgtgtgtgAAGAAGG
TTTTAGGACTGTAAAACACTTTTAGTAGGGAAGAAaaaaaTGACGGTACCTACAGAAGAA
GCAACGGCTAAATACGTGCCAGCAGCCGCGGTAATACGTATGTTGCGAGCGTTATCCGGA
ATTATTGGGCTTAAAGGGCATCTAGGCGGTAAGACAAGTTGAAGGTGAAAACCTGTGGCT
CAACCATAGGCTTGCCTACAAAACTGTTGAACTAGAGTACTGGAAAGGTGGGTGGAACTA
CACGAGTAGAGGTGAAATTCGTAGATATGTGTAGGAATGCCGATGATGAAGATAACTCAC
TGGACAGAAACTGACGCTGAAGTGCGAAAGCTAGGGGAGCAAACAGG
>OTU600
TGGGGAATATTGCACAATGGgggAAACCCTGATGCAGCCATGCCGCGTgtgtgAAGAAGG
CCTTCGGGTTGTAAAGCACTTTCAGCGAGGAGGAAAGGTCAGTAGCTAATATCTACTGGC
TGTGACGTTACTCGCAGAAGAAGCACCGGCTAACTCCGTGCCAGCAGCCGCGGTAATACG
GAGGGTGCAAGCGTTAATCGGAATTACTGGGCGTAAAGCGCACGCAGGCGGTTGGATAAG
TTAGATGTGAAAGCCCCGGGCTCAACCTGGGAATTGCATTTAAAACTGTCCGGCTAGAGT
CTTGTAGAGGggggTAGAATTCCAGGTGTAGCGGTGAAATGCGTAGAGATCTGGAGGAAT
ACCGGCCcccTGGACAGAGACTGACGCTCAGGTGCGAAAGCGTGGGGAGCAAACAGG
>OTU601
TCGAGAATCATTCGCAATGGGCGAAAGCCTGACGATGCGACGCCGTGTGAGCGATGAAGG
CCTTCGGGTCGTAAAGCTCTTTCGCTTGGGAACAAGAGAAGTCAGCTAATAACTGGCTAA
TTTGAGGGTACCAGGTAAAGAAGCACCGGCTAACTCCGTGCCAGCAGCTGCGGTAATACG
GAGGGTGCAAGCATTAATCGGATTTATTGGGCGTAAAGGGCGCGTAGGCTGAAAGATAAG
TCAGGTGTGAAATCCCGGGGCTCAACCTCGGAACAGCATTTGAAACTATTtttCTAGAGG
CTAGATGGAGAAAACGGAATTCCACAAGTAGCGGTGAAATGCGTAGATATGTGGAAGAAC
ACCGGTGGCGAAGGCGGTTTTCTAATTTAGACCTGACGCTGAGGCGCGAAAGCAAGGGGA
TCAAACAGG
>OTU602
TGGGGAATATTGGACAATGGGCGCAAGCCTGATCCAGCCATGCCGCGTGAGTGATGAAGG
CCCTAGGGTTGTAAAGCTCTTTCAGCGGGGACGATAATGACGGTACCCGCAGAAGAAGCC
CCGGCTAACTTCGTGCCAGCAGCCGCGGTAATACGAAGGgggCTAGCGTTGCTCGGAATC
ACTGGGCGTAAAGGGCGCGTAGGCGGATGATCAAGTCGGgggTGAAATCCTGAGGCTCAA
CCTCAGAACTGCCTTCGATACTGGTCGTCTCGAGTTCGGGAGAGGTGAGTGGAACTCCGA
GTGTAGAGGTGAAATTCGTAGATATTCGGAAGAACACCAGTGGCGAAGGCGGCTCACTGG
CCCGATACTGACGCTGAGGCGCGAAAGCGTGGGGAGCAAACAGG
>OTU603
TGGGGAATTTTGGACAATGGGCGCAAGCCTGATCCAGCAATGCCGCGTGCAGGATGAAGG
CCTTCGGGTTGTAAACTGCTTTTGTACGGAACGAAAAGGCTTtttCTAATACAAaaaGTC
AATGACGGTACCGTAAGAATAAGCACCGGCTAACTACGTGCCAGCAGCCGCGGTAATACG
TAGGGTGCAAGCGTTAATCGGAATTACTGGGCGTAAAGCGTGCGCAGGCGGTCTTGTAAG
ACAGGTGTGAAATCCCCGGGCTTAACCTGGGAATTGCATTTGTGACTGCAAGGCTGGAGT
GCGGCAGAGGgggATGGAATTCCGCGTGTAGCAGTGAAATGCGTAGATATGCGGAGGAAC
ACCGATGGCGAAGGCAATCCCCTGGGCCTGCACTGACGCTCATGCACGAAAGCGTGGGGA
GCAAACAGG
>OTU606
TAAGGAATATTGGTCAATGGACGCAAGTCTGAACCAGCCATGCCGCGTGAAGGATGAAGG
TCCTCTGGATTGTAAACTTCTTTTATATGGGACGAAACCTCTTATTCTTAAGAGACTGAC
GGTACCATAGGAATAAGCACCGGCTAACTCCGTGCCAGCAGCCGCGGTAATACGGAGGGT
GCAAGCGTTATCCGGATTCACTGGGTTTAAAGGGTGCGTAGGAGGGCAGGTAAGTCAGTG
GTGAAATCTTGGGGCTTAACCCCGAAACTGCCGTTGATACTATCTGTCTTGAATACCGTG
GAGATGAGCGGAATATGTCATGTAGCGGTGAAATGCTTAGATATGACATAGAACACCAAT
TGCGAAGGCAGCTCGTTACACGAATATTGACTCTGAGGCACGAAAGCGTGGGGATCAAAC
AGG
>OTU607
TGGgggATATTGCACAATGGAGGAAACTCTGATGCAGCGACGCCGCGTGAGTGAAGAAGT
ATTTCGGTATGTAAAGCTCTATCAGCAGGGAAGATGATGACGGTACCTGACTAAGAAGCC
CCGGCTAACTACGTGCCAGCAGCCGCGGTAATACGTAGGgggCAAGCGTTATCCGGATTT
ACTGGGTGTAAAGGGAGCGCAGGCGGTTTGGCAAGTTGAGAGTGGAAGCAGGgggCTCAA
CCcccTGACTGCTCCCAAAACTGTTAAACTTGAGTATGGGAGAGGCAGGCGGAATTCCTA
GTGTAGCGGTGAAATGCTTAGATATTAGGAAGAACACCGGTGGCGAAGGCGGCCTGCTGG
ACCAAAACTGACGCTGAGGCTCGAAAGCGTGGGTAGCAAACAGG
>OTU608
TGGGGAATATTGCACAATGGgggAAACCCTGATGCAGCGACGCCGCGTGGgggATGACGG
CCTTCGGGTTGTAAACCTCTTTCAGTAGGGAAGAAGCCTTCGGGTGACGGTACCTGCAGA
AGAAGTACCGGCTAACTACGTGCCAGCAGCCGCGGTAATACGTAGGGTACAAGCGTTGTC
CGGAATTATTGGGCGTAAAGAGCTCGTAGGTGGTCTGTCACGTCTGCTGTGGAAACGCAA
GGCTCAACCTTGCGCATGCAGTGGGTACGGGCGGACTAGAGTGCAGTAGGGGAGTCTGGA
ATTCCTGGTGTAGCGGTGAAATGCGCAGATATCAGGAGGAACACCGGTGGCGAAGGCGGG
ACTCTGGGCTGTAACTGACGCTGAGGAGCGAAAGCATGGGGAGCGAACAGG
>OTU609
TGGGGAATATTGGACAATGGgggCAACCCTGATCCAGCAATGCCGCGTgtgtgAAGAAGG
CCTGAGGGTTGTAAAGCACTTTCAGTGGGGAGGAGGGTGATTTGGTTAAGAGCTGAGTTA
CTGGACGTTACCCACAGAAGAAGCACCGGCTAACTCCGTGCCAGCAGCCGCGGTAATACG
GAGGGTGCGAGCGTTAATCGGAATTACTGGGCGTAAAGCGTGCGTAGGTGGTTGAATAAG
TTATCTGTGAAATTCCCGGGCTCAACCTGGGACGGTCAGGTAAGACTGTTTGACTCGAGT
ATGGGAGAGGGTAGTGGAATTTCCGGTGTAGCGGTGAAATGCGTAGAGATCGGAAGGAAC
ACCGGTGGCGAAGGCGGCTACCTGGCCTAATACTGACACTGAGGCACGAAAGCGTGGGGA
GCAAACAGG
>OTU610
TGGGGAATATTGCACAATGGgggAAATATCCAACAGCTGTGACGTTACTCGCAGAAGAAG
CACCGGCTAACTCCGTGCCAGCAGCCGCGGTAATACGGAGGGTGCAAGCGTTAATCGGAA
TTACTGGGCGTAAAGCGCACGCAGGCGGTTGGATAAGTTAGATGTGAAAGCCCCGGGCTC
AACCTGGGAATTGCATTTAAAACTGTCCAGCTAGAGTCTTGTAGAGGggggTAGAATTCC
AGGTGTAGCGGTGAAATGCGTAGAGATCTGGAGGAATACCGGTGGCGAAGGCGGCCcccT
GGACAAAGACTGACGCTCAGGTGCGAAAGCGTGGGGAGCAAACAGG
>OTU611
TGGGGAATTTTGGACAATGGgggAAACCCTGATCCAGCCATCCCGCGTGTGCGATGAAGG
CCTTCGGGTTGTAAAGCACTTTTGGCAGGAAAGAAACGTCATGGGCTAATACCCCGTGAA
ACTGACGGTACCTGCAGAATAAGCACCGGCTAACTACGTGCCAGCAGCCGCGGTAATACG
TAGGGTGCAAGCGTTAATCGGAATTACTGGGCGTAAAGCGTGCGCAGGCGGTTCGGAAAG
AAAGATGTGAAATCCCAGAGCTTAACTTTGGAACTGCATTtttAACTACCGAGCTAGAGT
gtgtCAGAGGGAGGTGGAATTCCGCGTGTAGCAGTGAAATGCGTAGATATGCGGAGGAAC
ACCGATGGCGAAGGCAGCCTCCTGGGATAACACTGACGCTCATGCACGAAAGCGTGGGGA
GCAAACAGG
>OTU612
TGGGGAATATTGGACAATGGGCGAAAGCCTGATCCAGCCATGCCGCGTgtgtgAAGAAGG
CTTTCGGGTTGTAAAGCACTTTCAGCGAGGAAGAAAGCCTTTGGGTTAATACCCCAGAGG
AAGGACATCACTCGCAGAAGAAGCACCGGCTAACTCCGTGCCAGCAGCCGCGGTAATACG
GAGGGTGCGAGCGTTAATCGGAATTACTGGGCGTAAAGCgcgcgTAGGTGGCTTGGCACG
CCGGTTGTGAAAGCCCCGGGCTCAACCTGGGAACGGCATCCGGAACGGCCAGGCTAGAGT
GCAGGAGAGGAAGGTAGAATTCCCGGTGTAGCGGTGAAATGCGTAGAGATCGGGAGGAAT
ACCAGTGGCGAAGGCGGCCTTCTGGCCTGACACTGACACTGAGGTGCGAAAGCGTGGGTA
GCAAACAGG
>OTU614
TGGGGAATATTGGACAATGGgggCAACCCTGATCCAGCAATTCTGtgtgCACGAAGACGG
TTTTCGGATTGTAAAGTGCTTTCAGCAGGGAAGAAGGAAGTGACGGTACCTGCAGAAGAA
GCGACGGCTAAATACGTGCCAGCAGCCGCGGTAATACGTATGTCGCGAGCGTTATCCGGA
ATTATTGGGCATAAAGGGCATCTAGGCGGCCTAACAAGTCAGGGGTGAAAACCTGCGGCT
CAACCGCAGGCTTGCCTTTGAAACTGTGAGGCTGGAGTATCGGAGAGGTGGACGGAACTG
CACGAGTAGAGGTGAAATTCGTAGATATGTGCAGGAATGCCGATGATGAAGATAGTTCAC
TGGACGATAACTGACGCTGAAGTGCGAAAGCCGGgggAGCAAACAGG
>OTU615
TCTTTCCTTTTCCccccTTTCCTCCCTTCTGCTTTCGCCACTCCTCTTtttCTCATAAGG
CCTTCGTGTTGTAAAGCACTGTTGTCAGGGAAGAACAGATGTTAGCGGACATGCTCCTAT
TGTGACGGTACCTTACCAGAAAGCCACGGCTAACTACGTGCCAGCAGCCGCGGTAATACG
TAGGTGGCgcgcgTTATCCGGAATTATTGGGCGTAAAGGGCGTGTAGGCGGTGTTTTAAG
TCTGATGTGAAAGCCAACGGCTCAACCGTTGAAATGCATTGGAAACTGGAACACTTGAGT
GTCGGAGAGGAAAGCGGAATTCCTAGTGTAGCGGTGAAATGCGTAGATATTAGGAGGAAC
ACCAGTGGCGAAGGCGGCTTTCTGGACGACAACTGACGCTGAGGCGCGAAAGCGTGGGGA
GCAAACAGG
>OTU616
TAGGGAATCTTCCGCAATGGACGAAAGTCTGACGGAGCAACGCCGCGTGAGTGATGAAGG
TTTTCGGATCGTAAAACTCTGTTGTTGGGGAAGAACAAGTACGAGAGTAACTGCTCGTAC
CTTGACGGTACCTAACCAGAAAGCCACGGCTAACTACGTGCCAGCAGCCGCGGTAATACG
TAGGTGGCAAGCGTTGTCCGGAATTATTGGGCGTAAAGGGCTCGCAGGCGGTTttttAAG
TCTGATGTGAAATCTTGTGGCTTAACCACAAGCGGTCATTGGAAACTGGAAGACTTGAGT
ACAGAAGAGGAGAGTGGAATTCCACGTGTAGCGGTGAAATGCGTAGAGATGTGGAGGAAC
ACCAGTGGCGAAGGCGACTctctGGTCTGTAACTGACGCTGAGGAGCGAAAGCGTGGGGA
GCAAACAGG
>OTU618
TTtttCCTCTTTCACCCTTTTCTCCCTCCTTATTCCTCCCTTCCTCTTTTCTTCCTCCGT
CCTTCGGTTTGTACAGTACTTTCCGTCGTGAGGACGGTGGTTCCTTTAATACCTTCATCC
TTTGACGTTACCTACAGAAGAAGCACCGGCTAACTCCGTGCCAGCAGCCGCGGTAATACG
GAGGGTGCAAGCGTTAATCGGAATTACTGGGCGTAAAGCGCATGCAGGTGGTTTGTTAAG
TCAGATGTGAAAGCCCTGGGCTCAACCTAGGAATCGCATTTGAAACTGACAAGCTAGAGT
ACTGTAGAGGggggTAGAATTTCAGGTGTAGCGGTGAAATGCGTAGAGATCTGAAGGAAT
ACCGGTGGCGAAGGCGGCCcccTGGACAGATACTGACACTCAGATGCGAAAGCGTGGGGA
GCAAACAGG
>OTU620
TTTGTCATATTTCACAATGGGGTACACCCTGCTGCCTCCTTTCCTCTTttttGCCTCCTT
CCTTCTGGTTTTACCTCCCTTTCCGTCGTTCGTACATTTTGAGTCTTAATCCGGCTCCTC
TTTGCCGTTCCCTACAGAAGAAGGACCGGCTAACTCCGTGCCAGCAGCCGCGGTAATACG
GAGGGTCCGAGCGTTAATCGGAATTACTGGGCGTAAAGCGTGCGCAGGCGGTTTGTTAAG
CGAGATGTGAAAGCCCTGGGCTCAACCTAGGAATAGCATTTCGAACTGGCGAACTAGAGT
CTTGTAGAGGggggTAGAATTCCAGGTGTAGCGGTGAAATGCGTAGAGATCTGGAGGAAT
ACCGGTGGCGAAGGCGGCCcccTGGACAAAGACTGACGCTCATGCACGAAAGCGTGGGGA
GCAAACAGG
>OTU621
TTTTCCTCTTTCCcccTTttttCCccccTTCTTCCTCCCTTCCTCTTtttttCCTCCTTC
CTTCTTGTTTTCACGCCCTTTCCTTCTTTCTGCACGTGTCCTTCTTCATACTTCTTCTCT
TTGACGTTCCCTACAGAAGAAGGACCGGCTAACTCCGTGCCAGCAGCCGCGGTAATACGG
AGGGTCCGAGCGTTAATCGGAATTACTGGGCGTAAAGCGTGCGCAGGCGGTTTGTTAAGC
GAGATGTGAAAGCCCTGGGCTCAACCTAGGAATAGCATTTCGAACTGACAAACTAGAGTC
TTGTAGAGGggggTAGAATTCCAGGTGTAGCGGTGAAATGCGTAGAGATCTGGAGGAATA
CCGGTGGCGAAGGCGGCCcccTGGACAAAGACTGACGCTCATGCACGAAAGCGTGGGGAG
CAAACAGG
>OTU623
TGGGGAATCTTGCGCAATGGGCGAAAGCCTGACGCAGCGACGCCGCGTGTGCGATGAAGG
TCTTCGGATCGTAAAGCACTGTCGCGAGGGAAGAAACCTGACGGTACCTCGAGAGGAAGC
ACCGGCTAACTCTGTGCCAGCAGCCGCGGTAATACAGAGGGTGCGAGCGTTGTTCGGAAT
TATTGGGCGTAAAGCGCGAGTAGGCGGCTTGTTAAGTCGCGTGTGAAAGCTCCCGGCTCA
ACCGGGAAAGTGCgcgcgAAACTGGCGAGCTTGAGTGCTGGAGAGGGTGGCGGAATTCCC
GGTGTAGAGGTGAAATTCGTAGATATCGGGAGGAACACCAGAGGCGAAGGCGGCCACCTG
GAAAGACACTGACGCTGAGAAGCGAAAGCGTGGGGAGCAAACAGG
>OTU624
TGGGGAATTTTGGACAATGGGCGCAAGCCTGATCCAGCAATGCCGCGTGCAGGAAGAAGG
CCTTCGGGTTGTAAACTGCTTTTGTACGGAACGAAAAGGTCTGGGTTAATACCCTGGGCT
CATGACGGTACCGTAAGAATAAGCACCGGCTAACTACGTGCCAGCAGCCGCGGTAATACG
TAGGGTGCAAGCGTTAATCGGAATTACTGGGCGTAAAGCGTGCGCAGGCGGTTTTGTAAG
ACAGGCGTGAAATCCCCGGGCTCAACCTGGGAATGGCGCTTGTGACTGCAGAGCTGGAGT
GCGGCAGAGGgggATGGAATTCCGCGTGTAGCAGTGAAATGCGTAGATATGCGGAGGAAC
ACCAGTGGCGAAGGCGATCCCCTGGGCCTGCACTGACGCTCATGCGCGAAAGCGTGGGGA
GCAAACAGG
>OTU625
TGGTTCCTTttttACCCTTTTCTCCCTCCTTATCCCGCCATTCCTCTTTCCTGCTGAAGG
CCTTCGGGTTGTAAACTGCTTTTGTACGGAACGAAAAGACTCCTTCTAATAAAGGgggTC
CATGACGGTACCGTAAGAATAAGCACCGGCTAACTACGTGCCAGCAGCCGCGGTAATACG
TAGGGTGCGAGCGTTAATCGGAATTACTGGGCGTAAAGCGTGCGCAGGCGGTTAtataAG
ACAGATGTGAAATCCCCGGGCTCAACCTGGGAACTGCATTTGTGACTGTATAGCTAGAGT
ACGGCAGAGGgggATGGAATTCCGCGTGTAGCAGTGAAATGCGTAGATATGCGGAGGAAC
ACCGATGGCGAAGGCAATCCCCTGGGCCTGTACTGACGCTCATGCACGAAAGCGTGGGGA
GCAAACAGG
>OTU626
TGGGGAATATTGGACAATGGGCGCAAGCCTGATCCAGCCATACCGCGTGGGTGAAGAAGG
CCTTCGGGTTGTAAAGCCCTTTTGTTGGGAAAGAAATCCAGCTGGTTAATACCCGGTTGG
GATGACGGTACCCAAAGAATAAGCACCGGCTAACTTCGTGCCAGCAGCCGCGGTAATACG
AAGGGTGCAAGCGTTACTCGGAATTACTGGGCGTAAAGCGTGCGTAGGTGGTCGTTTAAG
TCCGTTGTGAAAGCCCTGGGCTCAACCTGGGAACTGCAGTGGATACTGGACGACTAGAGT
GTGGTAGAGGGTAGCGGAATTCCTGGTGTAGCAGTGAAATGCGTAGAGATCAGGAGGAAC
ATCCATGGCGAAGGCAGCTACCTGGACCAACACTGACACTGAGGCACGAAAGCGTGGGGA
GCAAACAGG
>OTU628
TTtttCCTCTTTTACCCTTTTCTACCTCCTTCTCCCTCCCTTCCTCTTttttGCCTCCTT
CCTTTTGGTTTTACCTCCCTTTCCGCTATTCGTATGCTCCTTGTCTTAATCCTCTCGTCT
CTTGTACTTTCCTCGCAGAATAAGCACCGGCTAACTCTGTGCCAGCAGCCGCGGTAATAC
AGAGGGTGCGAGCGTTAATCGGATTTACTGGGCGTAAAGCGTGCGTAGGCGGCTTtttAA
GTCGGATGTGAAATCCCTGAGCTTAACTTAGGAATTGCATTCGATACTGGGAAGCTAGAG
TATGGGAGAGGATGGTAGAATTCCAGGTGTAGCGGTGAAATGCGTAGAGATCTGGAGGAA
TACCGATGGCGAAGGCAGCCATCTGGCCTAATACTGACGCTGAGGTACGAAAGCATGGGG
AGCAAACAGG
>OTU629
TGGGGAATATTGCACAATGGGCGGAAGCCTGATGCAGCGACGCCGCGTGAGGGATGACGG
CCTTCGGGTTGTAAACCTCTTTCAGCAGGGACGAAGCGTAAGTGACGGTACCTGCAGAAG
AAGCGCCGGCCAACTACGTGCCAGCAGCCGCGGTAAGACGTAGGGCGCGAGCGTTGTCCG
GATTTATTGGGCGTAAAGAGCTCGTAGGCGGCTTGTCGCGTCGACTGTGAAAACCCGCAG
CTCAACTGCGGGCCTGCAGTCGATACGGGCAGGCTAGAGTTCGGTAGGGGAGACTGGAAT
TCCTGGTGTAGCGGTGAAATGCGCAGATATCAGGAGGAACACCGGTGGCGAAGGCGGGTC
TCTGGGCCGATACTGACGCTGAGGAGCGAAAGCGTGGGGAGCGAACAGG
>OTU630
TAGGGAATTTTCCACAATGGACGAAAGTCTGATGGAGCAACGCCGCGTGCAGGATGAATG
CCTTCGGGTTGTAAACTGCTTTTATATGTGACGAATATGACGGTAGCATATGAATAAGGA
TCGGCTAACTCCGTGCCAGCAGCCGCGGTCATACGGAGGATCCAAGCGTTATCCGGAATT
ACTGGGCGTAAAGAGTTGCGTAGGTGGCATAGTAAGTCTGTAGTGAAAGCGTGGGGCTCA
ACCCCATACACATTATGGAAACTGCTAAGCTAGAGGACGAgagagGTAATTGGAATTCCC
AGTGTAGGAGTGAAATCCGTAGATATTGGGAGGAACACCGATGGCGTAGGCAGATTACTG
GCTAGTTCCTGACACTAAGGCACGAAAGCGTGGGGAGCAAACGGG
>OTU631
TAGGGAATCTTCCGCAATGGACGAAAGTCTGACGGAGCGACGCCGCGTGAGCGAAGAAGG
TCTTCGGATCGTAAAGCTCTGTTGTTAGGGAAGAAGAAGTACCGTTCGAATAGGGCGGTA
CGGTGACGGTACCTAACGAGAAAGCCCCGGCTAACTACGTGCCAGCAGCCGCGGTAATAC
GTAGGgggCGAGCGTTGTCCGGAATTATTGGGCGTAAAGCgcgcgcAGGCGGTCCCTTAA
GTCTGATGTGAAAGCCCACGGCTCAACCGTGGAGGGTCATTGGAAACTGGgggACTTGAG
TGCAGAAGAGGAGAGCGGAATTCCACGTGTAGCGGTGAAATGCGTAGAGATGTGGAGGAA
CACCAGTGGCGAAGGCGGCTctctGGTCTGTAACTGACGCTGAGGCGCGAAAGCGTGGGG
AGCAAACAGG
>OTU632
TTTGTCATATTTCACAATGGGTTACCcccTGATGCCTCCCTTCCTCTTtttttCCTCCGT
CCTTCGGTTTGTACAGCACTTTCCGCTCTGAGGACAGGTCCGTCTCTAATATCTCCTTTC
TGTGACGTTACTCGCAGAAGAAGCACCGGCTAACTCCGTGCCAGCAGCCGCGGTAATACG
GAGGGTGCAAGCGTTAATCGGAATTACTGGGCGTAAAGCGCACGCAGGCGGTTGGATAAG
TTAGATGTGAAAGCCCCGGGCTCAACCTGGGAATTGCATTTAAAACTGTCCGGCTAGAGT
CTTGTAGAGGggggTAGAATTCCAGGTGTAGCGGTGAAATGCGTAGAGATCTGGAGGAAT
ACCGGTGGCGAAGGCGGCCcccTGGACAGAGACTGACGCTCAGGTGCGAAAGCGTGGGGA
GCAAACAGG
>OTU633
TGGGGAATATTGCACAATGGGCGAAAGCCTGATGCAGCGACGCCGCGTGAGGGATGACGG
CCTTCGGGTTGTAAACCTCTTTCAGCAGGGAACAAGGCCAGGGTTTTCTCTGGTTGAGGG
TACTTGCAGAAGAAGCGCCGGCTAACTACGTGCCAGCAGCCGCGGTAATACGTAGGGCGC
AAGCGTTGTCCGGAATTATTGGGCGTAAAGAGCTCGTAGGCGGTTTGTCGCGTCTGCTGT
GAAAGCCCGGGGCTTAACCCCGGGTCTGCAGTGGGTACGGGCAGACTAGAGTGCAGTAGG
GGAGACTGGAATTCCTGGTGTAGCGGTGAAATGCGCAGATATCAGGAGGAACACCGATGG
CGAAGGCAGGTCTCTGGGCTGTTACTGACGCTGAGGAGCGAAAGCATGGGGAGCGAACAG
G
>OTU636
TGGGGAATCTTGCGCAATGGGCGAAAGCCTGACGCAGCGACGCCGCGTGAGTGATGAAGG
CCTTCGGGTTGTAAAGCTCTGTGGGGCGAGACGAATAAGTGCAGCCTAATACGTTGCATG
ATGACGGTATCGCCTTAGCAAGCACCGGCTAACTCTGTGCCAGCAGCCGCGGTAAGACAG
AGGGTGCAAACGTTGTTCGGAATTACTGGGCGTAAAGCGAGTGTAGGCGGTCTCATAAGT
CGGGTGTGAAAGCCCCGGGCTCAACCCGGGAAGTGCACTCGAAACTGTGAGGCTAGAGTA
TCGGAGAGGTTGGTGGAATTCTCGGTGTAGAGGTGAAATTCGTAGATATCGAGAGGAACA
CCGGTGGCGAAGGCGGCCAACTGGACGAATACTGACGCTGAGACTCGAAAGCGTGGGGAG
CAAACAGG
>OTU639
TGGGGAATATTGGACAATGGGCGCAAGCCTGATCCAGCCATGCCGCGTGAGTGATGAAGG
CCTTAGGGTTGTAAAGCTCTTTCACCGATGAAGATAATGACGGTAGTCGGAGAAGAAGCC
CCGGCTAACTTCGTGCCAGCAGCCGCGGTAATACGAAGGgggCTAGCGTTGTTCGGAATT
ACTGGGCGTAAAGCGCACGTAGGCGGATATTTAAGTCAGGGGTGAAATCCCGCAGCTCAA
CTGCGGAACTGCCTTTGATACTGGGTATCTTGAGTATGGAAGAGGTTAGTGGAATTGCGA
GTGTAGAGGTGAAATTCGTAGATATTCGCAGGAACACCAGTGGCGAAGGCGGCTAACTGG
TCCATAACTGACGCTGAGGTGCGAAAGCGTGGGGAGCAAACAGG
>OTU640
TGGGGAATTTTGGACAATGGGCGCAAGCCTGATCCCACTTTCAGTAGGGAGGAAAGGGTA
AGTCCTAATACGGCTTATCTGTGACGTTACCTACAGAAGAAGGACCGGCTAACTCCGTGC
CAGCAGCCGCGGTAATACGGAGGGTCCGAGCGTTAATCGGAATTACTGGGCGTAAAGCGT
GCGCAGGCGGTTTGTTAAGCGAGATGTGAAAGCCCTGGGCTCAACCTAGGAATAGCATTT
CGAACTGACAAACTAGAGTCTTGTAGAGGggggTAGAATTCCAGGTGTAGCGGTGAAATG
CGTAGAGATCTGGAGGAATACCGGTGGCGAAGGCGGCCcccTGGACAAAGACTGACGCTC
ATGCACGAAAGCGTGGGGAGCAAACAGG
>OTU641
TGGGGAATATTGCACAATGGGCGAAAGCCTGATGCAGCGACGCCGCGTGGgggATGAAGG
CCTTCGGGTTGTAAACCTCTTTTACCACCAACGCAGGCTCCACGTTCTCGTGGGGTTGAC
GGTAGGTGGGGAATAAGGACCGGCTAACTACGTGCCAGCAGCCGCGGTAATACGTAGGGT
CCGAGCGTTGTCCGGAATTATTGGGCGTAAAGAGCTCGTAGGCGGCATGTCGCGTCTGCT
GTGAAAGACCGGGGCTTAACTCCGGTTCTGCAGTGGATACGGGCATGCTAGAGGTAGGTA
GGGGAAACTGGAATTCCTGGTGTAGCGGTGAAATGCGCAGATATCAGGAGGAACACCGGT
GGCGAAGGCGGGTTTCTGGGCCTTACCTGACGCTGAGGAGCGAAAGCATGGGGAGCGAAC
AGG
>OTU642
TGGGGAATATTGCACAATGGgggAAACCCTGATGCAGCCATGCCGCGTgtgtgAAGAAGG
CCTTCGGGTTGTAAAGCACTTTCAGCGAGGAGGAAAGGTTGGTAGCTAATAACTGCCAGC
TGTGACGTTACTCGCAGAAGAAGCACCGGCTAACTCCGTGCCAGCAGCCGCGGTAATACG
GAGGGTGCAAGCGTTAATCGGAATTACTGGGCGTAAAGCGCACGCAGGCGGTTGGATAAG
TTAGATGTGAAAGCCCCGGGCTCAACCTGGGAATTGCATTTAAAACTGTCCAGCTAGAGT
CTTGTAGAGGggggTAGAATTCCAGGTGTAGCGGTGAAATGCGTAGAGATCTGGAGGAAT
ACCGGTGGCGAAGGCGGCCcccTGGACAGGAGCAAACAGG
>OTU643
TGGGGAATATTGCACAATGGgggAAACCCTGATGCAGCCATGCCGCGTgtgtgAAGAAGG
CCTTCGGGTTGTAAAGCACTTTCAGCGAGGAGGAAAGGTTGGTAGCTAATAACTGCCAGC
TGTGACGTTACTCGCAGAAGAAGCACCGGCTAACTCCGTGCCAGCAGCCGCGGTAATACG
GAGGGTGCAAGCGTTAATCGGAATTACTGGGCGTAAAGCgcgcgTAGGTGGTTCAGTAAG
TTGGAAGTGAAATCCCCGGGCTCAACCTGGGAACTGCTTTCAAAACTGCTGAGCTAGAGT
ACGGTAGAGGGTGGTGGAATTTCCTGTGTAGCGGTGAAATGCGTAGAGATCTGGAGGAAT
ACCGGTGGCGAAGGCGGCCcccTGGACAAAGACTGACGCTCAGGTGCGAAAGCGTGGGGA
GCAAACAGG
>OTU644
TGGgggATATTGCGCAATGGGCGAAAGCCTGACGCAGCGACGCCGCGTGGGTGATGAAGG
CCTTCGGGTCGTAAAGCCCTGTCGAGGgggAAGAAACAGCTGCGGTCGAATAGGCCGCAG
CCCTGACGGTACCCCTAAAGGAAGCACCGGCTAACTCCGTGCCAGCAGCCGCGGTAATAC
GGAGGGTGCGAGCGTTGTTCGGAATCACTGGGCGTAAAGCGCGTGTAGGCGGTCTACTAA
GTCTGATGTGAAAGCCCGGGGCTCACCCTCGGAAGTGCATTGGAAACTGGCAGACTGGAG
TCCCGGAGAGGAGGGTGGAATTCCTGGTGTAGCGGTGAAATGCGTAGATATCAGGAGGAA
CACCGGTGGCGAAGGCGGCCCTCTGGACGGTGACTGACGCTGAGACGCGAAAGCGTGGGG
AGCAAACAGG
>OTU646
TGGGGAATATTGGACAATGGggggAACCCTGATCCAGCGATGCCGCGTgtgtgAAGAAGG
CCTGAGGGTTGTAAAGCACTTTCGGTGGGGAGGAGGGTTGACAGGTTAAGAGCTGGTTGA
CTGGACGTTACCCACAAAAGAAGCACCGGCTAACTCCGTGCCAGCAGCCGCGGTAATACG
GAGGGTGCGAGCGTTAATCGGAATTACTGGGCGTAAAGGGTGAGTAGGTGGTAATTTAAG
ATAACTGTAAAAGTCCTGGGCTCAACCTGGGGATGTCAGTTAAGACTGAGTTACTTGAGT
ATAGGAGAGGGTAGTGGAATTTCCGGTGTAGCGGTGAAATGCGTAGATATCGGAAGGAAC
ATCGGTGGCGAAGGCGGCTACCTGGCCTGATACTGACACTGAGTCACGAAAGCGTGGGGA
GCAAACAGG
>OTU648
TTtttCCTTttttCCCCTTTTCTCCCTCCTTATCCCTCCCTTCCTCTTTCTTGCCTCCGT
CCTTCTGTTtttACCCCTCTTttttCCGTTCCGACACTctctTttttAATCCCTCTGTTT
CCTGACGTTCCCTGACGAATAAGCACCGGCTAACTACGTGCCAGCAGCCGCGGTAATACG
TAGGGTGCAAGCGTTAATCGGAATTACTGGGCGTAAAGCGTGCGCAGGCGGTTATGCAAG
ACAGAGGTGAAATCCCCGGGCTCAACCTGGGAACTGCCTTTGTGACTGCATAGCTAGAGT
ACGGTAGAGGgggATGGAATTCCGCGTGTAGCAGTGAAATGCGTAGATATGCGGAGGAAC
ACCGATGGCGAAGGCAAGCCCCTGGACCTGTACTGACGCTCATGCACGAAAGCGTGGGGA
GCAAACAGG
>OTU649
TTtttCCTCTTTTACCCTTttttGCCcccTTATCCCTCCCTTCCTCTTtttttCCTCCGT
CCTTTTGTTTGTACAGCACTTTCCGCTCTGAGGATGCTACCGCTCTTAATACTCTTGTCT
CGTGGACGTTACTCGCAGAATAAGCACCGGCTAACTCTGTGCCAGCAGCCGCGGTAATAC
AGAGGGTGCgcgcgTTAATCGGATTTACTGGGCGTAAAGCGTGCGTAGGCGGCTTtttAA
GTCGGATGTGAAATCCCCGAGCTTAACTTGGGAATTGCATTCGATACTGGGAAGCTAGAG
TATGGGAGAGGATGGTAGAATTCCAGGTGTAGCGGTGAAATGCGTAGAGATCTGGAGGAA
TACCGATGGCGAAGGCAGCCATCTGGCCTAATACTGACGCTGAGGTACGAAAGCATGGGG
AGCAAACAGG
>OTU650
TAGGGAATCTTCCACAATGGACGAAAGTCTGATGGAGCAACGCCGCGTGAGCGAAGAAGG
TTTTCGGATCGTAAAGCTCTGTTGTGAGGGAAGAACAAGTACAGGAGTAACTGCCTGTAC
CTTGACGGTACCTCATTAGAAAGCCACGGCTAACTACGTGCCAGCAGCCGCGGTAATACG
TAGGTGGCAAGCGTTGTCCGGAATTATTGGGCGTAAAGCgcgcgcAGGCGGCCTTTTAAG
TCTGATGTGAAAGCCCACGGCTTAACCGTGGAGGGTCATTGGAAACTGGAAAACTTGAGT
GCAGAAGAGGAAAGTGGAATTCCATGTGTAGCGGTGAAATGCGCAGAGATATGGAGGAAC
ACCAGTGGCGAAGGCGACTTTCTGGTCTGTAACTGACGCTGATGTGCGAAAGCGTGGGGA
TCAAACAGG
>OTU651
TGGGGAATATTGCACAATGGGCGCAAGCCTGATGCAGCGACGCCGCGTGGgggATGGAAG
GCCTTCGGGTTGTAAACTCCTTTCGCCCGGGACGAAGCCCACCTGGTGGGTGACGGTACC
GTGGAGAAGAAGCACCGGCTAACTACGTGCCAGCAGCCGCGGTAATACGTAGGGTGCAAG
CGTTGTCCGGATTTACTGGGCGTAAAGAGCTCGTAGGTGGTgtgtCGCGTCGTCTGTGAA
ATTCCGGGGCTTAACTCCGGGCGTGCAGGCGATACGGGCACGACTAGAGTGCTGTAGGGG
TAACTGGAATTCCTGGTGTAGCGGTGAAATGCGCAGATATCAGGAGGAACACCGATGGCG
AAGGCAGGTTACTGGGCAGTTACTGACGCTGAGGAGCGAAAGCATGGGGAGCAAACAGG
>OTU653
TTtttCCTCTTTTCCCCTTTTCTCCCTCCTTCTCCCTCCCTTCCTCTTTCTTTCCTCCTT
CCTTCGGTTtttACCGCGCTTttttCTGTTCGCACATCCTGGCCTCTCCTCCCTTTCTTT
TCTTCTATTCCCAGAAGAATAAGGACCGGCTAACTACGTGCCAGCAGCCGCGGTAATACG
TAGGGTCCAAGCGTTAATCGGAATTACTGGGCGTAAAGCGTCCGCAGGTGGCTTGATAAG
ATAGAGGTGAAATCCCTGGGCTCAACCTAGGAATTGCCTTTATGACTGTCTCGCTAGAGT
ATGGGAGAGGggggTGGAATTCCACGTGTAGCAGTGAAATGCGTAGAGATGTGGAGGAAC
ACCGATGGCGAAGGCAACCcccTGGCCTAATACTGACACTCATGGACGAAAGCGTGGGGA
GCAAACAGG
>OTU654
TCTTTCCTTTTCCccccTTTCCTCCCTTCTTCTTTCTCCCCTCCTCTTtttCTCCTCCTT
CCTTCGGTTtttACCGCCCTGTTTTCCGTTCCTACCCGATGTGCTCTGCCCTTCTCCTCT
TtttCCGTTCCCTTACCAGAAAGCCACGGCTAACTACGTGCCAGCAGCCGCGGTAATACG
TAGGTGGCGAGCGTTATCCGGAATTATTGGGCGTAAAGGGCGTGTAGGCGGTGTTTTAAG
TCTGATGTGAAAGCCAACGGCTCAACCGTTGAAATGCATTGGAAACTGGAACACTTGAGT
GTCGGAGAGGAAAGCGGAATTCCTAGTGTAGCGGTGAAATGCGTAGATATTAGGAGGAAC
ACCAGTGGCGAAGGCGGCTTTCTGGACGAAAACTGACGCTGAGGCGCGAAAGCGTGGGGA
GCAAACAGG
>OTU655
TCTTTCCTTTTCCACCCTTTCCTACCTTCTTATTTCTCCCCTCCTCTTtttCTCCTCCGT
CCTTCGGTTTGTACAGCACTGTTTTCCGTGAAGACCCGATGTTCTCTGAAATGCTCATCT
TGTGACGGTACCTTACCAGAAAGCCACGGCTAACTACGTGCCAGCAGCCGCGGTAATACG
TAGGTGGCGAGCGTTATCCGGAATTATTGGGCGTAAAGGGCGTGTAGGCGGTGTTTTAAG
TCTGATGTGAAAGCCAACGGCTCAACCGTTGAAATGCATTGGAAACTGGAACACTTGAGT
GTCGGAGAGGAAAGCGGAATTCCTAGTGTAGCGGTGAAATGCGTAGATATTAGGAGGAAC
ACCAGTGGCGAAGGCGGCTGTCTGGACGACAACTGACGCTGAGGCGCGAAAGCGTGGGGA
GCAAACAGG
>OTU656
TGGGGAATATTGGACAATGGGCGAAAGCCTGATCCAGCAATGCCGCGTgtgtgAAGAAGG
CCTTCGGGTTGTAAAGCACTTTTAGCGAGGAGGAAAGGCTTAGGGTTAATACCCCTAAGA
GTTGACGTTACTCGCAGAAaaaGCACCGGCAAACTCTGTGCCAGCAGCCGCGGTAATACA
GAGGGTGCAAGCGTTAATCGGAATTACTGGGCGTAAAGAGCACGTAGGCGGATGCTTAAG
TCGAGTGTGAAATCCCCGGGCTCAACCTGGGAACTGCATTCGATACTGGGCATCTAGAGT
ATGGTAGAGGAAAGTGGAATTCCCGGTGTAGCGGTGAAATGCGTAGATATCGGGAGGAAC
ACCAGTGGCGAAGGCGGCTTTCTGGATCAATACTGACGCTGAGGTGCGAAAGCGTGGGGA
GCAAACAGG
>OTU657
TGGGGAATATTGCGCAATGGgggAAACCCTGACGCAGCGACGCCGCGTGCGGGATGAAGG
CCTTCGGGTTGTAAACCGCTTTTGATTGGGAGCAAGCCTTTTGGGTGAGTGTACCTTTCG
AATAAGCGCCGGCTAACTACGTGCCAGCAGCCGCGGTAATACGTAGGGCGCAAGCGTTAT
CCGGAATTATTGGGCGTAAAGAGCTTGTAGGCGGTTCGTCGCGTCTGGTGTGAAAGCCCA
TCGCTTAACGGTGGGTCTGCGCCGGGTACGGGCGGGCTAGAGTGCAGTAGGGGAGACTGG
AATTCCCGGTGTAACGGTGGAATGTGTAGATATCGGGAAGAACACCAATGGCGAAGGCAG
GTCTCTGGGCTGTTACTGACGCTGAGAAGCGAAAGCGTGGGGAGCGAACAGG
>OTU658
TGGGGAATATTGCACAATGGgggAAACCCTGATGCAGCCATGCCGCGTgtgtgAAGAAGG
CCTTCGGGTTGTAAAGCACTTTCAGCGAGGAGGAAAGGTTGGTAGCTAATAACTGCCAGC
TGTGACGTTACTCGCAGAAGAAGCACCGGCTAACTCCGTGCCAGCAGCCGCGGTAATACG
GAGGGTGCAAGCGTTAATCGGAATTACTGGGCGTAAAGCGCACGCAGGCGGTTGGATAAG
TTAGATGTGAAAGCCCCGGGCTCAACCTGGGAATTGCATTTAAAACTGTCCAGCTAGAGT
GGGGAGCAAACAGG
>OTU659
TGGGGAATCTTGGACAATGGgggCAACCCTGATCCAGCGATGCCGCGTGGGTGAAGAAGG
CCTTCGGGTTGTAAAGCCCTTTAGGCTGGGAAGAAGGTTGTGGGGTGAATATCCCTGCAA
TTTGACGGTACCAGCAGAATAAGCACCGGCAAACTCTGTGCCAGCAGCCGCGGTAATACA
GAGGGTGCGAGCGTTAATCGGATTTACTGGGCGTAAAGGGCGCGTAGGCGGTTAAATGAG
TGTGATGTGAAAGCCCAGGGCTTAACCTTGGAAGTGCATCGCAAACGATTTAACTGGAGT
ATATGAGAGGGTGGTGGAATTTCCGGTGTAGCGGTGAAATGCGTAGAGATCGGAAGGAAC
GTCAATGGCGAAGGCAGCCACCTGGCATAATACTGACGCTGAGGCGCGAAAGCGTGGGGA
GCAAACAGG
>OTU660
TAGGGAATATTGGACAATGGTTGCAAGACTGATCCAGCCATGCCGCGTGCAGGAAGAAGG
CCTTCTGGGTCGTAAACTGCTTtttCCTGTGGATAAAATACCCGTGCGCGGGGAATTGAA
GGTAACAGGGGAATAAGCCACGGCTAACTACGTGCCAGCAGCCGCGGTAATACGTAGGTG
GCAAGCGTTGTCCGGATTTATTGGGTTTAAAGGGTGCGTAGGCGGCCCCATAAGTCAGTG
GTGAAATACGGCAGCTCAACTGTCGAGGTGCCATTGATACTGCGGGGCTTGAGTACTGGT
GAGGTAGGCGGAATTGACGGTGTAGCGGTGAAATGCTTAGATATCGTCAAGAACACCGAT
AGCGAAGGCAGCTTACTAAGGAGTAACTGACGCTGAGGCACGAAAGTGCGGGGATCAAAC
AGG
>OTU661
TGGGGAATATTGCACAATGGGCGCAAGCCTGATGCAGCCATGCCGCGTGTATGAAGAAGG
CCTTCGGGTTGTAAAGTACTTTCAGTAGGGAGGAAGGTGGTTAAGTTAATACCTTAATCA
TTTGACGTTACCTACAGAAGAAGCACCGGCTAACTCCGTGCCAGCAGCCGCGGTAATACG
GAGGGTGTAAGCGTTAATCGGAATTACTGGGCGTAAAGCGCACGCAGGCGGTTGGATAAG
TTAGATGTGAAAGCCCCGGGCTCAACCTGGGAATTGCATTTAAAACTGTCCAGCTAGAGT
CTTGTAGAGGggggTAGAATTTCAGGTGTAGCGGTGAAATGCGTAGAGATCTGAAGGAAT
ACCGGTGGCGAAGGCGGCCcccTGGACAGATACTGACACTCAGATGCGAAAGCGTGGGGA
GCAAACAGG
>OTU662
TAAGGAATATTGGTCAATGGACGGAAGTCTGAACCAGCCATGCCGCGTGGAGGATGAAGG
TCCTCTGGATTGTAAACTTCTTTTATAGGgggCGAAaaaaGGGAATTCTTTCTCGTCTGA
CGGTACCCTATGAATAAGCACCGGCTAACTCCGTGCCAGCAGCCGCGGTAATACGGAGGG
TGCAAGCGTTATCCGGATTCACTGGGTTTAAAGGGAGCGTAGGCGGGCTTGTAAGTCCGT
GGTGAAAGCCCTCAGCTTAACTGAGGAACTGCCATGGATACTATAAGTCTTGAATGTCGT
TGAGGTTTGCGGAATAGGTCATGTAGCGGTGAAATGCTTAGATATGACCTAGAACACCTA
TTGCGAAGGCAGCAGGCTAAACGAATATTGACGCTGAGGCTCGAAAGCGTGGGGATCAAA
CAGG
>OTU663
TGGGGAATATTGCACAATGGGCGAAAGCCTGATGCAGCGACGCCGCGTGGgggATGACGG
CCTTCGGGTTGTAAACCTCTTTCAGCAAGGAAGAAGCGAAAGTGACTGTACATGCAGAAG
AAGCGCCGGCTAACTACGTGCCAGCAGCCGCGGTAATACGTAGGGCGCAAGCGTTGTCCG
GAATTATTGGGCGTAAAGGGCTTGTAGGTGGCTTGTCGCGTCTGCCGTGAAAACTCGAGG
CTTAACCTTGGGCGTGCGGTGGGTACGGGCAGGCTAGAGTGCGGTAGGGGAGACTGGAAT
TCCTGGTGTAGCGGTGAAATGCGCAGATATCAGGAGGAACACCGATGGCGAAGGCAGGTC
TCTGGGCCGTTACTGACACTGAGAAGCGAAAGCATGGGGAGCGAACAGG
>OTU664
TGGGGAATATTGCACAATGGGCGCAAGCCTGATGCAGCGACGCCGCGTGAGGGATGACGG
CCTTCGGGTTGTAAACCTCTTTCAGCAGGGACGAAGCGTGAGTGACGGTACCTGCAGAAG
AAGCACCGGCCAACTACGTGCCAGCAGCCGCGGTAATACGTAGGGTGCAAGCGTTGTCCG
GAATTACTGGGCGTAAAGAGCTCGTAGGCGGTTTGTCGCGTCGTCTGTGAAAACCAGCAG
CTCAACTGTTGGCTTGCAGGCGATACGGGCAGACTTGAGTATTTCAGGGGAGACTGGAAT
TCCTGGTGTAGCGGTGAAATGCGCAGATATCAGGAGGAACACCGGTGGCGAAGGCGGGTC
TCTGGGAAATAACTGACGCTGAGGAGCGAAAGCGTGGGTAGCGAACAGG
>OTU665
TGAGGAATATTGCACAATGGgggAAACCCTGATGCAGCAACGCCGCGTGGAGGATGAAGA
CCTTTTGGTTGTAAACTCCTTttttGGgggAAGAGTAAGGACGGTACCCCAAGAATAAGT
CACGGCTAACTACGTGCCAGCAGCCGCGGTAATACGTAGGTGGCAAGCGTTATCCGGAAT
TACTGGGCGTAAAGCGCACGCAGGCGGTCGACCAAGTCTGACGTGAAAGCTCCTGGCTTA
ACTGGGAGAAGTCGTTGGAAACTGGTTGGCTTGAGGCAATGAGAGGGGTGCGGAATTCCC
GGTGTAGTGGTGGAATGCGTAGATATCGGGAGGAACACCAGTGGCGAAAGCGGCACCCTG
GCATTGGTCTGACGCTCATGTGCGAAAGCGTGGGGAGCGAACGGG
>OTU666
TGAGGAATCTTCCACAATGGgggCAACCCTGATGGAGCAACGCCGCGTGCAGGATGAAGG
CCTTCGGGTCGTAAACTGCTTTTATAAGTGAAGAATATGACGGTAACTTATGAATAAGGA
TCGGCTAACTACGTGCCAGCAGCCGCGGTCATACGTAGGATCCGAGCGTTATCCGGAGTG
ACTGGGCGTAAAGAGTTGCGTAGGTGGTTATGTAAGTGAATAGTGAAACCTGGTGGCTCA
ACCATACAGACTATTATTCAAACTGCATAACTCGAGAATGGTAGAGGTAGCTGGAATTTC
TAGTGTAGGAGTGAAATCCGTAGATATTAGAAGGAACACCAATGGCGTAGGCAGGCTACT
GGACCATTTCTGACACTGAGGCACGAAAGCGTGGGGAGCGAACCGG
>OTU667
TGGGGAATATTGGACAATGGgggAAACCCTGATCCAGCAATGCCGCGTGAATGATGAAGG
CCTTAGGGTTGTAAAGTTCTTTCACCTGTGACGATAATGACGGTAGCAGGAGAAGAAGCC
CCGGCTAACTCCGTGCCAGCAGCCGCGGTAAGACGGAGGgggCTAGCGTTGTTCGGATTG
ACTGGGCGTAAAGGGCGCGTAGGCGGTAGACTAAGTTAGACGTGAAAGCCCTGGGCTTAA
CCCAGGACGTGCGTTTAAGACTGGTAAACTTGAGTTCGGGAGAGGAAAGTGGAATTCCTA
GTGTAGAGGTGAAATTCGTAGATATTAGGAAGAACACCCGTGGCGAAGGCGACTTTCTGG
TCCGATACTGACGCTGAGGCGCGAAAGCGTGGGGAGCAAACAGG
>OTU669
TGGGGAATATTGCACAATGGgggAAACCCTGATGCAGCGACGCCGCGTGAGCGATGAAGT
ATTTCGGTATGTAAAGCTCTATCAGCAGGGAAGAAAATGACGGTACCTGACTAAGAAGCA
CCGGCTAAATACGTGCCAGCAGCCGCGGTAATACGTATGGTGCAAGCGTTATCCGGATTT
ACTGGGTGTAAAGGGAGCGTAGACGGAGTGGCAAGTCTGATGTGAAAACCCGGGGCTCAA
CCCCGGGACTGCATTGGAAACTGTCAATCTAGAGTACCGGAGAGGTAAGCGGAATTCCTA
GTGTAGCGGTGAAATGCGTAGATATTAGGAGGAACACCAGTGGCGAAGGCGGCTTACTGG
ACGGTAACTGACGTTGAGGCTCGAAAGCGTGGGGAGCAAACAGG
>OTU670
TAACGAATATTCCGCAATGCGCGAAAGCGTGACGGAGCAATGCCGCGTGCAGGATGAAGC
GGTTTCGCCGTGTAAACTGCTGTCAGGGGCTACTAACTATGAAGAGCCCCAGAGGAAGGA
CCGGCTAATCTCGTGCCAGCAGCCGCGGTAATACGAGAGGTCCAAGCGTTAATCGGAATC
ACTGGGCTTAAAGGGTGCGTAGGCGGGCCTGTAAGTGCTTTGTGAAATCCCATGGCTCAA
CCATGGAATTGCAGGGCATACTGCGGGCCTTGAGGAATCTAGAGGCCGGTGGAACGATAG
GTGGAGCGGTGGAATGCGTAGATATCTATCGGAACGCCAAAGGTGAAGACAGCCGGCTGG
GGATTTCCTGACGCTGAGGCACGAAAGCGTGGGGATCAAACAGG
>OTU671
TAGGGAATCTTGCGCAATGGGCGAAAGCCTGACGCAGCAACGCCGCGTGAGGGAAGAAGG
CTTTCGGGTTGTAAACCTCTTTCAGGAGGGACGAAGCTTCCAGGGTTAATAGCCCATGGG
GTGACGGTACCTCCAGAAGAAGCCCCGGCTAACTACGTGCCAGCAGCCGCGGTAATACGT
AGGgggCAAGCGTTGTCCGGAATCATTGGGCGTAAAGCGCGTGTAGGCGGCTTGATAAGT
CCGGTGTGAAACCTTGGGGCTCAACCCCAAGCCTGCATCGGATACTGTCTCGCTCGAGTT
CGGGAGGGGAGAGCGGAATTCCTAGTGTAGCGGTGAAATGCGCAGATATTAGGAAGAACA
CCAATGGCGAAGGCAGCTctctGGAACGATACTGACGCTGAGACGCGAAAGCGTGGGGAG
CGAACAGG
>OTU673
TTGGGAATCTTTCACAATGTGGTCCccccTGATGCATCCCTTCCTCTTtttttCATCAGG
CCTTCGGGTTGTAAAGCACTTTCAGCGCGGAGGACAGGGTAGCGGCTAATATCCTTTCCC
TGTGACGTTACTCGCAGAAGAAGCACCGGCTAACTCCGTGCCAGCAGCCGCGGTAATACG
GAGGGTGCAAGCGTTAATCGGAATTACTGGGCGTAAAGCGCACGCAGGCGGTTGGATAAG
TTAGATGTGAAAGCCCCGGGCTCAACCTGGGAATTGCATTTAAAACTGTCCAGCTAGAGT
CTTGTAGAGGggggTAGAATTCCAGGTGTAGCGGTGAAATGCGTAGAGATCTGGAGGAAT
ACCGGTGGCGAAGGCGGCCcccTGGACAAAGACTGACGCTCAGGTGCGAAAGCGTGGGGA
GCAAACAGG
>OTU675
TCGAGGATCTTCGGCAATGGGCGCAAGCCTGACCGAGCGACGCCGCGTGGGCGATGAAGG
CCTTCGGGTTGTAAAGCCCTGTCGCGAGGGAGAAAAGGGAAACCTTGATCGACCTCGGGA
GGAAGCACGGGCTAAGTTCGTGCCAGCAGCCGCGGTAAGACGAACCGTGCGAACGTTGTT
CGGAATCACTGGGCTTAAAGGGCGCGTAGGCGGGTTCCCAAGTCTGGAGTGAAAGCCCAC
GGCTCAACCGGGGAAGCGCTTCGGGTACTGGgggTCTCGAGGGAGGTAGGGGCGTGCGGA
ACTTCCGGTGGAGCGGTGAAATGCGTAGATATCGGAAGGAACACCGGTGGCGAAAGCGGC
gcgcTGGACCTCTTCTGACGCTGATGCGCGAAAGCCAGGGGAGCAAACGGG
>OTU676
TCGAGGATCTTCGGCAATGGGCGCAAGCCTGACCGAGCGACGCCGCGTGTGCGATGAAGG
CCTTCGGGTTGTAAAGCACTGTCGAGGgggAGAAAAGGGCAACCTTGATCGACCCCTGGA
GGAAGCACGGGCTAAGTTCGTGCCAGCAGCCGCGGTAAGACGAACCGTGCGAACGTTATT
CGGAATCACTGGGCTTAAAGGGCGCGTAGGCGGGCTGGCAAGTCAGGGGTGAAAGCCCGC
GGCTCAACCGCGGAAGTGCCTCTGATACTGCCAGTCTCGAGGGAGGTAGGGGCGTGCGGA
ACTTCCGGTGGAGCGGTGAAATGCGTAGATATCGGAAGGAACACCGGTGGCGAAAGCGGC
gcgcTGGACCTCTTCTGACGCTGAGGCGCGAAAGCCAGGGGAGCGAACGGG
>OTU677
TGGGGAATATTGCACAATGGGCGAAAGCCTGATGCAGCAACGCCGCGTGAGTGAAGAAGG
CCTTCGGGTTGTAAAGCTCTTTCGACCGGGAAGAAGGGTGGTTATTTAAATAACTTAATC
ATCTGACGGTACCGAgagaAGAAGCACCGGCTAACTCCGTGCCAGCAGCCGCGGTAATAC
GGAGGGTGCAAGCGTTGTTCGGAATTACTGGGCGTAAAGCGCTCGTAGGCGGATTTGTAA
GTCAATTGTGAAAGCCCTGGGCTCAACCCGGGAATTGCAGTTGAAACTGCAAACCTTGAA
TACCTGAGAGGGTGACGAAATTCCTGGTGTAGTAGTGAAATACGTAGATATCAGGAGGAA
CACCTGAGGCGAAAGCGGTTGCCTGGCAGTGTATTGACGCTGAGGAGCGAAAGCGTGGGG
AGCAAACAGG
>OTU678
TTtttCATCTTTTCCCCTTTTCCccccTCCTTCTCCCTCCCTTCTTttttCCCTCTTCCG
TTCTTCGGCTTTTCCATTGCTTTCATTtttGCAGCATCCCGTTCCTGTACCccccTCCTC
CTCGACTGCTAAATACGTGCCAGCAGCCGCGGTAATACGTATGTCGCAAGCGTTATCCGG
ATTTATTGGGCGTAAAGCGCGTCTAGGCGGAAaaaTAAGTCTGATGTTAAACTGCGGGGC
TCAACTCCGTATTGCGTTGGAAACTGTTtttCTAGAGTACTGGAGAGGTGGGCGGAACTA
CAAGTGTAGAGGTGAAATTCGTAGATATTTGTAGGAATGCCGATGGAGAAGTCAGCTCAC
TGGACAGATACTGACGCTGAAGCGCGAAAGCGTGGGGAGCAAACAGG
>OTU679
TGGGGAATATTGCACAATGGgggAAACCCTGATGCAGCCATGCCGCGTgtgtgAAGAAGG
CCTTCGGGTTGTAAAGCACTTTCAGCGAGGAGGAAAGGCTGGTAGCTAATAACTGCCAGC
TGTGACGTTACTCGCAGAAGAAGCACCGGCTAACTCCGTGCCAGCAGCCGCGGTAATACG
GAGGGTGCAAGCGTTAATCGGAATTACTGGGCGTAAAGCGCATGCAGGTGGTTTGTTAAG
TCAGATGTGAAAGCCCTGGGCTCAACCTAGGAATCGCATTTGAAACTGACAAGCTAGAGT
ACTGTAGAGGggggTAGAATTTCAGGTGTAGCGGTGAAATGCGTAGAGATCTGAAGGAAT
ACCGGTGGCGAAGGCGGCCcccTGGACAAAGACTGACGCTCAGGTGCGAAAGCGTGGGGA
GCAAACAGG
>OTU680
TGTTTCCTCTTTTACCCTTTTCTACCTCCTTATCCAGCCATTCCTCTTttttGAAGAAGG
TCTTCGGATTGTAAAGCACTTTAAGTTGGGAGGAAGGGCAGTAAGTTAATACCTTGCTGT
TTTGACGTTACCAACAGAATAAGCACCGGCTAACTTCGTGCCAGCAGCCGCGGTAATACG
AAGGGTGCAAGCGTTAATCGGAATTACTGGGCGTAAAGCgcgcgTAGGTGGTTCAGCAAG
TTGGAGGTGAAATCCCCGGGCTCAACCTGGGAACTGCCTCCAAAACTACTGAGCTAGAGT
ACGGTAGAGGGTAGTGGAATTTCCTGTGTAGCGGTGAAATGCGTAGATATAGGAAGGAAC
ACCAGTGGCGAAGGCGACTACCTGGACTGATACTGACACTGAGGTGCGAAAGCGTGGGGA
GCAAACAGG
>OTU681
TTtttACTCTTTCACCATTttttCCccccTGATTCCGCCATTCCTCTTtttttCATAAGG
CCTTCGGGTTGTAAAGCACTTTCAGCGCGGAGGACAGGTTGGTAGCTAATCACTGCCAGC
TGTGACGTTACTCGCAGAAGAAGCACCGGCTAACTCCGTGCCAGCAGCCGCGGTAATACG
GAGGGTGCAAGCGTTAATCGGAATTACTGGGCGTAAAGCGCACGCAGGCGGTTGGATAAG
TTAGATGTGAAAGCCCCGGGCTCAACCTGGGAATTGCATTTAAAACTGTCCAGCTAGAGT
CTTGTAGAGGggggTAGAATTCCAGGTGTAGCGGTGAAATGCGTAGAGATCTGGAGGAAT
ACCGGTGGCGAAGGCGGCCcccTGGACAAAGACTGACGCTCAGGTGCGAAAGCGTGGGGA
GCAAACAGG
>OTU682
TAGGGAATCTTCCACAATGGACGCAAGTCTGATGGAGCAACGCCGCGTGAGTGAAGAAGG
GCTTCGGCTCGTAAAGCTCTGTTGTTGGTGAAGAAGGACAGGGGTAGTAACTGACCTTTG
TTTGACGGTAATCAATTAGAAAGTCACGGCTAACTACGTGCCAGCAGCCGCGGTAATACG
TAGGTGGCAAGCGTTGTCCGGATTTATTGGGCGTAAAGCGAGTGCAGGCGGCTCGATAAG
TCTGATGTGAAAGCCTTCGGCTCAACCGGAGAATTGCATCAGAAACTGTCGAGCTTGAGT
ACAGAAGAGGAGAGTGGAACTCCATGTGTAGCGGTGAAATGCGTAGATatatGGAAGAAC
ACCGGTGGCGAAGGCGGCTctctGGTCTGTTACTGACGCTGAGGCTCGAAAGCATGGGTA
GCGAACAGG
>OTU683
TGAGGAATATTGGTCAATGGACGAGAGTCTGAACCAGCCAAGTCGCGTGAAGGAAGACGG
CCCTACGGGTTGTAAACTTCTTTTGTAAGGGAATAAAGAGTCTTACGAGCTAAGACGTTG
CAGGTACCTTACGAATAAGGATCGGCTAACTCCGTGCCAGCAGCCGCGGTAATACGGAGG
ATCCGAGCGTTATCCGGATTTATTGGGTTTAAAGGGTGCGCAGGCGGCATGTTAAGTCGG
CGGTGAAATTTTGCAGCTCAACTGTAAAAGAGCCTTCGAAACTGGCAAGCTTGAGTGTGG
ATGAAGTAGGCGGAATTTGTGGTGTAGCGGTGAAATGCATAGATATCACAAAGAACACCG
ATTGCGCAGGCAGCTTACTAAACCATAACTGACGCTCATGCACGAAGGCGTGGGGATCAA
ACAGG
>OTU684
TGGGGAATATTGCACAATGGgggAAACCCTGATGCAGCCATGCCGCGTgtgtgAAGAAGG
CCTTCGGGTTGTAAAGCACTTTCAGTAGGGAGGAAAGGTGACGTTACCTACAGAAGAAGG
ACCGGCTAACTCCGTGCCAGCAGCCGCGGTAATACGGAGGGTCCGAGCGTTAATCGGAAT
TACTGGGCGTAAAGCGTGCGCAGGCGGTTTGTTAAGCGAGATGTGAAAGCCCTGGGCTCA
ACCTAGGAATCGCATTTCGAACTGACAAACTAGAGTCTTGTAGAGGggggTAGAATTCCA
GGTGTAGCGGTGAAATGCGTAGAGATCTGGAGGAATACCGGTGGCGAAGGCGGCCcccTG
GACAAAGACTGACGCTCATGCACGAAAGCGTGGGGAGCAAACAGG
>OTU685
TTAGGAATCTTGCGCAATGGgggAAACCCTGACGCAGCGACGCCGCGTGAGTGATGAAGG
CCTTCGGGTCGTAAAACTCTTTCGATGGGAACGAAaaaaaTGACGGTACCCATAGAAGAA
GCACCGGCTAACTCCGTGCCAGCAGCCGCGGTAATACGGAGGGTGCGAGCGTTATTCGGA
ATTACTGGGCGTAAAGAGCTCGTAGGCTGTTTGATAAGTCTGATGTGAAAGCCCTGGACT
CAATCCAGGAAGTGCATTGGATACTGTCAGACTAGAGTATAGGAGGGGTGAGTGGAATTC
CTGGTGTAGAGGTGAAATTCGTAGATATCAGGAGGAACAACGGTGGCGAAGGCGACTCAC
TGGACTATTACTGACGCTGAGGAGCGAAAGCGTGGGGAGCAAACAGG
>OTU686
TGGGGAATATTGGACAATGGGCGAAAGCCTGATCCAGCCATGCCGCGTgtgtgAAGAAGG
CCTTTTGGTTGTAAAGCACTTTAAGTGGGGAGGAAAAGCTTGTGGTTAATACCCATAAGC
CCTGACGTTACCCACAGAATAAGCACCGGCTAACTCTGTGCCAGCAGCCGCGGTAATACA
GAGGGTGCAAGCGTTAATCGGAATTACTGGGCGTAAAGCgcgcgTAGGTGGTTATTTAAG
TCAGATGTGAAAGCCCCGGGCTTAACCTGGGAACTGCATCTGATACTGGATAACTAGAGT
AGGTGAGAGGGGAGTAGAATTCCAGGTGTAGCGGTGAAATGCGTAGAGATCTGGAGGAAT
ACCGATGGCGAAGGCAGCCcccTGGCATCATACTGACACTGAGGTGCGAAAGCGTGGGTA
GCAAACAGG
>OTU688
TCGAGGATCTTCGGCAATGGGCGCAAGCCTGACCGAGCGACGCCGCGTGCGCGATGAAGG
CCTTCGGGTTGTAAAGCGCTGTCGAGGgggAGGAAGGCCCGCAAGGGTGTGACCTATCCC
TGGAGGAAGCACGGGCTAAGTTCGTGCCAGCAGCCGCGGTAAGACGAACCGTGCGAACGT
TGTTCGGAATCACTGGGCTTAAAGGGCGCGTAGGCGGGCGACCAAGTCGGgggTGAAATC
TTTCGGCCCAACCGGAAAAGGGCCcccGATACTGGCCGCCTCGAGGGAGGTAGGGGTCGA
GGGAACTTCCGGTGGAGCGGTGAAATGCGTAGATATCGGAAGGAACGCCGGTGGCGAAAG
CGCTCGACTGGACCTCTTCTGACGCTGAGGCGCGAAAGCCAGGGGAGCAAACGGG
>OTU689
TGGGGAATCTTAGACAATGGGCGCAAGCCTGATCTAGCCATGCCGCGTGAGCGATGAAGG
CCTTAGGGTTGTAAAGCTCTTTCAGGggggAAGATAATGACTGTACCcccAGAAGAAGCC
CCGGCTAACTCCGTGCCAGCAGCCGCGGTAATACGGAGGgggCTAGCGTTGTTCGGAATT
ACTGGGCGTAAAGCGCACGTAGGCGGACGGAGAAGTCAGAGGTGAAATCCCAGGGCTCAA
CCTTGGAACTGCCTTTGAAACTTTCTGTCTTGAGGTCGAgagagGTGAGTGGAATTCCGA
GTGTAGAGGTGAAATTCGTAGATATTCGGAGGAACACCAGTGGCGAAGGCGGCTCACTGG
CTCGATACTGACGCTGAGGTGCGAAAGCGTGGGGAGCAAACAGG
>OTU690
TGAGGAATCTTCCACAATGGGCGAAAGCCTGATGGAGCAACGCCGCGTGCAGGATGAAGG
CCTTCGGGTTGTAAACTGCTTTTATAAGTGAAGAATATGACGGTAACTTATGAATAAGGA
TCGGCTAACTACGTGCCAGCAGCCGCGGTCATACGTAGGATCCGAGCGTTATCCGGAGTG
ACTTGGCGTAAAGAGTTGCGTAGGTGGTTTGTAAAGTGAATAGTGAAATCTTGCGGCTCA
ACCGTACAGGCTATTATTCAAACTCGCAAACTCGAGAATGGTAGAGGTTACTGGAATTTC
TTGTGTAGGAGTGAAATCCGTAGATATAAGAAGGAACACCAATGGCGTAGGCAGGTAACT
GGACCATTTCTGACACTAAGGCACGAAAGCGTGGGGAGCGAACCGG
>OTU691
TGAGGAATCTTGGTCCCTGGCCGCCCGTCTGACCCCGCCCAGTCGCGTGCCGGCTGAAGG
TATTATGTATTGTAAACTTCTTTTGTCGGGGAATCATGATCGCCCCGTGTGGTGCTAGCG
ACTGTATCCGACGAATAAGCATCGGCTAACTCCGTGCCAGCAGCCGCGGTCATACGGAGG
ATGCGAGCGTTATCCGGATTTATTGGGTTTAAAGGGTGCGTAGGCGGTTTGTTAAGTCAG
TGGTGAAAGTTTGCGGCTCAACCGTAAAATTGCCATTGAAACTGGTGAACTTGAGTACAG
TAGAGGTAGGCGGAATTCGTGGTGTAGCGGTGAAATGCTTAGATATCACGAAGAACTCCG
ATTGCGAAGGCAGCTTGCTGGACTGTAACTGACGCTGAGGCACGAAAGCGTGGGGATCAA
ACAGG
>OTU693
TTAGGAATTTTGCGCAATGGgggAAACCCTGACGCAGCAACGCCGCGTGAGTGACGAAGG
CCTTCGGGTTGTAAAGCTCTTTCGATAGGGGCGAAaaaaaTGACGGTACCTATAGAAGAA
GCACCGGCTAACCCTGTGCCAGCAGCCGCGGTAATACAGGgggTGCAAGCGTTATTCGGA
ATCACTGGGCGTAAAGAGCGCGTAGGCGGTTTGGTAAGTCTGATGTGAAAGCCCTGGACT
CAATTCAGGAAGTGCATTGGATACTGCTAAACTAGAGTATAGGAGAGGTGAGCGGAATTC
CTGGTGTAGAGGTGAAATTCGTAGATATCAGGAGGAACAACAGCGGCGAAGGCGGCTCAC
TAGACTATAACTGACGCTGAGGCGCGAAAGCGTGGGTAGCAAACAGG
>OTU694
TTtttCCTCTTTTCCCCTTTTCCccccTCCTGCTCCCGCCCTTCTTttttCCCTCTGACG
GTCTTCGTCTTGTCAAGTGCTTTCAGTTGGGAAGCATCACGTGACGGTACCccccTACGC
AGCGACGTCTAAATACGTGCCAGCAGCCGCGGTAATACGTATGTCGCAAGCGTTATCCGG
ATTTATTGGGCGTAAAGCGCGTCTAGGCGGAAaaaTAAGTCTGATGTTAAAATGCGGGGC
TCAACTCCGTATTGCGTTGGAAACTGTTtttCTAGAGTACTGGAGAGGTGGGCGGAACTA
CAAGTGTAGAGGTGAAATTCGTAGATATTTGTAGGAATGCCGATGGAGAAGTCAGCTCAC
TGGACAGATACTGACGCTGAAGCGCGAAAGCGTGGGGAGCAAACAGG
>OTU695
TTCTTCCTCTTtttCCCTTTTCTCCCTCCTTCCcccTCCCTTCCTCTTTCCTTCCTACTG
TCCTCTGTCTTGTCAACTGCTTTTATCCCGGAAGCACCCCTCCCACGTGTTTTCTCTTGC
CGGTACTTTCGGAATAAGGATCGGCTACCTCCGTGCCAGCAGCCGCGGTAATACGGAGGA
TCCAAGCGTTATCCGGAATCATTGGGTTTAAAGGGTCCGTAGGCGGTCTTATAAGTCAGT
GGTGAAAGCCCATCGCTCAACGATGGAACTGCCATTGATACTGTAAGACTTGAATGCTTA
GGAAGTAACTAGAATATGTAGTGTAGCGGTGAAATGCTTAGATATTACATGGAATACCAA
TTGCGAAGGCAGGTGACTACTAAGTGAGTGACGCTGATGGACGAAAGCGTGGGGAGCGAA
CAGG
>OTU696
TGGGGAATATTGGACAATGGGCGAAAGCCTGATCCAGCAATGCCGCGTGAGTGATGAAGG
CCTTAGGGTTGTAAAGCTCTTTTACCCGGGAAGATAATGACTGTACCGGGAGAATAAGCC
CCGGCTAACTCCGTGCCAGCAGCCGCGGTAATACGGAGGgggCTAGCGTTGTTCGGAATT
ACTGGGCGTAAAGCGCACGTAGGCGGTTttttAAGTCAGAGGTGAAAGCCCGGAGCTCAA
CTCCGGAATTGCCTTTGAGACTGGAAGACTTGAACGTCGGAGAGGTGAGTGGAATTCCGA
GTGTAGAGGTGAAATTCGTAGATATTCGGAAGAACACCAGTGGCGAAGGCGGCTCACTGG
ACGACTGTTGACGCTGAGGTGCGAAAGCGTGGGGAGCAAACAGG
>OTU697
TGGGGAATTTTGGACAATGGGCGAAAGCCTGATCCAGCCATTCCGCGTGAGTGAAGAAGG
CCTTCGGGTTGTAAAGCTCTTTCGGCAGGAAAGAAATCGTTGCTCCTAATACGAGTAATG
GATGACGGTACCTGAAGAAGAAGCACCGGCTAACTACGTGCCAGCAGCCGCGGTAATACG
TAGGGTGCGAGCGTTAATCGGAATTACTGGGCGTAAAGCGTGCGCAGGCGGTTTTGCAAG
TCAGATGTGAAAGCCCCGGGCTCAACCTGGGAATGGCGTTTGAAACTGCAAGGCTAGAGT
gtgtCAGAGGggggTAGAATTCCACGTGTAGCAGTGAAATGCGTAGAGATGTGGAGGAAT
ACCGATGGCGAAGGCAGCCcccTGGGATAACACTGACGCTCATGCACGAAAGCGTGGGGA
GCAAACAGG
>OTU699
TGGTGACTCTTGTACCCTTttttACACCCTTATCCAGCCATGCCGCGTgtgtgAAGAAGG
CCTTCGGGTTGTAAAGCACTTTCAGTGGGGAGGAAAGGTTGTAGGTTAATACCCTATAGC
TGTGACGTTACCCACAGAAGAAGCACCGGCTAACTCCGTGCCAGCAGCCGCGGTAATACG
GAGGGTGCAAGCGTTAATCGGAATTACTGGGCGTAAAGCGTGCGCAGGCGGTCTGTTAAG
CGAGATGTGAAAGCCCCGGGCTCAACCTGGGAACTGCATTTCGAACTGGCAGACTAGAGT
CTTGTAGAGGggggTAGAATTCCAGGTGTAGCGGTGAAATGCGTAGAGATCTGGAGGAAT
ACCGGTGGCGAAGGCGGCCcccTGGACAAAGACTGACGCTCAGGCACGAAAGCGTGGGGA
GCAAACAGG
>OTU700
TGGGGAATCTTAGACAATGGGCGCAAGCCTGATCTAGCCATGCCGCGTGGGTGATGAAGG
CCTTAGGGTCGTAAAGCCCTTTCGCCGGGGAAGATAATGACGGTACCCGGTAAAGAAACC
CCGGCTAACTCCGTGCCAGCAGCCGCGGTAATACGGAGGgggTTAGCGTTGTTCGGAATG
ACTGGGCGTAAAGCgcgcgTAGGCGGGCTGGAAAGTTGGgggTGAAATCCCGGGGCTCAA
CCCCGGAATGGCCTTCAAAACTCCCAGCCTAGAGTTCGAgagagGTGAGTGGAATTCCGA
GTGTAGAGGTGAAATTCGTAGATATTCGGAGGAACACCAGTGGCGAAGGCGGCTCACTGG
CTCGACACTGACGCTGAGGTGCGAAAGCGTGGGGAGCAAACAGG
>OTU701
TGGGGAATATTGGACAATGGGCGCAAGCCTGATCCAGCCATGCCGCGTgtgtgAAGAAGG
CCTTCGGGTTGTAAAGCACTTTCACTTGGGAAGAAAAGCTGCTGCCTAATAAGCAGCAGC
CGTGACATTACCTTGAGAAGAAGCACCGGCTAACTCCGTGCCAGCAGCCGCGGTAATACG
GAGGGTGCGAGCGTTAATCGGAATTACTGGGCGTAAAGCgcgcgTAGGCGGTTTGTTAAG
TCAGCTGTGAAAGCCCCGGGCTCAACCTGGGAACTGCAGTTGATACTGGCCGACTGGAGT
ACGGGAGAGGGAGGTAGAATTCCATGTGTAGCGGTGAAATGCGTAGATatatGGAGGAAT
ACCGGTGGCGAAGGCGGCCTCCTGGCTCGATACTGACGCTGAGGTGCGAAAGCGTGGGGA
TCAAACAGG
>OTU702
TCGAGGATTTTCCGCAATGGGCGAAAGCCTGACGGAGCGACGCCGCGTgtgtgATGAAGG
CCTTCGGGTTGTAAAGCACTGTCGAGGgggAGAAAAGGAAACTTGATCTACCCCTGGAGG
AAGGACGGGCTAAGTTCGTGCCAGCAGCCGCGGTAAGACGAACCGTCCTAACGTTGTTCG
GAATCACTGGGCTTAAAGGGCGCGTAGGCGGTCGGCATAGTCAGGGGTGAAATCTTTCGG
CTCAACCGGAAAAGGGCCTCTGATACTAGTCGACTCGAGGGAGATAGGGGCAATTGGAAC
TTCCGGTGGAGCGGTGAAATGCGTTGATATCGGAAGGAACGCCGGTGGCGAAAGCGAATT
GCTGGATCTCTTCTGACGCTGAGGCGCGAAAGCTAGGGGAGCAAACGGG
>OTU703
TTtttCCTTttttACCCTTTTCTACCTCCTGATCCATCCATGCCTCTTTCTTGCCGAAGG
CCTTCGGGTTGTAAAGCTCTTTTGTCCGGGAGGAAATCCCGTAACCCAATACGTTCCGGG
GATGACAGTACTGGAAGAATAAGCACCGGCTAACTACGTGCCAGCAGCCGCGGTAATACG
TAGGGTGCAAGCGTTAATCGGAATTACTGGGCGTAAAGCGTGCGCAGGCGGTTTGATAAG
TCAGATGTGAAATCCCCGGGCTTAACCTGGGAACTGCGTTTGAAACTGTCAGGCTAGAGT
ACGTCAGAGGggggTGGAATTCCACGTGTAGCAGTGAAATGCGTAGAGATGTGGAGGAAC
ACCGATGGCGAAGGCAGCCcccTGGGATGATACTGACGCTCATGCACGAAAGCGTGGGGA
GCAAACAGG
>OTU704
TAGGGAATCTTCCACAATGGACGAAAGTCTGATGGAGCAACGCCGCGTGAGTGATGAAGG
TTTTCGGATCGTAAAACTCTGTTGTAAGGGAAGAACACGTACGAGAGGGAATGCTCGTAC
CTTGACGGTACCTTACGAGAAAGCCACGGCTAACTACGTGCCAGCAGCCGCGGTAATACG
TAGGTGGCAAGCGTTGTCCGGAATTATTGGGCGTAAAGCgcgcgcAGGCGGCCTTTTAAG
TCTGATGTGAAAGCCcccGGCTCAACCGGGGAGGGCCATTGGAAACTGGGAGGCTTGAGT
ACAGAAGAGGAGAGTGGAATTCCACGTGTAGCGGTGAAATGCGTAGAGATGTGGAGGAAC
ACCAGTGGCGAAGGCGGCTCTTTGGTCTGTGACTGACGCTGAGGCGCGAAAGCGTGGGGA
GCAAACAGG
>OTU705
TGGGGAATTTTGGACAATGGgggCAACCCTGATCCAGCCATGCCGCGTGAGTGAAGAAGG
CCTTCGGGTTGTAAAGCTCTTTCGGCCGGGAAGAAATCGGCGACTCTAACATAGTCGCTG
GATGACGGTACCGGACTAAGAAGCAACGGCTAACTACGTGCCAGCAGCCGCGGTAATACG
TAGGGTGCGAGCGTTAATCGGAATTACTGGGCGTAAAGCGTGCGCAGGCGGTTTTGTAAG
ACAGATGTGAAATCCCCGGGCTTAACCTGGGAACTGCGTTTGTGACTGCAAGGCTAGAGT
ACGGCAGAGGggggTGGAATTCCACGTGTAGCAGTGAAATGCGTAGAGATGTGGAGGAAC
ACCGATGGCGAAGGCAGCCcccTGGGCCTGTACTGACGCTCATGCACGAAAGCGTGGGGA
GCAAACAGG
>OTU706
TCtctcCTCCTTCACCCTTttttACCcccTTCTTtttCTCCTCCTCTTTTCTGCCTCCTT
CCTTCTGGTTTTACCCTCCTGTCCTCCGTTCGCACGTCTTGCTTtttAAGCGCCTTCCCT
CTTGCTCTTCCCTTCAGAGGAAGAGACGGCTAACTCTGTGCCAGCAGCCGCGGTAATACA
GAGGTCTCAAGCGTTGTTCGGAATCACTGGGCGTAAAGGGTGCGTAGGCTGTTTTGTAAG
TTGGATGTGAAATGCCGGAGCTCAACTCCGGAACTGCATCTGAAACTGCAAGACTTGAAC
AATGGAGGGGAAACCGGAATTCTCGGTGTAGCAGTGAAATGCGTAGATATCGAGAAGAAG
ACTTGTGGCGAAGGCGGGTTTCTGGACATATGTTGACGCTGAGGCACGAAGGCCAGGGGA
GCGAAAGGG
>OTU707
TGGGGAATATTGGACAATGGGCGAAAGCCTGATCCAGCAACGCCGCGTGAGGGATGACGG
CCTTCGGGTTGTAAACCTCTTTCAGCAGGGACGAAGCGAAAGTGACGGTACCTGCAGAAG
AAGGACCGGCCAACTACGTGCCAGCAGCCGCGGTAATACGTAGGGTCCGAGCGTTGTCCG
GAATTATTGGGCGTAAAGGGCTCGTAGGCGGTTTGTCACGTCGGAAGTGAAAACTCAGGG
CTCAACCCTGAGCGTGCTTACGATACGGGCAAACTAGAGGTATGCAGGGGAGAACGGAAT
TCCTGGTGTAGCGGTGGAATGCGCAGATATCAGGAGGAACACCGGTGGCGAAGGCGGTTC
TCTGGGCATTACCTGACGCTGAGGAGCGAAAGCATGGGGAGCGAACAGG
>OTU708
TCGCTACTCATTCCCCATTGGTGTACCCCTGATGTTGCGACTCCTCTTTTAGGAAGAAGG
CCTTCGGGTTGTAAACTCCTGTCATAAGGGAGCAAGTCTTGCTGGTTAAGAGCCTGCAAG
ATTGATAGTACCTTAAGAGGAAGAGACGGCTAACTCTGTGCCAGCAGCCGCGGTAATACA
GAGGTCTCAAGCGTTGTTCGGAATCACTGGGCGTAAAGGGTGCGTAGGCTGTTTTGTAAG
TTGGATGTGAAATGCCGGAGCTCAACTCCGGAACTGCATCTGAAACTGCAAGACTTGAAC
AATGGAGGGGAAACCGGAATTCTCGGTGTAGCAGTGAAATGCGTAGATATCGAGAAGAAG
ACTTGTGGCGAAGGCGGGTTTCTGGACATATGTTGACGCTGAGGCACGAAGGCCAGGGGA
GCGAAAGGG
>OTU709
TGAGGAATATTGGTCAATGGGTGCAAGCCTGAACCAGCCATCCCGCGTGAAGGACGACTG
CCCTATGGGTTGTAAACTTCTTTTGTATAGGGATAAACCTACCCTCGTGAGGGTAGCTGA
AGGTACTATACGAATAAGCACCGGCTAACTCCGTGCCAGCAGCCGCGGTAATACGGAGGG
TGCAAGCGTTATCCGGATTTATTGGGTTTAAAGGGTCCGTAGGCGGACTTATAAGTCAGT
GGTGAAAGCCTGTCGCTTAACGATAGAACTGCCATTGATACTGTAAGTCTTGAGTATATT
TGAGGTAGCTGGAATAAGTAGTGTAGCGGTGAAATGCATAGATATTACTTAGAACACCAA
TTGCGAAGGCAGGTTACCAAGATATAACTGACGCTGAGGGACGAAAGCGTGGGGAGCGAA
CAGG
>OTU710
TAGGGAATATTGGTCAATGGgggCAACCCTGAACCAGCCATGCCGCGTGTAGGATGAAGG
CGTTATGCGTTGTAAACTACTTTTGATTGGGAACAAATGACATCTGCGGATGTAGCTGAG
TGTACCAATAGAATAAGCCACGGCTAACTACGTGCCAGCAGCCGCGGTAATACGTAGGTG
GCAAGCGTTGTCCGGATTTATTGGGTTTAAAGGGTGCGTAGGCGGCTTAATAAGTCAGTG
GTGAAAGCCGGTAGCTTAACTATCGAAATGCCATTGATACTGCTAGGCTTGAGTACAGTT
GAGGTAGGCGGAATTGACAGTGTAGCGGTGAAATGCTTAGATATTGTCAAGAACACCAAT
TGCGAAGGCAGCTTACTAAAGTGTAACTGACGCTGAGGCACGAAAGTGCGGGGATCAAAC
AGG
>OTU711
TAGGGAATTTTCCACAATGGACGAAAGTCTGATGGAGCAACGCCGCGTGTGCGAAGAAGG
CCTTCGGGTTGTAAAGCACTGTTGTAAGGGAAGAACAGGTATGAGAGGAAATGCTCATGC
TGTGACGGTACCTTACCAGAAAGCCACGGCTAACTACGTGCCAGCAGCCGCGGTAATACG
TAGGTGGCGAGCGTTATCCGGAATTATTGGGCGTAAAGGGCGTGTAGGCGGTGAATTAAG
TCTGATGTGAAAGCCAACGGCTCAACCGGTGAAATGCATTGGAAACTGGTTTGCTTGAGT
GTCGGAGAGGGAAGCGGAATTCCTAGTGTAGCGGTGAAATGCGTAGAGATTAGGAGGAAC
ACCAGTGGCGAAGGCGGCTTTCTGGACGACAACTGACGCTGAGGCGCGAAAGCGTGGGGA
GCAAACAGG
>OTU714
TGGGGAATATTGCACAATGGGCGCAAGCCTGATGCAGCAACGCCGCGTGAGGGATGACGG
CCTTCGGGTTGTAAACCTCTTTTAGTAGGGAAGAAGCGTAAGTGACGGTACCTGCAGAAa
aaGCACCGGCTAACTACGTGCCAGCAGCCGCGGTAATACGTAGGGTGCAAGCGTTGTCCG
GAATTATTGGGCGTAAAGAGCTCGTAGGCGGCTTGTCGCGTCTGCCGTGAAAGCCCGGAG
CTCAACTCCGGGTCTGCGGTGGGTACGGGCAGGCTAGAGTGCGGTAGGGGAGATTGGAAT
TCCTGGTGTAGCGGTGGAATGCGCAGATATCAGGAGGAACACCGATGGCGAAGGCAGATC
TCTGGGCCGCTACTGACGCTGAGGAGCGAAAGCATGGGGAGCGAACAGG
>OTU715
TGGgggATATTGCGCAATGGGCGAAAGCCTGACGCAGCGACGCCGCGTGGGTGATGAAGG
CCTTCGGGTCGTAAAGCCCTGTCGAGGgggACGAAACAGCTCCGATCAAATAGGTCGGGG
CCCTGACGGTACCCCTAAAGGAAGCACCGGCTAACTCCGTGCCAGCAGCCGCGGTAAGAC
GGAGGGTGCAAGCGTTGTTCGGAATTACTGGGCGTAAAGCGCGTGTAGGCGGCTAGCTAA
GTCTGATGTGAAAGCCCGGGGCTCACCcccGGAAGTGCATTGGAAACTGGCGAGCTCGAG
TCCCGGAGAGGAGGGTGGAATTCCTGGTGTAGCGGTGAAATGCGTAGATATCAGGAGGAA
CACCGGTGGCGAAGGCGGCCCTCTGGACGGTGACTGACGCTGAGACGCGAAAGCGTGGGG
AGCAAACAGG
>OTU716
TGGGGAATATTGCACAATGGgggAAACCCTGATGCAGCCATGCCGCGTgtgtgAAGAAGG
CCTTCGGGTTGTAAAGCACTTTCAGCAGGGAGGAAAGGGTGAGTGCTAATACCTCTCATC
TGTGACGTTACCTACAGAAGAAGCACCGGCTAACTCCGTGCCAGCAGCCGCGGTAATACG
GAGGGTGCGAGCGTTAATCGGAATTACTGGGCGTAAAGCGTGCGCAGGCGGTTTGATAAG
CGAGATGTGAAAGCCCCGGGCTCAACCTGGGAATCGCATTTCGAACTGGCGAGCTAGAGT
CTTGTAGAGGggggTAGAATTCCAGGTGTAGCGGTGAAATGCGTAGAGATCTGGAGGAAT
ACCGGTGGCGAAGGCGGCCcccTGGACAAAGACTGACGCTCATGCGCGAAAGCGTGGGGA
GCAAACAGG
>OTU718
TGGGTCATATTTCACACTGTGTTACCcccTGATTCCGCCATTCCTCGTTtttGCAGAAGG
CCTTCGGGTTGTAAAGCACTTTCAGCGAGGAGGAAAGGTTGGTAGCTAATAACTGCCAGC
TGTGACGTTACTCGCAGAAGAAGCACCGGCTAACTCCGTGCCAGCAGCCGCGGTAATACG
GAGGGTGCAAGCGTTAATCGGAATTACTGGGCGTAAAGCGCACGCAGGCGGTTGGATAAG
TTAGATGTGAAAGCCCCGGGCTCAACCTGGGAATTGCATTTAAAACTGTCCAGCTAGAGT
CTTGTAGAGGggggTAGAATTCCAGGTGTAGCGGTGAAATGCGTAGAGATCTGGAGGAAT
ACCGGTGGCGAAGGCGGCCcccTGGACAAAGACTGACGCTCAGGTGCGAAAGCGTGGGGA
GCAAACAGG
>OTU719
TGGGGAATATTGGACAATGGgggCAACCCTGATCCAGCAATGCCGCGTgtgtgAAGAAGG
CCTGCGGGTTGTAAAGCACTTTTGGCAGGGAAGAAGGGCGCCGGGATAACACCCTGGAGC
ATTGACTTAACCTGCAGAAGAAGCACCGGCTAACTCTGTGCCAGCAGCCGCGGTAATACA
GAGGGTGCAAGCGTTAATCGGAATTACTGGGCGTAAAGCgcgcgTAGGTCGTTGGGTAAG
TCGGATGTGAAATCCCCGGGCTTAACCTGGGAATTGCATTCGATACTGCCTGACTAGAGT
GTGGAAGAGGGAAGCGGAATTTCCGGTGTAGCGGTGAAATGCGTAGATATCGGAAGGAAC
ACCAGTGGCGAAGGCGGCTTCCTGGTCCAACACTGACGCTGAGGCGCGAAAGCGTGGGGA
GCGAACAGG
>OTU720
TCGAGGATCTTCGGCAATGGGCGCAAGCCTGACCGAGCGACGCCGCGTGTGCGATGAAGG
CCTTCGGGTTGTAAAGCACTGTCGAGGgggAGGAAGGCCGCAAGGCTTGACCTATCCCTG
GAGGAAGCACGGGCTAAGTTCGTGCCAGCAGCCGCGGTAAGACGAACCGTGCGAACGTTA
TTCGGATTCACTGGGCTTAAAGGGCGCGTAGGCGGCTCCGCGAGTCGGgggTGAAATCGT
CCCGCCCAACGGGACAAGGGCCTCCGAGACCGCGGGACTCGAGGgggATAGGGGTGCGCG
GAACTTCCGGTGGAGCGGTGAAATGCGTAGATATCGGAAGGAACGCCGGTGGCGAAAGCG
GCGCACTGGATCCCTACTGACGCTGAGGCGCGAAAGCCAGGGGAGCAAACGGG
>OTU721
TGGGGAATATTGCGCAATGGGCGAAAGCCTGACGCAGCGACGCCGCGTGAAGGATGAAGG
TCTTCGGATTGTAAACTTCTGTTAAGCGGGAAGAAAACATAATTTATAATACAAATTGTG
TCTGACGGTACCGCTAGAGAAAGCACCGGCTAACTTCGTGCCAGCAGCCGCGGTAATACG
AAGGGTGCAAACGTTATTCGGAATTACTGGGCGTAAAGAGCGTGTAGACGGTTTATTAAG
CTTGTTGTTAAATTTCTCGGCCCAACCGAGAGTAAGCGGTGAGAACTGATAAACTAGAGG
ATAAGagagagaAGTGGAATTCTCGGAGTAGCGGTAAAATGCGTAGATCTCGAGAGGAAC
ACCGATGGCGAAGGCAGCTTCTTGGCTTATTCCTGACGTTGAGACGCGAAAGCGTGGGGA
GCAAACAGG
>OTU722
TAGGGAATTTTCCACAATGGACGAAAGTCTGATGGAGCAACGCCGCGTGCAGGATGAAGG
CCCTTGGGTTGTAAACTGCTTTTATATGTGAAGATAATGACGGTAGCATATGAATAAGGA
TCGGCTAACTCCGTGCCAGCAGCCGCGGTCATACGGAGGATCCAAGCGTTATCCGGAATT
ACTGGGCGTAAAGAGTTGCGTAGGTGGCATTGTAAGCAGGTAGTGAAAGCGTGTGGCTCA
ACCATACTCACATTATCTGAACTGCAAAGCTAGAATGTAGAAGAGGTAACTGGAATTTCT
AGTGTAGGAGTGAAATCCGTAGATATTAGAAGGAACACCAATGGCGTAGGCAGGTTACTG
GTCTATCATTGACACTAAGGCACGAAAGCGTGGGGAGCGAACGGG
>OTU723
TTtttCCTCTTTCACCCTTttttACCcccTTATTCCTACCTTCCTCTTtttttCCTAAGT
CCTTCGGTTtttAAAGCACTTTCAGCTATTAGGACAGGTTtttCTCTAATATCTTCACTC
TTGGACGTTCCTCGCAGAAGAAGCACCGGCTAACTCCGTGCCAGCAGCCGCGGTAATACG
GAGGGTGCAAGCGTTAATCGGAATTACTGGGCGTAAAGCGCACGCAGGCGGTTGGATAAG
TTAGATGTGAAAGCCCCGGGCTCAACCTGGGAATTGCATTTAAAACTGTCCAGCTAGAGT
CTTGTAGAGGggggTAGAATTCCAGGTGTAGCGGTGAAATGCGTAGAGATCTGGAGGAAT
ACCGGTGGCGAAGGCGGCCcccTGGACAAAGACTGACGCTCAGGTGCGAAAGCGTGGGGA
GCAAACAGG
>OTU724
TTCTTCCTCTTtttCCCTTTCCTCCCTTCTTCCcccTCCCCTTCTCTTTCCTGCTTCCTT
TCTTATGTCTTTTCCCCTTCTTTTGTCGTTTCCTCATTCTCGCCCCTTGTTGTGCTATCT
CCTGTATCCTCCGACTAAGCATCGGCTAACTCCGTGCCAGCAGCCGCGGTAATACGGAGG
ATGCGAGCGTTATCCGGATTTATTGGGTTTAAAGGGTGCGTAGGCGGTTTGTTAAGTCAG
TGGTGAAAGTTTGCGGCTCAACCGTAAAATTGCCATTGAAACTGGTGAACTTGAGTACAG
TAGAGGTAGGCGGAATTCGTGGTGTAGCGGTGAAATGCTTAGATATCACGAAGAACTCCG
ATTGCGAAGGCAGCTTGCTGGACTGTAACTGACGCTGAGGCACGAAAGCGTGGGGATCAA
ACAGG
>OTU726
TGAGGAATATTGGACAATGGGTGCAAGCCTGATCCAGCCATCCCGCGTGAAGGATTAAGG
TCCTATGGATTGTAAACTTCTTTTCTACAGGGATAAACCTATTTACGTGTAAATAGCTGA
AGGTACTGTAGGAATAAGCACCGGCTAACTCCGTGCCAGCAGCCGCGGTAATACGGAGGG
TGCAAGCGTTATCCGGATTTATTGGGTTTAAAGGGTCCGTAGGCGGATCTATAAGTCAGT
GGTGAAAGCCGGCAGCTTAACTGTCGAACTGCCGTTGATACTGTAGGTCTTGAGTAAATT
TGAAGTGGCTGGAATAAGTAGTGTAGCGGTGAAATGCATAGATATTACTTAGAACACCAA
TTGCGAAGGCAGGTCACTAAGATTTAACTGACGCTGATGGACGAAAGCGTGGGGAGCGAA
CAGG
>OTU727
TGGGGAATATTGGACAATGGGCGAAAGCCTGATCCAGCCATGCCGCGTGAGTGATGAAGG
CCCTAGGGTTGTAAAGCTCTTTCACCGGTGAAGATAATGACGGTAACCGGAGAAGAAGCC
CCGGCTAACTTCGTGCCAGCAGCCGCGGTAATACGAAGGgggCTAGCGTTGTTCGGATTT
ACTGGGCGTAAAGCGCACGTAGGCGGATATTTAAGTCAGGGGTGAAATCCCGGGGCTCAA
CCCCGGAACTGCCTCTGATACTGGATATCTTGAGTTCGAgagagGGGAGTGGAATTCCGA
GTGTAGAGGTGAAATTCGTAGATATTCGGAGGAACACCAGTGGCGAAGGCGGCTCACTGG
CTCGATACTGACGCTGAGGTGCGAAAGCGTGGGGAGCAAACAGG
>OTU730
TAGGGAATATTGCGCAATGGAGGAAACTCTGACGCAGCGACGCCGCGTGAGTGATGAAGG
CTTTCGGGTTGTAAAGCTCTGTTCTCAGGGAAaaaGAAAGTGATGGTACCTGAGAAGAAA
GGACCGGCTAACTTCGTGCCAGCAGCCGCGGTAAGACGGggggTCCAAGCGTTGCTCGGA
ATCATTGGGCGTAAAGGgggCGTAGGTGGCTTTGTAAGTCAGAAGTGAAAGCCCTGGGCT
CAACCCGGGAAGTGCTTTTGATACTGCGAAGCTTGAGTGTGGTAGAGGATAGTAGAATTC
CTAGTGTAGTGGTGAAATACGTAGATATTAGGAGGAATACCTGTGGCGAAGGCGGCTATC
TGGACCAACACTGACACTGAGGCCCGAAAGCGTGGGGATCAAACAGG
>OTU731
TAGGGAATTTTGCACAATGGGCGCAAGCCTGATGCAGCAACGCCGCGTGAGTGAAGAAGG
CCCTTGGGTTGTAAAGCTCTTTCGGCCGGGAAGAAGGGACTGCCCGCGAACAGCTGGCGG
TTTTGACGGTACCGGAAGAAGAAGCACCTGCTAACTACGTGCCAGCAGCAGCGGTAATAC
GTAGGGTGCGAGCGTTGTTCGGAATTACTGGGCGTAAAGGGCGCGTAGGCGGGTTCGTAA
GTCGATTGTGAAAGCCCCGGGCTTAACCTGGGAACGGCAGTCGAAACTGCGAATCTTGGA
TACCAGagagGATGGCGGAATTCCCGGTGTAGAAGTGAAATTCGTAGATATCGGGAAGAA
CACCTGAGGCGAAGGCGGCTGTCTGGCTGTGTATCGACGCTGAGGCGCGAAAGCGTGGGG
AGCAAACAGG
>OTU732
TAGGGAATCTTCGGCAATGGACGCAAGTCTGACCGAGCAACGCCGCGTGAGTGAAGAAGG
TTTTCGGATCGTAAAACTCTGTTGTTAGAGAAGAACAAGGATGAGAGTGGAAAGTTCATC
CCTTGACGGTATCTAACCAGAAAGCCACGGCTAACTACGTGCCAGCAGCCGCGGTAATAC
GTAGGTGGCAAGCGTTGTCCGGATTTATTGGGCGTAAAGCGAGCGCAGGCGGTCTTTTAA
GTCTGATGTGAAAGTCCCCGGCTTAACCGGGGAGGGTCATTGGAAACTGGGAGACTTGAG
TGCAGAAGAGGAAAGCGGAATTCCATGTGTAGCGGTGAAATGCGTAGATatatGGAGGAA
CACCAGTGGCGAAGGCGGCTTTCTGGTCTGTAACTGACGCTGAGGCTCGAAAGCGTGGGG
AGCAAACAGG
>OTU733
TGGGGAATATTGCACAATGGgggAAACCCTGATGCAGCGACGCCGCGTGGAGGAAGAAGG
TCTTCGGATTGTAAACTCCTGTTGTTGAGGAAGATAATGACGGTACTCAACAAGGAAGTG
ACGGCTAACTACGTGCCAGCAGCCGCGGTAAAACGTAGGTCACAAGCGTTGTCCGGAATT
ACTGGGTGTAAAGGGAGCGCAGGCGGGAAGACAAGTTGGAAGTGAAATCTATGGGCTCAA
CCCATAAACTGCTTTCAAAACTGTTtttCTTGAGTAGTGCAGAGGTAGGCGGAATTCCCG
GTGTAGCGGTGGAATGCGTAGATATCGGGAGGAACACCAGTGGCGAAGGCGGCCTACTGG
GCACCAACTGACGCTGAGGCTCGAAAGTGTGGGTAGCAAACAGG
>OTU735
TGGGGAATATTGGACAATGGGCGAAAGCCTGATCCAGCCATGCCGCGTgtgtgAAGAAGG
TCTTCGGATTGTAAAGCACTTTAAGTTGGGAGGAAGGGCAGTAAGCGAATACCTTGCTGT
TTTGACGTTACCGACAGAATAAGCACCGGCTAACTCTGTGCCAGCAGCCGCGGTAATACA
GAGGGTGCAAGCGTTAATCGGAATTACTGGGCGTAAAGCgcgcgTAGGTGGTTCGTTAAG
TTGAATGTGAAAGCCCCGGGCTCAACCTGGGAACTGCATCCAAAACTGGCGAGCTAGAGT
AGGGCAGAGGggggTGGAATTTCCTGTGTAGCGGTGAAATGCGTAGATATAGGGAGGAAC
ACCAGTGGCGAAGGCGGCCACCTGGGCTCATACTGACGCTGAGGTGCGAAAGCGTGGGGA
GCAAACAGG
>OTU736
TGGGGAATATTGGACAATGGgggCAACCCTGATCCAGCAATGCCGCGTgtgtgAAGAAGG
CCTGAGGGTTGTAAAGCACTTTTAGCGATGAGGAAGGGTGTGAGTCGAATAGACTTACGC
TTTGACGTTAGTCGCAGAAaaaGCACCGGCTAACTCTGTGCCAGCAGCCGCGGTAATACA
GAGGGTGCAAGCGTTAATCGGAATGACTGGGCGTAAAGGGTGCGTAGGTGGCGATATAAG
TTAGTTGTGAAATCCCCGGGCTTAACCTGGGAACTGCAATTGATACTGTATGGCTAGAGT
TTGGGAGAGGATAGTGGAATTTCCGGTGTAGCGGTGAAATGCGTAGATATCGGAAGGAAC
ACCAGTGGCGAAGGCGACTATCTGGCCTAGAACTGACACTGAGGCACGAAAGCGTGGGTA
GCGAACAGG
>OTU737
TAGGGAATATTGGACAATGGGCGCAAGCCTGATCCAGCCATGCCGCGTGAGTGACGAAGG
CCTTCGGGTTGTAAAGCTCTTTTGGCGGGGACGATAATGACGGTACCCGCAGAATAAGCT
CCGGCTAACTTCGTGCCAGCAGCCGCGGTAATACGAAGGGAGCTAGCGTTGTTCGGAATC
ACTGGGCGTAAAGCGCACGTAGGCGGATGTGTCAGTCAGGGGTGAAATCCCGGAGCTCAA
CTTCGGAACTGCCTCTGATACAGCACGTCTTGAGTCCGGAAGAGGTGGGTGGAATTCCTA
GTGTAGAGGTGAAATTCGTAGATATTAGGAAGAACACCGGTGGCGAAGGCGGCCCACTGG
TCCGGTACTGACGCTGAGGTGCGAAAGCGTGGGGAGCAAACAGG
>OTU738
TGGGGAATTTTGCGCAATGGGCGAAAGCCTGACGCAGCAACGCCGCGTGAAGGATGAAAT
CCTTCGGGATGTAAACTTCGCAAGTATGGGAAGAAATAAATGACGGTACCATATGTAAGC
CCCGGCTAACTCCGTGCCAGCAGCCGCGGTAATACGGggggggCAAGCGTTGTTCGGAAT
TACTGGGCGTAAAGCgcgcgTAGGCGGCTCTTCAAGTCGAGTGTGAAAGCTCCAGGCTTA
ACCTGGGAATTGCGCTTGATACTGTTGAGCTAGAGTGTGGAAGGGGCTACTGGAATTCCG
TgtgtAGCGGTGAAATGCGTAGATATACGGAGGAACACCAGCGGCGAAGGCGGGTAGCTG
GGCCAACACTGACGCTGATGCGCGAAAGCTAGGGGAGCAAACGGG
>OTU739
TAGGGAATTTTCCACAATGGACGAAAGTCTGATGGAGCAACGCCGCGTGTGCGAAGAAGG
CCTTCGGGTTGTAAAGCACTGTTGTAAGGGAAGAACAGATGTGAGAGGAAATGCTCATAT
TGTGACGGTACCATACCAGAAAGCCGCGGTAATACGTAGGTGGCGAGCGTTATCCGGAAT
TATTGGGCGTAAAGGGCGTGTAGGCGGTGTTTTAAGTCTGATGTGAAAGCCAACGGCTCA
ACCGTTGAAATGCATTGGAAACTGGAACACTTGAGTGTCGGAGAGGAAAGCGGAATTCCT
AGTGTAGCGGTGAAATGCGTAGATATTAGGAGGAACACCAGTGGCGAAGGCGGCTTTCTG
GACGACAACTGACGCTGAGGCGCGAAAGCGTGGGGAGCAAACAGG
>OTU740
TGGGGAATATTGCACAATGGGCGCAAGCCTGATGCAGCGACGCCGCGTGAGGGATGAAGG
CCTTCGGGTTGTAAACCTCTTTCGTCAGGGAACAAGGCACCGTCTTTTGGTGGTGTTGAG
GGTACCTGGATAAGAAGCGCCGGCTAACTACGTGCCAGCAGCCGCGGTAATACGTAGGGC
GCAAGCGTTGTCCGGAATTATTGGGCGTAAAGAGCTCGTAGGCGGCTGGTCGCGTCTGTC
GTGAAAACTTCCGGCTCAACCGGgggCTTGCGGTGGGTACGGGCCGGCTAGAGTGCGGTA
GGGGTAACTGGAACTCCTGGTGTAGCGGTGGAATGCGCAGATATCAGGAAGAACACCGAT
GGCGAAGGCAGGTTACTGGGCCGTTACTGACGCTGAGGAGCGAAAGCGTGGGGAGCGAAC
AGG
>OTU741
TGAGGAATATTGGTCAATGGACGGAAGTCTGAACCAGCCAAGTAGCGTGCAGGAAGACGG
CCCTATGGGTTGTAAACTGCTTTTATACGAGAATAATTTGATGCACGTGTGCGTTATTGC
ATGTATCGTATGAATAAGGACCGGCTAATTCCGTGCCAGCAGCCGCGGTAATACGGAAGG
TCCAGGCGTTATCCGGATTTATTGGGTTTAAAGGGAGTGTAGGCGGTTTGTTAAGCGTGT
TGTGAAATTTAGGTGCTCAACATTTAACTTGCAGCGCGAACTGTCAGACTTGAGTACACG
CAACGTATGCGGAATTCATGGTGTAGCGGTGAAATGCTTAGATATCATGAAGAACTCCGA
TTGCGAAGGCAGCATACGGGAGTGTAACTGACGCTTAAGCTCGAAGGTGCGGGTATCGAA
CAGG
>OTU743
TGGGGAATATTGCACAATGGgggAAACCCTGATGCAGCGACGCCGCGTGAAGGAAGAAGT
ATTTCGGTATGTAAACTTCTATCAGCAGGGAAGAAAATGACGGTACCTGACTAAGAAGCC
CCGGCTAATTACGTGCCAGCAGCCGCGGTAATACGTAAGGGGCAAGCGTTATCCGGATTT
ACTGGGTGTAAAGGGAGCCTAGACGGCATGTTAAGTCTGATGTGAAAGCCCGGGGCTCAA
CCCCGGACGTGCATTGGAAACTAGCAGGCTAGAGTGCAGGAGAGGTAAGTGGAATTCCTA
GTGTAGCGGTGAAATGCGTAGATATTAGGAGGAACACCAGTGGCGAAGGCGGCTTACTGG
ACTGTAACTGACGTTGAGGCTCGAAAGCGTGGGGAGCAAACAGG
>OTU744
TAGAGAATCTTGCACAATGGGCGAAAGCCTGATGCAGCCACGCCGCGTGGAGGAAGAAGG
CCTTCGGGTTGTAAACTCCTTTCAGCAGGGAAGAAGCGAGAGTGACGGTACCTGCACAAG
AAGGTCCGGCCAACTACGTGCCAGCAGCCGCGGTAATACGTAGGGACCGAGCGTTGTCCG
GAATTATTGGGCGTAAAGCGCGTGTAGGCGGCCCGTTAAGTCGGCTGTGAAATCCTGGGG
CTCAACCCCAGAACTGCAGTCGATACTGACGGGCTTGAGGTAGGTAGAGGAGAGTGGAAT
TCCCAGTGTAGCGGTGGAATGCGCAGATATTGGGAGGAACACCTATGGCGAAGGCAGCTc
tctGGGCCTTACCTGACGCTGAGACGCGAAAGCATGGGTAGCAAACAGG
>OTU746
TGAGGAATATTGGACAATGGGCGCAAGCCTGATCCAGCCATGCCGCGTGCAGGAAGAAGC
ATCTATGGTgtgtAAACTGCTTTTGTACAGGAAGAAACACCCCGACGTGTCGGGACTTGA
CGGTACTGTAAGAATAAGGATCGGCTAACTCCGTGCCAGCAGCCGCGGTAATACGGAGGA
TCCAAGCGTTATCCGGAATCATTGGGTTTAAAGGGTCCGTAGGCGGTTTGGTAAGTCAGT
GGTGAAAGCCCGCAGCTCAACTGTGGAACGGCCATTGATACTGCCAGACTTGAATTACAA
GGAAGTAACTAGAATATGTAGTGTAGCGGTGAAATGCTTAGATATTACATGGAATACCAA
TTGCGAAGGCAGGTTACTACTTGTGGATTGACGCTGATGGACGAAAGCGTGGGGAGCGAA
CAGG
>OTU747
TGGGGAATTTTGGACAATGGGCGCAAGCCTGATCCAGCAATGCCGCGTGCAGGATGAAGG
CCTTCGGGTTGTAAACTGCTTTTGTACGGAACGAAACGGCGAGCTCTAATACAGTTTGCT
AATGACGGTACCGTAAGAATAAGCACCGGCTAACTACGTGCCAGCAGCCGCGGTAATACG
TAGGGTGCGAGCGTTAATCGGAATTACTGGGCGTAAAGCGTGCGCAGGCGGTTCTATAAG
ACAGATGTGAAATCCCCGGGCTCAACCTGGGAATTGCATTTGTGACTGTAGAGCTAGAGT
ACGGTAGAGGgggATGGAATTCCGCGTGTAGCAGTGAAATGCGTAGATATGCGGAGGAAC
ACCGATGGCGAAGGCAATCCCCTGGACCTGTACTGACGCTCATGCACGAAAGCGTGGGGA
GCAAACAGG
>OTU748
TTtttCCTCTTTTCCCCTTttttCCccccTGCTCCCTCCCTTCCTCTTtttttCATAAGG
CCTTCGTTttttAAAGCACTTTCAGTTTTGAGGAAAGGTTGTCTGTTAATACCCTctctc
tGTGACGTTACCCACAGAAGAAGCACCGGCTAACTCCGTGCCAGCAGCCGCGGTAATACG
GAGGGTGCAAGCGTTAATCGGAATTACTGGGCGTAAAGCGTGCGCAGGCGGTCTGTTAAG
CGAGATGTGAAAGCCCCGGGCTCAACCTGGGAACTGCATTTCGAACTGGCAGACTAGAGT
CTTGTAGAGGggggTAGAATTCCAGGTGTAGCGGTGAAATGCGTAGAGATCTGGAGGAAT
ACCGGTGGCGAAGGCGGCCcccTGGACAAAGACTGACGCTCAGGCACGAAAGCGTGGGGA
GCAAACAGG
>OTU750
TGGGGAATTTTACGCAATGGGCGAAAGCCTGACGTAGCGACACCGCGTGAGCGAAGAAGC
CTTTTGGGGTGTAAAGCTCTGTCAGCTGGAACGAACACAATGACGGTACCAGCAGAGGAA
GCATCGGCTAACTACGTGCCAGCAGCCGCGGTAAGACGTAGGATGCAAGCGTTGTCCGGA
TTTATTGGGCGTAAAGAGTTCGTAGGCGGTTAGTTAAGTCTGGTGTTAAATCCCGTGGCC
CAACCACGGAGCTGCATCAGATACTGGCTAACTTGAGTGCGGTAGAGGCGAGTGGAATTC
CCAGTGTAGCGGTGAAATGCGTAGATATTGGGAAGAACACCAGTGGCGTAAGCGACTCGC
TGGGCCGTAACTGACGCTGAGGAACGAAAGCCAGGGGAGCGAATGGG
>OTU751
TGGGGAATATTGGACAATGGGCGCAAGCCTGATCCAGCAATGCCGCGTgtgtgAAGAAGG
TCTTCGGATTGTAAAGCACTTTCGACGGGGACGATGATGACGGTACCCGTAGAAGAAGCC
CCGGCTAACTTCGTGCCAGCAGCCGCGGTAATACGAAGGgggCTAGCGTTGCTCGGAATG
ACTGGGCGTAAAGGGCGCGTAGGCGGTTGATGCAGTCAGATGTGAAATCCCCGGGCTTAA
CCTGGGAACTGCATTTGAGACGCATTGACTAGAGTTCGAgagagGGTTGTGGAATTCCCA
GTGTAGAGGTGAAATTCGTAGATATTGGGAAGAACACCGGTGGCGAAGGCGGCAACCTGG
CTCGATACTGACGCTGAGGCGCGAAAGCGTGGGGAGCAAACAGG
>OTU752
TGGGGAATATTGCACAATGGgggAAACCCTGATGCAGCGACGCCGCGTGAGTGAAGAAGT
ATTTCGGTATGTAAAGCTCTATCAGCAGGGAAGAAAATGACGGTACCTGACTAAGAAGCC
CCGGCTAACTACGTGCCAGCAGCCGCGGTAATACGTAGGgggCAAGCGTTATCCGGAATT
ACTGGGTGTAAAGGGTGCGTAGGTGGTATGGCAAGTCAGAAGTGAAAACCCAGGGCTTAA
CTCTGGGACTGCTTTTGAAACTGTCAGACTAGAGTGCAGGAGAGGTAAGCGGAATTCCTA
GTGTAGCGGTGAAATGCGTAGATATTAGGAGGAACATCAGTGGCGAAGGCGGCTTACTGG
ACTGAAACTGACACTGAGGCACGAAAGCGTGGGGAGCAAACAGG
>OTU753
TGGGGAATATTGGACAATGGgggAAACCCTGATCCAGCCATGCCGCGTgtgtgAAGAAGG
CCTTTTGGTTGTAAAGCACTTTAAGCAGTGAAGAAGACTCCGTGGTTAATACCCACGGAC
GATGACATTAGCTGCAGAATAAGCACCGGCTAACTCTGTGCCAGCAGCCGCGGTAATACA
GAGGGTGCAAGCGTTAATCGGAATTACTGGGCGTAAAGCGAGCGTAGGTGGCTTGATAAG
TCAGATGTGAAATCCCCGGGCTTAACCTGGGAACTGCATCTGAAACTGTTAGGCTAGAGT
AGGTGAGAGGGAGGTAGAATTTCAGGTGTAGCGGTGAAATGCGTAGAGATCTGAAGGAAT
ACCGATGGCGAAGGCAGCCTCCTGGCATCATACTGACACTGAGGCTCGAAAGCGTGGGTA
GCAAACAGG
>OTU754
TGGGGAATATTGCACAATGGGCGAAAGCCTGATGCAGCAACGCCGCGTGAGCGATGAAGG
CCTTCGGGTCGTAAAGCTCTGTCCTCAAGGAAGATAATGACGGTACTTGAGGAGGAAGCC
CCGGCTAACTACGTGCCAGCAGCCGCGGTAATACGTAGGgggCTAGCGTTATCCGGAATT
ACTGGGCGTAAAGGGTGCGTAGGTGGTTTCTTAAGTCAGAGGTGAAAGGCTACGGCTCAA
CCGTAGTAAGCCTTTGAAACTGGGAAACTTGAGTGCAGGAGAGGAGAGTGGAATTCCTAG
TGTAGCGGTGAAATGCGTAGATATTAGGAGGAACACCAGTTGCGAAGGCGGCTctctGGA
CTGTAACTGACACTGAGGCACGAAAGCGTGGGGAGCAAACAGG
>OTU755
TCGAGGATCTTTCGCAATGGGCGAAAGCCTGACGGAGCGACGCTGtgtgAGTGATGAAGG
CCTTCGGGTTGTAAAACTCTTTTGCCTGTGAACAAGAAaaaTTCGTGAATAACGAGTTGA
TTTGAGAGTATCAGGAGAAaaaGCACCGGCTAACTACGTGCCAGCAGCTGCGGTAATACG
TAGGGTGCAAGCATTAATCGGAATTATTGGGCGTAAAGGGCGCGTAGGCGGATTAATAAG
TCAGATGTGAAATACCAAAGCTCAACTTTGGTGCTGCATTTGAAACTGTTtttCTAGAGG
ATTGACGGAGAAAGGGGAATTCCACGAGTAGCGGTGAAATGCGTAGATACGTGGAGGAAC
ACCGGTGGCGAAAGCGCCTTTCTAGTTTAGACCTGACGCTGAGGCGCGAGAGCAAGGGGA
GCAAACAGG
>OTU757
TGGGGAATTTTACGCAATGGgggAAACCCTGACGTAGCGACACCGCGTGAACGAAGAAGC
CTTTTGGGGTGTAAAGTTCTGTCAGCAGGAACGAAATAAATGACGGTACCTGCAGAGGAA
GCATCGGCTAACTACGTGCCAGCAGCCGCGGTAAGACGTAGGATGCGAGCGTTGTCCGGA
TTCATTGGGCGTAAAGAGTTCGTAGGCGGTTTATTAAGTCTGGTGTTAAAGACTGGGGCT
CAACCCTGGGACAGCACTGGATACTGGTAGGCTGGAGTGTGGTAGAGGCAAGCGGAATTC
CTGGTGTAGCGGTGAAATGCGTAGATATCAGGAAGAACACCGGTGGCGTAAGCGGCTTGC
TGGGCCATAACTGACGCTGAGGAACGAAAGCTAGGGTAGCGAATGGG
>OTU758
TGGGGAATCTTGCGCAATGGGCGAAAGCCTGACGCAGCGACGCCGCGTGAGTGATGAAGG
CCTTCGGGTTGTAAAGCTCTGTGGGGAgagaAGAATAAGTGCGGGCTAATACTCCGCATG
ATGACGGTATCTCCTTAGCAAGCACCGGCTAACTCTGTGCCAGCAGCCGCGGTAAGACAG
AGGGTGCAAACGTTGTTCGGAATTACTGGGCGTAAAGCGAGTGTAGGCGGTTTGGTAAGT
CGGATGTGAAAGCCCCGGGCTCAACCCGGGAAGTGCACTCGATACTGCCAGGCTAGAGTA
TCGGAGAGGTTGGTGGAATTCTCGGTGTAGAGGTGAAATTCGTAGATATCGAGAGGAACA
CCGGTGGCGAAGGCGGCCAACTGGACGAATACTGACGCTGAGACTCGAAAGCGTGGGGAG
CAAACAGG
>OTU759
TGGGGAATATTGGACAATGGGCGAAAGCCTGATCCAGCAATGCCGCGTGAGGGATGACGG
CCTTCGGGTTGTAAACCTCTTTCAGCAGGGACGAAGCGCAAGTGACGGTACCTGCAGAAG
AAGCACCGGCCAACTACGTGCCAGCAGCCGCGGTAACACGTAGGGTGCGAGCGTTGTCCG
GAATTATTGGGCGTAAAGGGCTCGTAGGCGGTTTGTCGCGTCGGGAGTGAAAACTCAGGG
CTCAACCCTGTTCGTGCTTCCGATACGGGCAAACTAGAGGTAGGCAGGGGAGAACGGAAT
TCCTGGTGTAGCGGTGGAATGCGCAGATATCAGGAGGAACACCGGTGGCGAAGGCGGTTC
TCTGGGCCTATTCTGACGCTGAGGAGCGAAAGCATGGGGAGCGAACAGG
>OTU760
TGGGGAATATTGCACAATGGgggAAACCCTGATGCAGCCATGCCGCGTgtgtgAAGAAGG
CCTTCGGGTTGTAAAGCACTTTCAGCAGGGAGGAAAGGGTAAGTCCTAATATGGCTTATC
TGTGACGTTACCCACAGAAGAAGCACCGGCTAACTCCGTGCCAGCAGCCGCGGTAATACG
GAGGGTGCGAGCGTTAATCGGAATTACTGGGCGTAAAGCgcgcgcAGGCGGTTTGTTAAG
CGAGATGTGAAAGCCCTGGGCTCAACCTGGGAATAGCATTTCGAACTGACAAGCTAGAGT
CTTGTAGAGGggggTAGAATTCCAGGTGTAGCGGTGAAATGCGTAGAGATCTGGAGGAAT
ACCGGTGGCGAAGGCGGCCcccTGGACAAAGACTGACGCTCAGGCGCGAAAGCGTGGGGA
GCAAACAGG
>OTU762
TGGGGAATATTGGACAATGGgggAAACCCTGATCCAGCGACGCCGCGTgtgtgAAGAAGG
CCTGCGGGTTGTAAAGCACTTTTAGTGGGGATGAAAAGTTCAGGGCTAATACCCCTGGAT
CTTGACCTAACCCACAGAAaaaGCACCGGCTAACTCTGTGCCAGCAGCCGCGGTAATACA
GAGGGTGCAAGCGTTAATCGGAATTACTGGGCGTAAAGCGTGCGTAGACGGTTACATAAG
TCGGGTGTGAAAGCCCCGGGCTCAACCTGGGAATTGCATTCGAGACTGCGTAGCTAGGGT
GCGGAAGAGGGAAGCGGAATTTCCGGTGTAGCGGTGAAATGCGTAGATATCGGAAGGAAC
ACCAGTGGCGAAAGCGGCTTCCTGGTCCAGCACCGACGTTCAGGCACGAAAGCGTGGGGA
GCAAACAGG
>OTU763
TGGGGAATCTTGCGCAATGGACGAAAGTCTGACGCAGCGATGCCGCGTGCGGGATGAAGG
CCCTCGGGTTGTAAACCGCTTTCAGCAGGGACGAAATTGACGGTACCTGCAGAAGAAGCC
CCGGCCAACTACGTGCCAGCAGCCGCGGTAATACGTAGGgggCGAGCGTTGTCCGGATTT
ATTGGGCGTAAAGAGCTCGTAGGCGGTTCGATAAGTCGGATGTGAAATCTCCACGCTCAA
CGTGGAGGGGCCATTCGATACTGTCGTGACTCGAGTCCGGTAGGGGAGTGTGGAATTCCC
GGTGTAGCGGTGAAATGCGCAGAGATCGGGAGGAACACCCGTAGCGAAGGCGGCACTCTG
GGCCGGTACTGACGCTGAGGAGCGAAAGCGTGGGGAGCAAACAGG
>OTU764
TAGGGAATTTTGCACAATGGAGGAAACTCTGATGCAGCGACGCCGCGTGAGTGATGAAGG
CCTTCGGGTCGTAAAGCTCTGTTCTCAGGGAATAAaaaaaTGAAGGTACCTGAGGAGAAA
GGACCGGCTAACTTCGTGCCAGCAGCCGCGGTAAGACGAGGGGTCCAAGCGTTGTTCGGA
ATCATTGGGCGTAAAGCGGGTGTAGGCGGCTCTGCAAGTCAGGAGTGAAAGCCCCAGGCT
TAACCTGGGAAGTGCTTTTGATACTGCAGAGCTTGAATGTGGGAGAGGATGGTGGAATTC
CAGGTGTAGTGGTGAAATACGTAGATATCTGGAGGAACTCCGGTGGCGAAGGCGGCCATC
TGGCCCAACATTGACGCTGAGACCCGAAAGCGTGGGGATCAAACAGG
>OTU765
TAGGGAATTTTCCACAATGGgggCAACCCTGATGGAGCAACGCCGCGTGCAGGATGAAGG
CCTTCGGGTTGTAAACTGCTTTTATTTGTGATGATTTTGACAGTAGCAAATGAATAAGGA
TCGGCTAACTCCGTGCCAGCAGCCGCGGTCATACGGAGGATCCAAGCGTTACCCGGAATT
ACTGGGCGTAAAGAGTTGCGTAGGCGGCATGTTATGTCAGGTGTGAAATCTTGGGGCTCA
ACCCCGAGGCTATGCCTGAAACTGACAAGCTAGAGCATGAGAGGGGTACCTGGAATTCCC
GGTGTAGGAGTGAAATCCGTAGATATCGGGAGGAACACCAATGGCGTAGGCAGGGTACTG
GCTCATTGCTGACGCTCAGGCACGAAAGCGTGGGGAGCGAACGGG
>OTU766
TAGGGAATTTTCCACAATGGACGAAAGTCTGATGGAGCAACGCCGCGTGCAGGATGAAGG
GTTTCGGCTCGTAAACTGCTTTTGTCTGTGACGATTATGACGGTAGCAGACGAATAAGGA
TCGGCTAACTCCGTGCCAGCAGCCGCGGTCATACGGAGGATCCAAGCGTTATCCGGAATT
ACTGGGCGTAAAGAGTTGCGTAGGTGGCATCGTAAGTCTGTAGTGAAAGCGTGGGGCTCA
ACCCCATACACATTATGGAAACTGCGAAGCTAGAGGACAAGagagGTTATTGGAATTCCT
AGTGTAGGAGTGAAATCCGTAGATATTAGGAGGAACACCGATGGCGTAGGCAGATAACTG
GCTTGTTCCTGACACTAAGGCACGAAAGCATGGGTAGCAAACGGG
>OTU768
TCGAGGATCTTCGGCAATGGGCGCAAGCCTGACCGAGCGACGCCGCGTGTGCGATGAAGG
CCTTCGGGTTGTAAAGCACTGTCGAGGgggAGAAAGCCGCAAGGTTGATCGACCCCTGGA
GGAAGCACGGGCTAAGTTCGTGCCAGCAGCCGCGGTAAGACGAACCGTGCGAACGTTGTT
CGGATTCACTGGGCTTAAAGGGCGCGTAGGCGGATTTTCAAGTCGGAGGTGAAATCCCAC
AGCTTAACTGTGGAAGTGCCcccGATACTGGAAATCTTGAGGGAGGTAGGGGTgtgtgGA
ACTTCCGGTGGAGCGGTGAAATGCGTAGATATCGGAAGGAACGCCGGTGGCGAAAGCGAC
GCACTGGACCTCTTCTGACGCTGAGGCGCGAAAGCCAGGGGAGCAAACGGG
>OTU769
CAAGGAATTTTCCGCAATGGGCGCAAGCCTGACGGAGCAACGCCGCGTGCGGGATGACGC
CTTTCGGGGTGTAAACCGCTGTTCGTGGGGACGAAGCACTGACGGTACCCACGGAGGAAG
GCCCGGCTAACTACGTGCCAGCAGCCGCGGTAATACGTAGGGGCCGAGCGTTGTCCGGAG
TTACTGGGCGTAAAGCGTGCGCAGGCGGTCTGTCGCGCCCGGCGTGAAAGCCcccGGCTC
AACCGGGGAGGGTCGTCGGGGACGGGCAGACTTGAGGGTGTCAGGGGCTGGTGGAATTCC
CGGTGTAGTGGTGAAATGCGTAGAGATCGGGAGGAACACCCGTGGCGAAGGCGGCCAGCT
GGGACacacCTGACGCTGAGGCACGAAGGCGTGGGGAGCGAACGGG
>OTU770
TGGGGAATATTGCGCAATGGgggAAACCCTGACGCAGCGACGCCGCGTGGGTGATGAAGG
CCTTCGGGTCGTAAAGCCCTGTCGGGAGGGAAGAAACAGTTCGGACCCAATACGTCCGAG
TCTTGACGGTACCTCCTAAGGAAGCACCGGCTAACTCCGTGCCAGCAGCCGCGGTAATAC
GGAGGGTGCTAGCGTTGTTCGGAATCACTGGGCGTAAAGGGCGTGTAGGCGGTCTGCTAA
GTCTGATGTGAAATCCCCTCGCTCAACGAGGGAACTGCGTCGGATACTGGCAAACTTGAG
TACCGGAGAGGAAGGTGGAATTCCCGGTGTAGCGGTGAAATGCGTAGATATCGGGAGGAA
CACCGGTGGCGAAGGCGGCCTTCTGGACGGATACTGACGCTGAGACGCGAAAGCGTGGGG
AGCAAACAGG
>OTU771
TGGGGAATCTTGCACAATGGACGAAAGTCTGATGCAGCGACGCCGCGTGAGCGATGAAGC
CCTTCGGGGTGTAAAGCTCTTTCGACAGGAACGATAATGACGGTACCTGGAGAAGAAGCT
GCGGCTAACTACGTGCCAGCAGCCGCGGTAATACGTAGGCAGCAAGCGTTGTTCGGAATT
ACTGGGCGTAAAGCGTGCGTAGGCGGTGCCTCAAGTTTGGTGTGAAATCTCCCGGCTCAA
CCGGGAGGGTGCGCCGAAAACTGAGGTGCTCGAGTGTGGGAGAGGTAGGCGGAATTCCTG
GTGTAGCGGTGAAATGCGTAGATATCAGGAGGAACACCGGCGGTGTAGACGGCTTACTGG
ACCATAACTGACGCTGAGGCACGAAAGTGTGGGGAGCAAACAGG
>OTU772
TGGGGAATATTGCACAATGGgggAAACCCTGATGCAGCGACGCCGCGTGAGTGAAGAAGT
ATTTCGGTATGTAAAGCTCTATCAGCAGGGAAGATAATGACAGTACCTGACTAAGAAGCC
CCGGCTAACTACGTGCCAGCAGCCGCGGTAATACGTAGGgggCAAGCGTTATCCGGATTT
ACTGGGTGTAAAGGGAGCGTAGACGGAATGGCAAGTCTGAAGTGAAATACCCGGGCTCAA
CCTGGGAACTGCTTTGGAAACTGTTGTTCTAGAGTGTTGGAGAGGTAAGTGGAATTCCTG
GTGTAGCGGTGAAATGCGTAGATATCAGGAAGAACACCGGAGGCGAAGGCGGCTTACTGG
ACAATAACTGACGTTGAGGCTCGAAAGCGTGGGGATCAAACAGG
>OTU774
TGGGGAATATTGCGCAATGGGCGAAAGCCTGACGCAGCAACGCCGCGTGCGGGATGAAGG
CCTTCGGGTTGTAAACCGCTTTCGGCAGGGACGAAATTGACGGTACCTGCAGAAGAAGCC
CCGGCCAACTACGTGCCAGCAGCCGCGGTAACACGTAGGgggCGAGCGTTGTCCGGATTT
ATTGGGCGTAAAGAGCTCGTAGGCGGCTCGGTAAGTCGACTGTGAAAGCTCCAGGCTCAA
CCTGGAGAGGCCAGTCGATACTGCTGTGGCTAGAGTCCGGTAGGGGAGTGTGGAATTCCT
GGTGTAGCGGTGGAATGCGCAGATATCAGGAGGAACACCAATGGCGAAGGCAGCACTCTG
GGCCGGTACTGACGCTGAGGAGCGAAAGCGTGGGTAGCAAACAGG
>OTU775
TTtttCCTCTTCTCCCCTTttttCCccccTTCtctctcCCTTCCTCTTTCtctctTCCTT
CCTTCTGTTtttACAGCTCTTTCCGTTTTGCCGATACTGCCTTTCCcccccTCCTCCTCC
CCGGCTCCCTCCGTGCCAGCAGCCGCTGTAATACGGAGGgggCTAGCGTTGTTCGGAATT
ACTGGGCGTAAAGCGCACGTAGGCGGAACAGAAAGTCAGAGGTGAAATCCCAGGGCTCAA
CCTTGGAACTGCCTTTGAAACTCCTGTTCTTGAGGTCGAgagagGTGAGTGGAATTCCGA
GTGTAGAGGTGAAATTCGTAGATATTCGGAGGAACACCAGTGGCGAAGGCGGCTCACTGG
CTCGATACTGACGCTGAGGGGCGAAAGCGTGGGGAGCAAACAGG
>OTU776
TCGAGGATCTTCGGCAATGGGCGCAAGCCTGACCGAGCGACGCCGCGTGTGCGACGAAGG
CCTTCGGGTTGTAAAGCACTGTCGAGGgggAGAAAGCCGCAAGGTTGATCGATCCCTGGA
GGAAGCACGGGCTAAGTTCGTGCCAGCAGCCGCGGTAAGACGAACCGTGCGAACGTTGTT
CGGAATCACTGGGCTTAAAGGGCGCGTAGGCGGGTTCGCAAGTCCGGGGTGAAAGCCccc
AGCTCAACTGGGGAAGTGCCTTGGATACTGCGGGTCTGGAGGGAGGTAGGGGTgtgtgGA
ACTTCCGGTGGAGCGGTGAAATGCGTAGAGATCGGAAGGAACGCCGGTGGCGAAAGCGAC
GCACTGGACCTCTTCTGACGCTGAGGCGCGAAAGCCAGGGGAGCAAACGGG
>OTU777
TCGAGAATTtttCACAATGGgggAAACCCTGATGGAGCGACGCCGCGTGGgggATGAAGG
GCTTCGGCTCGTAAACCCCTGTCATTCGCGAATAATTGCCATGATCTAATACACCATGGC
TTGATAGTAGCGGAAGAGGAAGGGACGGCTAACTCTGTGCCAGCAGCCGCGGTAATACAG
AGGTCCCAAGCGTTGTTCGGATTTACTGGGCGTAAAGGGTGCGTAGGCGGCGCGGAAAGT
TCGGGGTGAAATCTCCAGGCTCAACCTGGAAACTGCCCTGAATACTTCCGTGCTCGAGGG
CCGCAGAGGAGATTGGAATTCTCGGTGTAGCAGTGAAATGCGTAGATATCGAGAGGAACA
TCAGTGGCGAAAGCGAATCTCTGGGCGGCATCTGACGCTGAGGCACGAAAGCCAGGGGAG
CAAACGGG
>OTU778
TCGAGAATTtttCACAATGGGCGAAAGCTTGATGGAGCGACGCCGCGTGGgggACGAAGG
GCTTCGGCTCGTAAACCCCTGTCATTCGAGAACAAACCCCATGATCCAATAAGTCGTGGG
CTGATAGTATCGGAAGAGGAAGGGACGGCTAACTCTGTGCCAGCAGCCGCGGTAATACAG
AGGTCCCAAGCGTTGTTCGGATTTACTGGGCGTAAAGGGTGCGTAGGCGGTGAGGGAAGT
TTGAGGTGAAATCTCCAGGCTCAACTTGGAAATTGCCTTGAAGACTCCCCTGCTCGAGGG
TCGTAGAGGAGACTGGAATTCTCGGTGTAGCAGTGAAATGCGTAGATATCGAGAGGAACA
CCAGTGGCGAAAGCGGGTCTCTGGACGACACCTGACGCTGAGGCACGAAAGCCAGGGGAG
CAAACGGG
>OTU779
TGGGGAATATTGGACAATGGGCGAAAGCCTGATCCAGCAATGCCGCGTgtgtgAAGAAGG
CCTTAGGGTTGTAAAGCACTTTCAGTGGGAAAGAAaaaaCTATGGTTAATACCTGTAGTC
TTGACGTTACCCACAGAAGAAGCACCGGCTAACTCTGTGCCAGCAGCCGCGGTAATACAG
AGGGTGCAAGCGTTAATCGGAATTACTGGGCGTAAAGCgcgcgTAGGTGGATACTTAAGT
CGGATGTGAAAGCCCTGGGCTTAACCTGGGAACTGCACTCGATACTGGGTATCTAGAGTA
TAGTAGAGGGAAGTGGAATTTCCGGTGTAGCGGTGAAATGCGTAGATATCGGAAGGAACA
CCAGTGGCGAAGGCGGCTTCCTGGACTAATACTGACACTGAGGCGCGAAAGCGTGGGGAG
CAAACAGG
>OTU780
TGGGGAATCTTAGACAATGGgggCAACCCTGATCTAGCCATGCCGCGTGAGTGATGAAGG
CCTTAGGGTCGTAAAGCTCTTTCGCTGGGGAAGATAATGACGGTACCCAGTAAAGAAACC
CCGGCTAACTCCGTGCCAGCAGCCGCGGTAATACGGAGGgggTTAGCGTTGTTCGGAATT
ACTGGGCGTAAAGCgcgcgTAGGCGGATCAGAAAGTTGGgggTGAAATCCCGGGGCTCAA
CCCTGGAATGGCCTTCAAAACTCCTGGTCTTGAGGTCGAgagagGTGAGTGGAATTCCGA
GTGTAGAGGTGAAATTCGTAGATATTCGGAGGAACACCAGTGGCGAAGGCGGCTCACTGG
CTCGATACTGACGCTGAGGTGCGAAAGCGTGGGGAGCAAACAGG
